# Supplementary material for: MyBrain-Seq: A Pipeline for MiRNA-Seq Data Analysis in Neuropsychiatric Disorders
Source: Biomedicines. 2023 Apr 21;11(4):1230. doi: 10.3390/biomedicines11041230 (PMC10135678; doi:10.3390/biomedicines11041230)
Supplement: Supplementary file 1 [file biomedicines-11-01230-s001.zip]

Archive with 5 entries (5 files):
- supplementary table 1.xlsx
- supplementary table 2.xlsx
- supplementary table 3.xlsx
- supplementary table 4.xlsx
- supplementary _script_1.sh
