# Supplementary material for: MyBrain-Seq: A Pipeline for MiRNA-Seq Data Analysis in Neuropsychiatric Disorders
Source: Biomedicines. 2023 Apr 21;11(4):1230. doi: 10.3390/biomedicines11041230 (PMC10135678; doi:10.3390/biomedicines11041230)
Supplement: Supplementary file 1 [file biomedicines-11-01230-s001.zip › supplementary table 1.xlsx]

## Sheet: DESeq2_Responder-Resistant
Feature	baseMean	log2FC	lfcSE	stat	pvalue	qvalue
hsa-miR-520g-3p	0.135036	15.2695	3.11279	4.90539	9.32399e-07	NA
hsa-miR-500a-3p	177.883	0.535144	0.113971	4.69544	2.6603e-06	0.000662669
hsa-miR-5698	0.802537	8.03985	1.75004	4.59411	4.34607e-06	NA
hsa-miR-145-5p	41.8142	0.872361	0.190207	4.58639	4.50986e-06	0.000662669
hsa-miR-744-5p	490.643	-0.421684	0.0919983	-4.58361	4.57013e-06	0.000662669
hsa-miR-502-3p	281.086	0.496165	0.124836	3.97453	7.05193e-05	0.00766898
hsa-miR-3615	65338.3	-0.619056	0.158431	-3.90743	9.3285e-05	0.00811579
hsa-miR-548ac	9.3806	0.857913	0.22614	3.79372	0.000148406	0.00965913
hsa-miR-210-3p	117.583	0.608997	0.161016	3.78222	0.000155434	0.00965913
hsa-miR-548ay-3p	10.2598	0.69889	0.196294	3.56042	0.000370257	0.0201327
hsa-miR-296-5p	24.3614	0.907331	0.268729	3.37638	0.000734452	0.0329241
hsa-miR-1343-3p	23.9285	-0.66718	0.198088	-3.3681	0.000756877	0.0329241
hsa-miR-15b-3p	358.569	0.435884	0.130492	3.34032	0.000836816	0.0330851
hsa-miR-504-5p	20.2588	-0.790932	0.239229	-3.30617	0.000945812	0.0330851
hsa-miR-199a-5p	224.292	0.512411	0.156829	3.26732	0.00108572	0.0330851
hsa-miR-769-5p	27.173	0.475722	0.145918	3.26021	0.0011133	0.0330851
hsa-miR-532-3p	182.393	0.446379	0.138713	3.218	0.00129087	0.0330851
hsa-miR-3605-3p	843.209	-0.523119	0.163205	-3.20529	0.00134926	0.0330851
hsa-miR-30b-5p	457.048	0.658136	0.20552	3.2023	0.00136333	0.0330851
hsa-miR-3127-3p	13.0894	-0.598508	0.186969	-3.2011	0.00136904	0.0330851
hsa-miR-3127-5p	3.45125	-1.11565	0.352148	-3.16814	0.00153419	NA
hsa-miR-660-5p	19.4061	0.75315	0.23783	3.16675	0.00154153	0.0352928
hsa-miR-223-3p	1267.53	0.58103	0.18737	3.10098	0.00192883	0.041952
hsa-miR-342-5p	485.567	-0.411516	0.133452	-3.08362	0.00204497	0.0423601
hsa-miR-6747-3p	383.803	-0.55529	0.182656	-3.04009	0.00236506	0.0467637
hsa-miR-10395-3p	7.00164	-0.795081	0.265375	-2.99607	0.00273486	0.0509154
hsa-miR-6772-3p	10.7868	-0.713563	0.239573	-2.97848	0.00289681	0.0509154
hsa-miR-484	11481.5	0.42338	0.142294	2.97539	0.00292618	0.0509154
hsa-miR-148b-3p	1107.51	0.372877	0.126207	2.95449	0.00313182	0.0523977
hsa-miR-4661-3p	1.43381	-1.28763	0.452923	-2.84293	0.00447012	NA
hsa-miR-1178-3p	17.1649	-0.670817	0.238235	-2.81578	0.00486588	0.0766204
hsa-miR-4742-3p	195.155	-0.370626	0.131827	-2.81145	0.00493189	0.0766204
hsa-miR-4482-5p	0.535463	3.0331	1.09518	2.76949	0.00561437	NA
hsa-miR-3176	2.8097	1.08317	0.392667	2.7585	0.00580665	NA
hsa-miR-30c-5p	15466.5	0.4331	0.157075	2.75728	0.00582849	0.0874273
hsa-miR-610	3.45341	0.786049	0.288415	2.72542	0.00642207	NA
hsa-let-7d-3p	4477.65	-0.40223	0.148212	-2.71388	0.00665009	0.0963883
hsa-miR-625-3p	169.144	0.387021	0.143735	2.6926	0.0070897	0.0963883
hsa-miR-365b-3p	6.5383	0.888096	0.331011	2.68298	0.00729692	0.0963883
hsa-miR-6833-3p	43.6966	-0.346398	0.129538	-2.67409	0.00749315	0.0963883
hsa-miR-6783-3p	61.2975	-0.488663	0.183914	-2.65702	0.00788344	0.0963883
hsa-miR-1306-5p	145.226	0.395462	0.148902	2.65585	0.00791085	0.0963883
hsa-miR-320d	21.1583	-0.484205	0.182509	-2.65304	0.00797696	0.0963883
hsa-miR-520a-3p	0.102473	8.85478	3.38985	2.61214	0.00899763	NA
hsa-miR-18b-3p	46.6422	0.446937	0.17183	2.60104	0.0092942	0.105904
hsa-miR-425-5p	12669	0.234284	0.0902828	2.595	0.00945912	0.105904
hsa-miR-6842-3p	676.609	-0.479005	0.184755	-2.59265	0.00952397	0.105904
hsa-miR-4435	15.8447	-0.522448	0.202108	-2.58499	0.00973828	0.105904
hsa-miR-3124-5p	9.26592	0.55504	0.215768	2.57239	0.0101	0.107158
hsa-miR-6780a-5p	1.99891	-1.01928	0.399993	-2.54825	0.0108266	NA
hsa-miR-6513-5p	2.5416	0.952964	0.374513	2.54454	0.0109421	NA
hsa-miR-1238-3p	54.0955	-0.48455	0.19191	-2.52488	0.0115737	0.117343
hsa-miR-3940-3p	199.505	0.412226	0.163512	2.52108	0.0116996	0.117343
hsa-miR-636	99.9554	-0.305063	0.121676	-2.50718	0.0121698	0.117343
hsa-miR-4306	29.3663	0.517898	0.207283	2.49851	0.0124718	0.117343
hsa-miR-424-3p	434.893	-0.429277	0.172378	-2.49032	0.0127629	0.117343
hsa-miR-3177-3p	11.4685	-0.512521	0.205885	-2.48936	0.0127974	0.117343
hsa-miR-6738-3p	18.9956	-0.526929	0.212751	-2.47674	0.0132589	0.117343
hsa-miR-550a-3p	6.74077	0.655805	0.264827	2.47635	0.0132732	0.117343
hsa-miR-144-3p	7.29338	-1.07088	0.433446	-2.47063	0.0134877	0.117343
hsa-miR-766-5p	0.836602	-1.87448	0.769224	-2.43684	0.0148161	NA
hsa-miR-140-5p	15.0994	0.549039	0.227634	2.41193	0.0158682	0.131759
hsa-miR-6509-3p	5.04701	0.801927	0.333088	2.40755	0.0160598	NA
hsa-miR-92a-3p	522771	-0.250707	0.104138	-2.40745	0.0160644	0.131759
hsa-miR-143-3p	114.242	0.433775	0.180202	2.40716	0.0160772	0.131759
hsa-miR-3678-3p	1.99287	-1.08375	0.450508	-2.40561	0.0161453	NA
hsa-miR-671-3p	265.675	-0.431072	0.180494	-2.38828	0.0169273	0.131759
hsa-miR-1180-3p	4663.28	-0.233893	0.0982995	-2.37939	0.0173414	0.131759
hsa-miR-6808-3p	7.96001	-0.496148	0.208639	-2.37801	0.0174062	0.131759
hsa-miR-6843-3p	27.7016	-0.607484	0.255535	-2.3773	0.0174397	0.131759
hsa-miR-625-5p	225.929	0.299641	0.126661	2.36569	0.0179966	0.131759
hsa-miR-664a-3p	112.601	0.47652	0.20166	2.36299	0.0181279	0.131759
hsa-miR-331-3p	153.646	0.369072	0.156309	2.36116	0.0182176	0.131759
hsa-miR-128-3p	19112.6	-0.2825	0.119937	-2.35539	0.0185031	0.131759
hsa-miR-6855-5p	5.98319	-0.675588	0.287499	-2.34988	0.0187794	0.131759
hsa-miR-6853-3p	2.26445	-0.930567	0.398909	-2.33278	0.0196595	NA
hsa-miR-23a-3p	326.105	0.33018	0.141988	2.3254	0.0200506	0.138445
hsa-miR-92b-5p	12.4962	-0.509937	0.22291	-2.28763	0.0221589	0.150611
hsa-miR-11401	90.295	1.01914	0.448358	2.27306	0.0230228	0.154075
hsa-miR-584-3p	8.91863	0.59793	0.265086	2.2556	0.0240954	0.158811
hsa-miR-6819-3p	2.5086	-0.721476	0.32067	-2.2499	0.0244553	NA
hsa-miR-106b-5p	90.6713	0.48257	0.214625	2.24843	0.0245485	0.159382
hsa-let-7e-5p	13.1825	-0.443553	0.198658	-2.23274	0.0255659	0.163546
hsa-miR-3925-5p	3.6274	-0.802859	0.360201	-2.22892	0.0258193	NA
hsa-miR-320a-3p	7940.53	-0.316166	0.14227	-2.2223	0.026263	0.165571
hsa-miR-151b	157.546	0.527845	0.238708	2.21126	0.0270181	0.167898
hsa-miR-340-5p	63.1894	0.494286	0.226078	2.18635	0.0287902	0.176391
hsa-miR-185-5p	11607.4	0.186167	0.0858826	2.16769	0.0301825	0.181117
hsa-miR-6741-3p	128.81	-0.253059	0.116891	-2.16491	0.0303943	0.181117
hsa-miR-1273h-3p	4.99955	-0.541591	0.251041	-2.15738	0.0309759	NA
hsa-miR-6762-3p	4.48665	-0.721294	0.336988	-2.14041	0.0323214	NA
hsa-miR-2110	1044.82	-0.285944	0.13404	-2.13328	0.032902	0.19341
hsa-miR-1248	5.26032	-0.775161	0.366912	-2.11266	0.0346299	0.198464
hsa-miR-339-5p	147.717	0.394572	0.186811	2.11214	0.0346741	0.198464
hsa-miR-495-3p	18.3791	0.578405	0.276433	2.09239	0.0364036	0.205657
hsa-miR-4454	1.57563	0.919784	0.44584	2.06303	0.0391095	NA
hsa-miR-576-5p	858.659	0.228162	0.111628	2.04394	0.0409594	0.228427
hsa-miR-335-5p	14.7464	0.468294	0.230068	2.03546	0.0418044	0.229165
hsa-miR-324-5p	94.2375	0.319248	0.157104	2.03208	0.0421453	0.229165
hsa-miR-17-3p	14.9495	0.485468	0.2397	2.02532	0.0428347	0.230038
hsa-miR-92b-3p	3148.43	-0.243751	0.121132	-2.01227	0.0441911	0.234428
hsa-miR-7155-3p	17.298	0.347983	0.173809	2.0021	0.045274	0.236441
hsa-miR-362-5p	54.2922	0.357695	0.179207	1.99599	0.0459347	0.236441
hsa-miR-4443	364.571	-0.606944	0.304454	-1.99355	0.046201	0.236441
hsa-miR-199a-3p	3.34355	0.883153	0.443032	1.99343	0.0462146	NA
hsa-miR-937-3p	122.902	-0.397355	0.200831	-1.97855	0.0478667	0.238109
hsa-miR-7-5p	2239.74	0.3803	0.192311	1.97752	0.0479826	0.238109
hsa-miR-511-5p	4.70124	-0.602344	0.30482	-1.97607	0.0481472	NA
hsa-miR-329-3p	14.5451	0.552846	0.279901	1.97515	0.0482515	0.238109
hsa-miR-93-3p	182.379	0.375801	0.191078	1.96674	0.0492131	0.238109
hsa-miR-181a-3p	29.2284	0.380526	0.193524	1.9663	0.049264	0.238109
hsa-miR-4646-5p	1.20777	-1.10537	0.57157	-1.93392	0.0531224	NA
hsa-miR-4786-5p	1.66046	0.907401	0.471172	1.92584	0.0541247	NA
hsa-miR-4429	1.94964	-0.743543	0.387634	-1.91816	0.0550907	NA
hsa-miR-6845-3p	0.621873	-1.35839	0.708597	-1.91701	0.0552366	NA
hsa-miR-6766-5p	0.694688	-1.17809	0.615374	-1.91442	0.0555661	NA
hsa-miR-330-5p	398.248	-0.218334	0.114926	-1.89978	0.0574621	0.272863
hsa-miR-10a-5p	1392.55	-0.395455	0.208364	-1.8979	0.057709	0.272863
hsa-miR-624-5p	1.74841	1.0209	0.539294	1.89303	0.0583544	NA
hsa-miR-221-3p	271.902	0.375458	0.199023	1.8865	0.0592269	0.277029
hsa-miR-6817-3p	6.52205	-0.54496	0.291268	-1.87099	0.0613461	0.279982
hsa-miR-4732-3p	311.483	-0.24244	0.129679	-1.86953	0.0615486	0.279982
hsa-miR-3691-5p	12.1189	-0.419731	0.224719	-1.86781	0.0617891	0.279982
hsa-miR-942-5p	1387.28	-0.2532	0.136293	-1.85777	0.0632022	0.281401
hsa-miR-6782-3p	4.40872	0.532085	0.286552	1.85686	0.0633316	NA
hsa-miR-361-3p	2965.59	0.194368	0.104835	1.85404	0.0637333	0.281401
hsa-miR-186-5p	12012.2	0.267649	0.144528	1.85188	0.064043	0.281401
hsa-miR-6750-5p	5.45264	-0.47215	0.256453	-1.84108	0.0656102	0.285404
hsa-miR-4326	345.055	0.888356	0.4869	1.82451	0.0680744	0.289254
hsa-miR-19b-3p	131.013	0.36748	0.201625	1.82259	0.0683654	0.289254
hsa-miR-4661-5p	62.8628	-0.401886	0.220602	-1.82177	0.06849	0.289254
hsa-miR-7976	507.292	0.202172	0.112474	1.7975	0.0722561	0.302225
hsa-miR-651-5p	0.682851	1.34215	0.749486	1.79076	0.0733315	NA
hsa-miR-3065-3p	3.07753	-0.81455	0.455205	-1.78941	0.0735484	NA
hsa-miR-320b	851.374	-0.258859	0.14489	-1.78659	0.0740044	0.303498
hsa-miR-22-3p	16477.2	0.227935	0.127613	1.78614	0.0740768	0.303498
hsa-miR-4664-3p	38.8919	-0.389351	0.218419	-1.78259	0.0746536	0.303498
hsa-miR-219a-1-3p	24.0311	-0.337989	0.190517	-1.77407	0.0760522	0.306322
hsa-miR-6806-3p	125.276	-0.288715	0.163656	-1.76415	0.0777063	0.307408
hsa-miR-1843	340.006	-0.316157	0.17923	-1.76398	0.0777354	0.307408
hsa-miR-6821-3p	1.16727	-0.925237	0.524722	-1.76329	0.0778514	NA
hsa-miR-425-3p	149.202	0.199953	0.11427	1.74984	0.0801462	0.314087
hsa-miR-6741-5p	0.711225	-1.16233	0.668112	-1.73972	0.0819083	NA
hsa-miR-12136	4.34075	-0.530576	0.305914	-1.7344	0.0828477	NA
hsa-miR-190b-5p	1.74857	0.877496	0.506462	1.7326	0.0831669	NA
hsa-miR-10527-5p	14.0152	-0.357273	0.206649	-1.72889	0.0838284	0.325583
hsa-miR-6733-5p	3.83329	0.532637	0.308494	1.72657	0.0842447	NA
hsa-miR-6873-3p	3.70921	-0.505932	0.29329	-1.72502	0.0845231	NA
hsa-miR-146a-3p	1.24021	1.21914	0.707285	1.72368	0.0847651	NA
hsa-miR-1292-5p	126.083	-0.194194	0.112687	-1.72331	0.084833	0.32657
hsa-miR-6735-5p	1.95215	-0.791525	0.460292	-1.71962	0.0855024	NA
hsa-miR-6824-3p	1.42399	-0.878976	0.511222	-1.71936	0.085548	NA
hsa-miR-29c-5p	253.486	0.22756	0.132875	1.71258	0.0867893	0.33117
hsa-miR-6770-3p	2.7027	-0.65864	0.385669	-1.70778	0.0876763	NA
hsa-miR-6514-3p	74.9152	-0.212479	0.125716	-1.69015	0.090999	0.339263
hsa-miR-454-3p	35.6226	0.446346	0.264257	1.68906	0.0912086	0.339263
hsa-miR-320c	61.4153	-0.269796	0.159752	-1.68884	0.0912501	0.339263
hsa-miR-4677-3p	23.66	0.327204	0.194403	1.68312	0.0923518	0.340449
hsa-miR-16-5p	706.995	0.449683	0.268955	1.67197	0.0945311	0.345555
hsa-miR-202-5p	1.67606	0.850084	0.511625	1.66154	0.0966057	NA
hsa-miR-184	9.24493	-0.445871	0.2696	-1.65382	0.0981635	0.354761
hsa-miR-6503-3p	20.2095	0.326708	0.198145	1.64883	0.099182	0.354761
hsa-miR-548t-5p	0.686561	0.989455	0.600247	1.64841	0.0992678	NA
hsa-miR-1284	37.134	0.327333	0.198883	1.64586	0.0997935	0.354761
hsa-miR-2115-5p	5.26419	-0.498205	0.303833	-1.63973	0.10106	0.354761
hsa-miR-933	8.64774	-0.389039	0.237831	-1.63578	0.101886	0.354761
hsa-miR-7848-3p	8.65201	-0.428058	0.261961	-1.63405	0.102248	0.354761
hsa-miR-4804-3p	1.14533	-1.01408	0.622964	-1.62784	0.103559	NA
hsa-miR-6764-3p	0.667409	0.953612	0.586012	1.62729	0.103675	NA
hsa-miR-1976	137.955	-0.220263	0.135437	-1.62631	0.103883	0.354761
hsa-miR-532-5p	2567.66	0.240437	0.148021	1.62434	0.104304	0.354761
hsa-miR-99b-5p	722.519	-0.309897	0.190831	-1.62394	0.10439	0.354761
hsa-miR-22-5p	211.097	0.206855	0.129175	1.60136	0.109298	0.366693
hsa-miR-1468-5p	114.873	-0.283476	0.17747	-1.59732	0.110194	0.366693
hsa-miR-151a-5p	75.3357	0.340824	0.213513	1.59627	0.11043	0.366693
hsa-miR-27a-3p	477.127	0.350307	0.22053	1.58848	0.112178	0.367319
hsa-miR-126-5p	8.21558	0.581144	0.36598	1.58791	0.112307	0.367319
hsa-miR-877-5p	3.33031	-0.577859	0.365293	-1.58191	0.113671	NA
hsa-miR-2277-5p	1.21657	-0.851715	0.539559	-1.57854	0.114442	NA
hsa-miR-15a-5p	34.3608	0.499971	0.316963	1.57738	0.114708	0.372373
hsa-miR-935	0.842044	-1.10273	0.702383	-1.56998	0.116419	NA
hsa-miR-378a-5p	73.3052	0.237977	0.151975	1.56589	0.117373	0.378203
hsa-miR-1301-3p	47.5747	-0.19907	0.128114	-1.55384	0.120222	0.38173
hsa-miR-140-3p	12029.7	0.219209	0.141076	1.55384	0.120223	0.38173
hsa-miR-4639-3p	1.56008	0.776755	0.501148	1.54995	0.121153	NA
hsa-miR-501-3p	1285.75	0.159465	0.103183	1.54545	0.122237	0.385311
hsa-miR-18a-5p	1.91192	0.668781	0.433882	1.54139	0.123222	NA
hsa-miR-574-3p	65.929	0.227186	0.147715	1.538	0.124049	0.385482
hsa-miR-550a-3-5p	77.5167	-0.197019	0.128106	-1.53794	0.124063	0.385482
hsa-miR-432-5p	4.40745	-0.526807	0.343473	-1.53376	0.125088	NA
hsa-miR-135a-5p	1.93454	0.68423	0.447678	1.5284	0.126414	NA
hsa-miR-363-5p	35.5555	-0.222575	0.146176	-1.52265	0.127847	0.394421
hsa-miR-6514-5p	10.3617	-0.349172	0.230081	-1.51761	0.129113	0.395523
hsa-miR-6809-3p	1.42129	-0.927737	0.612479	-1.51472	0.129842	NA
hsa-miR-324-3p	91.355	0.20795	0.137821	1.50884	0.13134	0.39632
hsa-miR-5001-3p	11.1309	0.420193	0.278798	1.50716	0.13177	0.39632
hsa-miR-943	21.8293	-0.279691	0.186108	-1.50284	0.13288	0.39632
hsa-miR-181a-2-3p	745.299	0.15899	0.10583	1.50231	0.133018	0.39632
hsa-miR-6842-5p	3.6343	-0.402482	0.268547	-1.49874	0.133942	NA
hsa-miR-4762-3p	4.65466	0.447863	0.29911	1.49732	0.134311	NA
hsa-miR-1296-5p	3.56477	0.47022	0.314661	1.49437	0.135079	NA
hsa-miR-6743-3p	4.95642	-0.394901	0.264799	-1.49133	0.135875	NA
hsa-miR-155-5p	226.386	-0.233286	0.157391	-1.4822	0.138286	0.406879
hsa-miR-579-5p	11.7261	0.280147	0.189077	1.48165	0.138432	0.406879
hsa-miR-4669	2.15135	-1.31419	0.891813	-1.47362	0.140584	NA
hsa-miR-345-5p	87.3767	0.187794	0.128394	1.46264	0.143566	0.418887
hsa-miR-26a-1-3p	0.989402	-0.782432	0.535279	-1.46173	0.143816	NA
hsa-miR-181a-5p	1769.72	0.223595	0.153206	1.45944	0.144444	0.418887
hsa-miR-6818-5p	0.729575	0.888288	0.611217	1.45331	0.146138	NA
hsa-miR-192-3p	4.51784	-0.463669	0.319326	-1.45202	0.146495	NA
hsa-miR-6879-3p	8.09882	0.326238	0.228451	1.42804	0.15328	0.441568
hsa-miR-12117	0.507857	-1.01466	0.711846	-1.4254	0.154043	NA
hsa-miR-378c	35.5036	0.233623	0.165421	1.41229	0.157864	0.45173
hsa-let-7c-5p	1006.47	-0.288636	0.204876	-1.40883	0.158884	0.45173
hsa-miR-4773	11.8808	-0.367942	0.262116	-1.40374	0.160397	0.452044
hsa-miR-607	13.3437	0.321773	0.229596	1.40147	0.161073	0.452044
hsa-miR-1908-5p	22.4137	-0.291025	0.20906	-1.39206	0.163903	0.457037
hsa-let-7a-5p	18369.2	-0.276386	0.199917	-1.3825	0.166818	0.460851
hsa-miR-450b-5p	0.985882	0.79171	0.572703	1.38241	0.166846	NA
hsa-miR-1291	8.31617	-0.349483	0.253553	-1.37835	0.168096	0.460851
hsa-miR-320e	28.1795	-0.274399	0.199244	-1.3772	0.168449	0.460851
hsa-miR-365a-3p	6.9532	0.386285	0.281261	1.3734	0.169627	0.461172
hsa-miR-6755-3p	0.719645	0.821057	0.598856	1.37104	0.170362	NA
hsa-miR-6753-3p	4.8635	-0.472584	0.345184	-1.36908	0.170975	NA
hsa-miR-597-3p	29.7465	-0.198171	0.144979	-1.3669	0.171658	0.463526
hsa-miR-4745-3p	14.2776	-0.232256	0.170298	-1.36382	0.172624	0.463526
hsa-miR-548e-3p	7.51394	0.346952	0.257116	1.3494	0.177209	0.472919
hsa-miR-424-5p	0.454729	1.12344	0.841752	1.33465	0.181992	NA
hsa-miR-26a-2-3p	8.85064	0.257628	0.193399	1.33211	0.182826	0.481709
hsa-miR-30c-1-3p	10.0701	-0.275408	0.206845	-1.33147	0.183035	0.481709
hsa-miR-224-5p	7.74052	-0.419302	0.315819	-1.32767	0.184288	0.481709
hsa-miR-335-3p	86.6466	0.221543	0.16722	1.32486	0.185216	0.481709
hsa-miR-193a-5p	67.8047	-0.203711	0.154048	-1.32239	0.186039	0.481709
hsa-miR-199b-3p	1.43173	0.749249	0.56765	1.31991	0.186864	NA
hsa-miR-4639-5p	0.700244	0.844578	0.642706	1.3141	0.188814	NA
hsa-miR-28-5p	41.0296	0.17596	0.134259	1.3106	0.189992	0.489033
hsa-miR-125b-1-3p	0.737188	-1.18744	0.910259	-1.30451	0.192061	NA
hsa-let-7d-5p	1834.86	-0.23454	0.179873	-1.30392	0.192261	0.490102
hsa-miR-6731-3p	0.580446	-0.891134	0.684568	-1.30175	0.193003	NA
hsa-miR-181d-5p	6.82013	0.308343	0.236945	1.30133	0.193146	0.490102
hsa-miR-133a-3p	3.36483	0.541047	0.415852	1.30105	0.19324	NA
hsa-miR-25-3p	100066	0.144546	0.111236	1.29946	0.193788	0.490102
hsa-miR-584-5p	656.501	0.227306	0.175899	1.29225	0.196271	0.493513
hsa-miR-4732-5p	63.584	-0.189839	0.147796	-1.28446	0.19898	0.494205
hsa-miR-23b-3p	246.071	0.189294	0.147512	1.28324	0.199408	0.494205
hsa-miR-27b-3p	103.554	0.289562	0.225923	1.28168	0.199954	0.494205
hsa-miR-548at-3p	1.77317	0.564047	0.441092	1.27875	0.200984	NA
hsa-miR-30e-5p	400.642	0.22941	0.179684	1.27675	0.201692	0.495683
hsa-miR-3605-5p	2.80726	-0.430704	0.339919	-1.26708	0.205127	NA
hsa-miR-6509-5p	8.13348	0.331715	0.263172	1.26045	0.207508	0.507112
hsa-miR-7706	1551.94	-0.272334	0.216643	-1.25706	0.208732	0.507253
hsa-miR-128-1-5p	2.04718	0.542455	0.432498	1.25424	0.209756	NA
hsa-miR-5100	17.9325	-0.294656	0.235294	-1.25229	0.210465	0.508623
hsa-miR-6815-5p	2.07948	-0.472737	0.377703	-1.25161	0.210712	NA
hsa-miR-769-3p	1.99619	-0.504344	0.403575	-1.24969	0.211413	NA
hsa-miR-301a-5p	3.72004	0.372088	0.298946	1.24467	0.213255	NA
hsa-let-7b-5p	12903.4	-0.29345	0.23613	-1.24275	0.213961	0.514216
hsa-miR-146a-5p	571.407	0.161148	0.130125	1.2384	0.215566	0.515227
hsa-miR-4723-5p	0.998608	-0.665567	0.537517	-1.23822	0.215633	NA
hsa-miR-3174	0.571155	-1.09686	0.888527	-1.23447	0.217028	NA
hsa-miR-3609	1.53029	-0.627565	0.508424	-1.23433	0.217079	NA
hsa-miR-4781-5p	4.40102	0.347897	0.282306	1.23234	0.217823	NA
hsa-miR-3175	0.972132	-0.679889	0.551984	-1.23172	0.218054	NA
hsa-miR-4727-3p	0.448831	-1.09171	0.887584	-1.22998	0.218706	NA
hsa-miR-96-5p	79.0317	0.323045	0.262782	1.22933	0.218948	0.519185
hsa-miR-17-5p	202.592	0.312602	0.254651	1.22757	0.219609	0.519185
hsa-miR-6847-3p	1.26785	-0.548909	0.448491	-1.2239	0.220989	NA
hsa-miR-3936	0.907408	-0.76346	0.623978	-1.22354	0.221127	NA
hsa-miR-93-5p	876.615	0.28428	0.232628	1.22204	0.221694	0.520133
hsa-miR-342-3p	439.627	0.23133	0.189589	1.22017	0.222402	0.520133
hsa-miR-96-3p	5.08621	-0.350952	0.288063	-1.21832	0.223104	NA
hsa-let-7e-3p	1.2606	-0.678237	0.558495	-1.2144	0.224594	NA
hsa-miR-6789-3p	7.28892	-0.274726	0.228351	-1.20309	0.228943	0.532568
hsa-miR-4690-3p	2.58177	0.46546	0.389803	1.19409	0.232442	NA
hsa-miR-652-3p	1615.65	0.13355	0.11222	1.19007	0.234018	0.541477
hsa-miR-24-3p	311.46	0.155115	0.131631	1.1784	0.238635	0.546328
hsa-miR-200c-3p	31.2942	-0.191239	0.162461	-1.17713	0.239142	0.546328
hsa-miR-6750-3p	2.35862	-0.436627	0.371369	-1.17572	0.239706	NA
hsa-miR-6803-3p	50.5333	0.205866	0.175542	1.17275	0.240898	0.546328
hsa-miR-330-3p	85.0935	-0.136931	0.116821	-1.17215	0.241138	0.546328
hsa-miR-3202	4.60302	-0.29745	0.254347	-1.16947	0.242216	NA
hsa-miR-101-3p	290.383	0.336649	0.289784	1.16172	0.245348	0.552987
hsa-miR-6786-3p	53.2958	-0.152495	0.131682	-1.15806	0.246839	0.55348
hsa-miR-1275	0.746364	-0.787141	0.681547	-1.15493	0.248118	NA
hsa-miR-222-3p	678.483	0.121357	0.105697	1.14816	0.250901	0.553677
hsa-miR-144-5p	116.31	0.395015	0.344586	1.14634	0.251652	0.553677
hsa-miR-3157-3p	47.9018	-0.189292	0.165566	-1.1433	0.252913	0.553677
hsa-miR-5009-5p	31.8414	-0.240387	0.210401	-1.14252	0.253239	0.553677
hsa-miR-1306-3p	13.2578	-0.253575	0.222504	-1.13964	0.254435	0.553677
hsa-miR-130b-3p	39.9685	0.190267	0.166998	1.13933	0.254564	0.553677
hsa-miR-30a-5p	853.814	0.149171	0.131329	1.13586	0.256016	0.554065
hsa-miR-5690	14.7484	-0.25773	0.228331	-1.12876	0.259001	0.557671
hsa-miR-23b-5p	3.13564	-0.400805	0.356275	-1.12499	0.260595	NA
hsa-miR-5006-3p	5.87899	0.323642	0.288173	1.12308	0.261404	0.557671
hsa-miR-1229-3p	30.6994	0.232564	0.207951	1.11836	0.263413	0.557671
hsa-miR-142-5p	12340.9	0.172376	0.154189	1.11796	0.263586	0.557671
hsa-miR-10b-5p	44.2669	0.234433	0.209999	1.11635	0.264272	0.557671
hsa-miR-4662a-3p	0.591576	-0.803234	0.720719	-1.11449	0.265069	NA
hsa-miR-182-5p	26291.8	-0.177312	0.159199	-1.11378	0.265375	0.557671
hsa-miR-6859-5p	5.29497	-0.295779	0.266763	-1.10877	0.267528	0.559494
hsa-miR-106a-5p	32.4403	0.306667	0.278035	1.10298	0.270035	0.560139
hsa-miR-150-5p	3290.84	0.171823	0.155903	1.10211	0.270412	0.560139
hsa-miR-3138	1.61217	-0.530011	0.482487	-1.0985	0.271987	NA
hsa-miR-21-5p	866.414	0.28807	0.26232	1.09816	0.272133	0.560827
hsa-miR-378i	9.0071	0.253926	0.231802	1.09544	0.273322	0.560827
hsa-miR-4743-3p	0.59677	-0.745616	0.682053	-1.09319	0.274309	NA
hsa-miR-6851-3p	0.992673	0.581793	0.533677	1.09016	0.275643	NA
hsa-miR-10395-5p	3.73873	-0.451721	0.416231	-1.08527	0.277804	NA
hsa-miR-6793-5p	1.06935	-0.693977	0.640616	-1.0833	0.278677	NA
hsa-miR-375-3p	7.89023	0.288872	0.267457	1.08007	0.280111	0.572057
hsa-miR-628-5p	3.39064	0.356895	0.330617	1.07948	0.280374	NA
hsa-miR-296-3p	0.644188	-0.735043	0.681465	-1.07862	0.280756	NA
hsa-miR-4714-5p	1.91211	-0.459921	0.426656	-1.07797	0.281048	NA
hsa-miR-7-1-3p	6.55825	0.290031	0.272424	1.06463	0.287043	0.583476
hsa-miR-4474-3p	1.38608	0.543805	0.511199	1.06378	0.287427	NA
hsa-miR-212-5p	7.16998	-0.290939	0.274171	-1.06116	0.288617	0.583946
hsa-miR-627-3p	4.03064	0.334131	0.318189	1.0501	0.293671	NA
hsa-miR-20b-3p	0.456868	0.805969	0.767574	1.05002	0.293708	NA
hsa-miR-542-3p	0.447743	-0.938113	0.893473	-1.04996	0.293736	NA
hsa-miR-28-3p	386.486	0.179851	0.171778	1.047	0.2951	0.594299
hsa-miR-889-3p	0.731506	0.856617	0.821175	1.04316	0.296874	NA
hsa-miR-29b-3p	78.851	0.194351	0.187024	1.03918	0.298723	0.595635
hsa-miR-183-5p	2994.31	-0.19436	0.187273	-1.03784	0.299344	0.595635
hsa-miR-328-3p	2826.3	-0.161501	0.155948	-1.03561	0.300384	0.595635
hsa-miR-185-3p	335.977	-0.11905	0.11516	-1.03378	0.301241	0.595635
hsa-miR-1250-5p	0.456119	-0.796664	0.772552	-1.03121	0.302442	NA
hsa-miR-16-2-3p	3171.96	0.23978	0.233345	1.02758	0.304149	0.598665
hsa-miR-6513-3p	85.216	0.153404	0.150192	1.02139	0.30707	0.60169
hsa-miR-10392-5p	0.694034	-0.684027	0.67119	-1.01912	0.308144	NA
hsa-miR-548k	0.89434	0.684481	0.673413	1.01644	0.309422	NA
hsa-miR-506-3p	0.569471	-0.835306	0.826193	-1.01103	0.312002	NA
hsa-miR-3613-3p	5.8231	0.2775	0.2747	1.01019	0.312403	0.609397
hsa-miR-142-3p	65.3584	-0.256568	0.254806	-1.00691	0.313976	0.60973
hsa-miR-3620-3p	3.96701	0.282858	0.28122	1.00582	0.3145	NA
hsa-miR-548at-5p	0.44615	-0.997517	0.99218	-1.00538	0.314714	NA
hsa-miR-3135a	5.20861	0.385218	0.384598	1.00161	0.316532	0.611961
hsa-miR-4665-5p	2.05438	-0.432761	0.437012	-0.990273	0.322041	NA
hsa-miR-6825-5p	0.473499	-0.837741	0.846164	-0.990046	0.322152	NA
hsa-miR-5695	27.2163	0.182824	0.184776	0.989437	0.322449	0.617121
hsa-miR-4781-3p	27.9338	0.144531	0.146091	0.989318	0.322507	0.617121
hsa-miR-18a-3p	1056.85	0.133399	0.135665	0.9833	0.32546	0.617121
hsa-miR-382-3p	1.59338	0.426361	0.433658	0.983172	0.325523	NA
hsa-miR-628-3p	9.74543	-0.217423	0.221316	-0.982412	0.325897	0.617121
hsa-miR-664a-5p	24.6425	-0.191417	0.195004	-0.981606	0.326294	0.617121
hsa-miR-6740-3p	0.667103	0.713201	0.727015	0.980999	0.326593	NA
hsa-miR-500b-5p	3.08315	0.348195	0.355784	0.97867	0.327743	NA
hsa-miR-98-5p	139.617	-0.193618	0.198816	-0.973852	0.33013	0.618799
hsa-miR-99a-5p	1652.97	-0.182326	0.187772	-0.970995	0.331551	0.618799
hsa-miR-939-5p	20.2093	-0.186425	0.192366	-0.969112	0.332489	0.618799
hsa-miR-194-5p	1091.23	0.184208	0.190343	0.967769	0.33316	0.618799
hsa-miR-4746-5p	88.4571	-0.193488	0.200905	-0.963079	0.335508	0.618799
hsa-miR-451a	1.73948e+06	0.168069	0.174587	0.962664	0.335716	0.618799
hsa-miR-4709-5p	2.66545	-0.330829	0.345622	-0.957199	0.338467	NA
hsa-miR-643	1.31942	-0.552086	0.579337	-0.952961	0.34061	NA
hsa-miR-98-3p	2.56121	0.334056	0.350602	0.952807	0.340688	NA
hsa-miR-3143	2.80957	0.342827	0.361717	0.947779	0.343242	NA
hsa-miR-4286	0.503707	0.633413	0.66925	0.946452	0.343918	NA
hsa-miR-10399-3p	813.307	-0.147505	0.156923	-0.939984	0.347226	0.636218
hsa-miR-107	349.271	0.207935	0.221609	0.938297	0.348092	0.636218
hsa-miR-18b-5p	3.09918	0.331666	0.354605	0.935313	0.349627	NA
hsa-miR-4497	0.650395	-0.635268	0.681089	-0.932723	0.350963	NA
hsa-miR-2115-3p	2.21232	-0.378323	0.406397	-0.930919	0.351896	NA
hsa-miR-7110-3p	3.26798	0.309474	0.334517	0.925136	0.354895	NA
hsa-miR-409-5p	3.67934	0.349045	0.378793	0.921464	0.356808	NA
hsa-miR-664b-3p	10.5416	0.203933	0.22147	0.920817	0.357146	0.64883
hsa-miR-5196-3p	1.11188	-0.509719	0.555492	-0.9176	0.358828	NA
hsa-miR-941	1422.06	-0.124709	0.135935	-0.917418	0.358923	0.64883
hsa-miR-6511b-3p	49.6607	0.166082	0.181236	0.916381	0.359467	0.64883
hsa-miR-6751-3p	0.898829	-0.575079	0.630825	-0.91163	0.361963	NA
hsa-miR-4755-3p	55.5901	-0.11149	0.122724	-0.908461	0.363635	0.650858
hsa-miR-766-3p	13.8841	-0.189227	0.20836	-0.90817	0.363789	0.650858
hsa-miR-3135b	1.08146	0.605758	0.667465	0.90755	0.364116	NA
hsa-miR-100-5p	3537.8	-0.341721	0.377393	-0.905477	0.365213	0.650858
hsa-miR-1538	5.8042	-0.213813	0.236805	-0.902908	0.366575	0.650858
hsa-miR-450a-2-3p	1.71837	-0.3767	0.420168	-0.896545	0.369962	NA
hsa-miR-215-5p	84.442	0.147093	0.164831	0.892389	0.372184	0.658131
hsa-miR-3180-3p	0.88861	-0.489846	0.550339	-0.890081	0.373422	NA
hsa-miR-21-3p	0.871687	0.463499	0.523082	0.886092	0.375568	NA
hsa-miR-193a-3p	0.316143	0.735613	0.832645	0.883466	0.376985	NA
hsa-miR-548q	0.510067	-0.612587	0.694163	-0.882483	0.377515	NA
hsa-miR-493-5p	3.49967	-0.333578	0.378497	-0.881324	0.378143	NA
hsa-miR-6862-5p	2.58317	-0.342574	0.38938	-0.879792	0.378972	NA
hsa-miR-5001-5p	0.482242	-0.726913	0.827705	-0.878227	0.37982	NA
hsa-miR-5584-5p	0.448446	-0.764066	0.870898	-0.877332	0.380307	NA
hsa-miR-6856-3p	0.671929	0.531641	0.607105	0.875698	0.381194	NA
hsa-miR-6866-5p	10.7804	0.179109	0.204891	0.874164	0.382029	0.672804
hsa-miR-147b-3p	2.12195	-0.328429	0.376435	-0.872472	0.382951	NA
hsa-miR-4437	0.488611	-0.693707	0.79653	-0.870911	0.383803	NA
hsa-miR-4482-3p	3.24005	0.487159	0.559782	0.870265	0.384155	NA
hsa-miR-4670-3p	0.35113	-0.978678	1.12685	-0.868506	0.385117	NA
hsa-miR-4747-3p	10.7121	0.170674	0.196966	0.866518	0.386206	0.677418
hsa-miR-181c-3p	1.53037	0.391941	0.45365	0.863971	0.387604	NA
hsa-miR-6868-3p	159.719	0.248223	0.287469	0.863478	0.387875	0.677613
hsa-miR-6826-3p	2.61509	-0.485579	0.562592	-0.863109	0.388077	NA
hsa-miR-668-3p	1.07827	0.465008	0.539568	0.861815	0.388789	NA
hsa-miR-6838-3p	0.266829	-1.04401	1.21773	-0.857336	0.391259	NA
hsa-let-7i-3p	11.863	0.192453	0.225278	0.854291	0.392944	0.681243
hsa-miR-130a-3p	41.9326	0.168956	0.197833	0.854035	0.393085	0.681243
hsa-miR-31-5p	0.851412	0.609924	0.716884	0.850799	0.394881	NA
hsa-miR-337-3p	4.17412	0.272894	0.321545	0.848697	0.39605	NA
hsa-miR-4742-5p	1.93531	-0.443614	0.523892	-0.846766	0.397125	NA
hsa-miR-20b-5p	44.2903	0.207797	0.246401	0.843328	0.399045	0.685833
hsa-miR-6797-3p	1.00033	0.446804	0.531092	0.841293	0.400184	NA
hsa-miR-641	42.9501	0.131734	0.156638	0.841007	0.400344	0.685833
hsa-miR-6739-3p	7.68605	-0.170562	0.202858	-0.840794	0.400463	0.685833
hsa-miR-10397-5p	0.613717	0.551775	0.664352	0.830547	0.40623	NA
hsa-miR-6503-5p	4.82674	-0.23485	0.283158	-0.829396	0.40688	NA
hsa-miR-361-5p	168.865	0.15685	0.189577	0.827364	0.408031	0.694977
hsa-miR-6850-5p	2.28187	0.352304	0.426153	0.826707	0.408403	NA
hsa-miR-4757-5p	0.785471	-0.469446	0.569607	-0.824158	0.40985	NA
hsa-miR-874-3p	4.93301	0.249375	0.302712	0.823802	0.410052	NA
hsa-miR-6737-3p	8.51367	-0.190654	0.231745	-0.822689	0.410685	0.694977
hsa-miR-151a-3p	32566.4	0.147285	0.179193	0.821935	0.411114	0.694977
hsa-miR-4489	0.785316	-0.4847	0.592006	-0.818741	0.412934	NA
hsa-miR-1287-5p	10.3117	0.263849	0.32265	0.817758	0.413495	0.694977
hsa-miR-139-5p	322.59	0.143409	0.175479	0.817241	0.413791	0.694977
hsa-miR-139-3p	18.4559	0.188174	0.232051	0.810918	0.417413	0.695517
hsa-miR-8062	6.4283	0.274891	0.339647	0.809344	0.418317	0.695517
hsa-miR-1288-3p	17.053	-0.203572	0.252625	-0.805828	0.420342	0.695517
hsa-miR-150-3p	34.2803	-0.15749	0.195509	-0.80554	0.420508	0.695517
hsa-miR-1185-1-3p	0.514568	0.658123	0.82382	0.798867	0.424367	NA
hsa-miR-5582-3p	1.85104	0.376439	0.472983	0.795883	0.4261	NA
hsa-miR-20a-5p	87.2227	0.245579	0.308751	0.795397	0.426383	0.702562
hsa-miR-6805-5p	0.752725	-0.474876	0.600764	-0.790452	0.429264	NA
hsa-miR-487a-5p	1.05346	-0.55359	0.700951	-0.78977	0.429662	NA
hsa-miR-6791-3p	0.943134	0.532694	0.67464	0.789597	0.429763	NA
hsa-miR-1307-3p	1025.89	-0.112322	0.142375	-0.788918	0.43016	0.706112
hsa-miR-6836-3p	0.577665	-0.569406	0.722298	-0.788326	0.430506	NA
hsa-miR-6798-3p	3.36196	-0.232994	0.296542	-0.785703	0.432041	NA
hsa-miR-6784-3p	0.351524	1.0054	1.28055	0.785132	0.432376	NA
hsa-miR-6889-3p	4.34108	-0.249894	0.318838	-0.783765	0.433178	NA
hsa-miR-660-3p	2.81361	0.308568	0.394548	0.782082	0.434167	NA
hsa-miR-10398-3p	1.04116	-0.401859	0.523792	-0.767211	0.442956	NA
hsa-miR-6894-3p	55.1472	-0.121817	0.15884	-0.766913	0.443133	0.724672
hsa-miR-4498	0.919226	-0.474085	0.626844	-0.756304	0.449467	NA
hsa-miR-6813-3p	0.385596	-0.719224	0.968702	-0.742462	0.457808	NA
hsa-miR-148a-3p	37627.9	0.168098	0.227137	0.740073	0.459256	0.748225
hsa-miR-6516-5p	0.549687	-0.520128	0.703498	-0.739345	0.459697	NA
hsa-miR-491-5p	4.61288	0.199319	0.269737	0.73894	0.459943	NA
hsa-miR-3685	3.29035	-0.248395	0.336561	-0.73804	0.46049	NA
hsa-miR-2355-3p	1.00581	0.504886	0.687555	0.73432	0.462754	NA
hsa-miR-548l	1.02252	-0.419974	0.572023	-0.734191	0.462832	NA
hsa-miR-1271-5p	8.31833	0.158861	0.217164	0.731525	0.464459	0.753879
hsa-miR-154-5p	0.310472	0.87629	1.20188	0.729098	0.465942	NA
hsa-miR-1910-5p	0.468428	-0.531435	0.733892	-0.724132	0.468985	NA
hsa-miR-3939	3.45955	0.211085	0.292025	0.722832	0.469783	NA
hsa-miR-29c-3p	11.9839	0.166182	0.231445	0.718022	0.472744	0.764474
hsa-miR-409-3p	1765.42	0.167768	0.235726	0.711707	0.476646	0.766437
hsa-miR-454-5p	153.144	0.0858131	0.120802	0.710359	0.477481	0.766437
hsa-miR-221-5p	10.6609	0.160351	0.22679	0.707044	0.479539	0.76691
hsa-miR-3692-3p	0.870338	0.387968	0.549724	0.705751	0.480343	NA
hsa-miR-181c-5p	2.2964	0.300646	0.426026	0.705699	0.480375	NA
hsa-miR-6734-5p	2.40211	-0.252042	0.357579	-0.704855	0.480901	NA
hsa-miR-331-5p	12.1638	0.159503	0.227682	0.700551	0.483583	0.770545
hsa-miR-551a	0.913362	-0.42202	0.605155	-0.697375	0.485568	NA
hsa-miR-598-3p	2.58283	-0.271158	0.389996	-0.695283	0.486878	NA
hsa-miR-6732-3p	0.501239	-0.529884	0.763985	-0.693579	0.487946	NA
hsa-miR-6893-3p	0.410387	-0.514933	0.743238	-0.692823	0.488421	NA
hsa-miR-5588-3p	0.448734	-0.524952	0.762927	-0.688077	0.491405	NA
hsa-miR-589-5p	234.829	0.096234	0.140325	0.685796	0.492842	0.778226
hsa-miR-3918	0.98723	-0.391655	0.572827	-0.683722	0.494151	NA
hsa-miR-152-3p	50.4863	-0.106091	0.155254	-0.683342	0.494391	0.778226
hsa-miR-6854-3p	0.831818	0.475303	0.696231	0.68268	0.494809	NA
hsa-miR-6818-3p	243.887	-0.075996	0.111811	-0.679683	0.496705	0.778226
hsa-miR-4635	19.7256	0.146208	0.215268	0.679192	0.497016	0.778226
hsa-miR-494-3p	18.2094	0.202099	0.297789	0.678667	0.497349	0.778226
hsa-miR-760	2.13032	-0.309565	0.457862	-0.67611	0.498971	NA
hsa-miR-15b-5p	482.97	0.159696	0.237277	0.673037	0.500924	0.779491
hsa-miR-6730-3p	0.750009	-0.456463	0.67836	-0.672892	0.501016	NA
hsa-miR-299-5p	0.435687	0.551655	0.820442	0.672388	0.501337	NA
hsa-miR-6505-3p	31.621	-0.0916306	0.136405	-0.671753	0.501741	0.779491
hsa-miR-3140-5p	0.345192	0.769569	1.14571	0.671694	0.501779	NA
hsa-miR-541-3p	0.2605	-0.944509	1.4081	-0.670771	0.502367	NA
hsa-miR-381-3p	33.3261	-0.200495	0.301441	-0.665121	0.505973	0.78042
hsa-miR-3133	4.46958	0.168273	0.253244	0.664472	0.506388	NA
hsa-miR-16-1-3p	0.260029	1.11432	1.67934	0.663548	0.50698	NA
hsa-miR-627-5p	0.707948	0.433236	0.653546	0.6629	0.507395	NA
hsa-miR-4755-5p	114.578	-0.0781512	0.117895	-0.66289	0.507401	0.78042
hsa-miR-210-5p	6.6952	0.165093	0.249239	0.662389	0.507722	0.78042
hsa-let-7a-3p	152.897	-0.124066	0.188951	-0.656604	0.511436	0.783361
hsa-miR-6877-5p	4.63644	0.185418	0.28397	0.652951	0.513788	NA
hsa-miR-148b-5p	114.992	0.102326	0.158109	0.647184	0.517513	0.789888
hsa-miR-4772-5p	0.382641	0.573694	0.887031	0.646758	0.517789	NA
hsa-miR-4521	8.36637	0.130227	0.202598	0.642787	0.520363	0.791461
hsa-miR-3944-3p	2.82323	-0.228897	0.356231	-0.642552	0.520515	NA
hsa-miR-483-3p	1.59563	-0.321513	0.50053	-0.642344	0.52065	NA
hsa-miR-143-5p	0.365861	0.775193	1.21563	0.637687	0.523677	NA
hsa-miR-877-3p	2.31621	-0.229573	0.36147	-0.63511	0.525357	NA
hsa-miR-5696	0.233105	-0.983931	1.54967	-0.634931	0.525473	NA
hsa-miR-1294	51.4695	-0.0922396	0.145863	-0.632371	0.527144	0.797738
hsa-miR-3137	0.452944	-0.528146	0.8364	-0.631451	0.527746	NA
hsa-miR-4647	1.55389	-0.355674	0.563449	-0.631244	0.527881	NA
hsa-miR-505-5p	63.8139	-0.125907	0.199592	-0.630821	0.528157	0.797738
hsa-miR-4467	0.456372	0.742316	1.1825	0.627753	0.530166	NA
hsa-miR-145-3p	5.36282	0.179033	0.286731	0.624392	0.53237	0.801318
hsa-miR-1226-5p	0.194065	-1.06741	1.71055	-0.624014	0.532618	NA
hsa-miR-223-5p	61.1239	-0.144717	0.233524	-0.619708	0.53545	0.803175
hsa-miR-7106-3p	0.60871	-0.467358	0.758373	-0.616264	0.53772	NA
hsa-miR-1914-5p	1.71576	0.289925	0.471083	0.615445	0.538261	NA
hsa-miR-27a-5p	13.3953	0.176559	0.287209	0.61474	0.538726	0.805312
hsa-miR-6794-3p	0.592959	-0.368628	0.60042	-0.613951	0.539248	NA
hsa-let-7i-5p	74883.7	-0.117362	0.192465	-0.609784	0.542005	0.807439
hsa-miR-616-5p	1.8107	0.257745	0.423454	0.608674	0.542741	NA
hsa-miR-9-5p	2.11832	-0.236174	0.388492	-0.607927	0.543236	NA
hsa-miR-7704	1.31267	-0.298372	0.492068	-0.606363	0.544274	NA
hsa-miR-4655-5p	0.278568	-0.731205	1.20731	-0.605648	0.544749	NA
hsa-miR-4510	6.30876	-0.178084	0.294801	-0.604083	0.545788	0.80851
hsa-miR-4762-5p	1.26774	0.301743	0.499794	0.603734	0.54602	NA
hsa-miR-23c	4.36567	0.163296	0.270694	0.603249	0.546343	NA
hsa-miR-6777-3p	65.8482	-0.0985101	0.163339	-0.603101	0.546441	0.80851
hsa-miR-4677-5p	4.91492	-0.158922	0.264409	-0.601048	0.547808	NA
hsa-miR-187-3p	0.378311	0.550366	0.919675	0.598435	0.54955	NA
hsa-miR-1299	0.521742	0.570111	0.95299	0.598234	0.549684	NA
hsa-miR-654-3p	41.6509	0.146727	0.245721	0.597129	0.550421	0.809022
hsa-let-7f-1-3p	28.0463	0.116646	0.195387	0.597	0.550507	0.809022
hsa-miR-4757-3p	0.61184	0.46543	0.780063	0.596657	0.550736	NA
hsa-miR-6813-5p	0.455209	0.640423	1.07428	0.596143	0.55108	NA
hsa-miR-182-3p	0.768718	-0.351324	0.590291	-0.595171	0.551729	NA
hsa-miR-6766-3p	0.622241	0.393517	0.662709	0.593801	0.552645	NA
hsa-miR-1255a	7.67814	0.190752	0.321933	0.592521	0.553502	0.810526
hsa-miR-6787-3p	5.25166	-0.175621	0.29848	-0.588386	0.556273	0.810526
hsa-miR-3157-5p	2.30981	0.248752	0.423649	0.587166	0.557092	NA
hsa-miR-1273c	2.41744	0.207833	0.354144	0.586861	0.557297	NA
hsa-miR-6855-3p	24.4537	-0.0824893	0.141575	-0.582655	0.560126	0.810526
hsa-miR-500a-5p	2.47967	0.206077	0.354408	0.581467	0.560926	NA
hsa-miR-4695-3p	13.6511	0.166185	0.285903	0.581264	0.561063	0.810526
hsa-miR-493-3p	10.1987	-0.177612	0.306044	-0.580348	0.56168	0.810526
hsa-miR-3180-5p	6.07728	0.178259	0.308875	0.577123	0.563856	0.810526
hsa-miR-664b-5p	0.815885	-0.354657	0.616431	-0.575339	0.565062	NA
hsa-miR-659-5p	91.4241	0.10012	0.174339	0.574285	0.565775	0.810526
hsa-miR-200a-5p	0.80489	-0.374775	0.653304	-0.573661	0.566197	NA
hsa-miR-6859-3p	9.37656	-0.118074	0.206166	-0.572716	0.566837	0.810526
hsa-miR-323b-3p	44.2677	0.147111	0.257837	0.570557	0.5683	0.810526
hsa-miR-6884-3p	0.45162	0.46025	0.808726	0.569105	0.569285	NA
hsa-miR-129-5p	2.91057	0.239322	0.422664	0.566223	0.571242	NA
hsa-miR-10400-5p	0.198621	-0.81803	1.44517	-0.566043	0.571364	NA
hsa-miR-7855-5p	6.85944	0.130177	0.230173	0.565561	0.571692	0.812591
hsa-miR-485-3p	75.956	0.12804	0.227453	0.562928	0.573484	0.812591
hsa-miR-92a-1-5p	1.98581	-0.280494	0.502122	-0.558617	0.576423	NA
hsa-miR-6800-3p	4.5134	-0.15999	0.286992	-0.557474	0.577204	NA
hsa-miR-3909	80.713	-0.104138	0.187995	-0.553939	0.57962	0.81862
hsa-miR-4645-3p	0.764634	0.365239	0.66125	0.552346	0.580711	NA
hsa-miR-4753-5p	2.8745	-0.193123	0.350612	-0.550816	0.58176	NA
hsa-miR-6837-3p	5.61319	-0.149112	0.272649	-0.546901	0.584447	0.818627
hsa-miR-4717-5p	0.367972	-0.563158	1.0346	-0.544327	0.586217	NA
hsa-miR-3199	9.83638	-0.0964111	0.177679	-0.542614	0.587396	0.818627
hsa-miR-382-5p	7.11101	0.189002	0.348474	0.542371	0.587563	0.818627
hsa-miR-146b-3p	42.7353	-0.0927042	0.171096	-0.541826	0.587938	0.818627
hsa-miR-378h	0.822448	0.318378	0.58845	0.541045	0.588477	NA
hsa-miR-6852-3p	32.3007	0.0983756	0.182709	0.538427	0.590282	0.818627
hsa-miR-6812-3p	29.5177	-0.0826775	0.153816	-0.537508	0.590917	0.818627
hsa-miR-7111-3p	2.41659	-0.202709	0.381817	-0.530906	0.595484	NA
hsa-miR-363-3p	10115.7	0.0764106	0.144803	0.527687	0.597716	0.823984
hsa-miR-3192-3p	0.667535	0.321333	0.609662	0.527067	0.598147	NA
hsa-miR-758-3p	7.75451	0.162226	0.308558	0.525756	0.599057	0.823984
hsa-miR-130b-5p	847.501	-0.0657652	0.125571	-0.52373	0.600467	0.823984
hsa-miR-4744	1.148	0.300167	0.57623	0.520916	0.602425	NA
hsa-miR-3680-5p	1.54102	0.238471	0.457827	0.520875	0.602454	NA
hsa-miR-1256	0.696383	-0.336696	0.647443	-0.520039	0.603036	NA
hsa-let-7b-3p	235.061	0.071583	0.138194	0.51799	0.604466	0.826863
hsa-miR-5587-3p	1.07961	0.308842	0.59963	0.515054	0.606516	NA
hsa-miR-1224-5p	0.677712	0.340385	0.663199	0.513248	0.607778	NA
hsa-miR-132-5p	37.9579	0.0859263	0.167771	0.512165	0.608536	0.829821
hsa-miR-4797-5p	0.779952	-0.293795	0.574786	-0.511138	0.609254	NA
hsa-miR-1909-3p	0.216076	-0.742664	1.46383	-0.507344	0.611913	NA
hsa-miR-106b-3p	5000.41	0.0527244	0.103956	0.507182	0.612027	0.829844
hsa-miR-2276-3p	1.35677	0.249234	0.491786	0.506794	0.6123	NA
hsa-miR-6883-3p	6.32547	0.134813	0.266063	0.506697	0.612368	0.829844
hsa-miR-4446-3p	1.73246	-0.256147	0.506522	-0.505697	0.613069	NA
hsa-miR-6780b-3p	3.12545	0.160292	0.320018	0.500884	0.616453	NA
hsa-miR-3944-5p	3.67919	0.157451	0.315494	0.499062	0.617736	NA
hsa-miR-30d-5p	31228.3	0.0513554	0.103202	0.49762	0.618752	0.832355
hsa-miR-508-3p	0.351191	-0.564906	1.13553	-0.497482	0.618849	NA
hsa-miR-433-3p	19.5912	-0.128834	0.25931	-0.496834	0.619306	0.832355
hsa-miR-6820-5p	0.206295	-0.708701	1.42799	-0.496293	0.619688	NA
hsa-miR-6882-3p	6.79061	-0.129278	0.26069	-0.495906	0.619961	0.832355
hsa-miR-615-3p	1.49036	0.260584	0.528701	0.492876	0.6221	NA
hsa-miR-29a-5p	2.25021	-0.188189	0.383022	-0.491326	0.623196	NA
hsa-miR-3161	0.404337	-0.53413	1.09823	-0.486355	0.626715	NA
hsa-miR-4657	0.711655	-0.3506	0.721147	-0.48617	0.626846	NA
hsa-miR-6849-3p	5.12547	-0.14237	0.293598	-0.484913	0.627738	NA
hsa-miR-7974	0.254359	0.685653	1.41833	0.483424	0.628795	NA
hsa-miR-183-3p	12.4788	0.0969998	0.201199	0.48211	0.629728	0.83664
hsa-miR-191-5p	108930	0.0658022	0.136757	0.481162	0.630401	0.83664
hsa-miR-4511	14.2256	-0.0841655	0.175915	-0.478444	0.632334	0.83664
hsa-miR-1270	56.6634	-0.10081	0.211044	-0.477676	0.632881	0.83664
hsa-miR-422a	0.356272	-0.43013	0.902448	-0.476626	0.633628	NA
hsa-miR-1285-3p	0.295473	-0.566236	1.18853	-0.476417	0.633777	NA
hsa-miR-3920	0.296256	-0.58178	1.22252	-0.475885	0.634157	NA
hsa-miR-378e	0.949095	-0.274098	0.57825	-0.474013	0.63549	NA
hsa-miR-6885-3p	14.7734	-0.0860692	0.181649	-0.473821	0.635628	0.83664
hsa-miR-3678-5p	2.60194	-0.208239	0.440043	-0.473224	0.636053	NA
hsa-miR-451b	27.6616	-0.0716341	0.151478	-0.472902	0.636283	0.83664
hsa-miR-618	95.1733	0.104496	0.221186	0.472436	0.636616	0.83664
hsa-miR-4687-5p	0.604246	0.28945	0.613841	0.47154	0.637255	NA
hsa-miR-3198	0.372949	0.436795	0.930866	0.469235	0.638901	NA
hsa-miR-3140-3p	2.57809	0.178869	0.381433	0.468938	0.639114	NA
hsa-miR-4516	2.9167	-0.164106	0.350804	-0.467799	0.639928	NA
hsa-miR-3121-3p	0.601277	0.352276	0.753697	0.467397	0.640216	NA
hsa-miR-671-5p	1.00853	0.303413	0.650982	0.466085	0.641154	NA
hsa-miR-4325	0.19855	0.869403	1.86728	0.465598	0.641503	NA
hsa-miR-5010-5p	2.01301	-0.247364	0.531469	-0.465434	0.641621	NA
hsa-miR-6767-5p	3.32327	-0.160781	0.346106	-0.464544	0.642258	NA
hsa-miR-3200-5p	48.4756	-0.0949186	0.205275	-0.462397	0.643796	0.843528
hsa-miR-3064-3p	0.263167	0.668002	1.44582	0.462022	0.644066	NA
hsa-miR-4800-3p	1.43064	0.22721	0.49323	0.460658	0.645044	NA
hsa-miR-6826-5p	0.186962	-0.620764	1.34854	-0.460323	0.645284	NA
hsa-miR-378d	51.9024	0.0828959	0.181027	0.457921	0.647009	0.845192
hsa-miR-5701	0.33295	-0.486233	1.06612	-0.456078	0.648334	NA
hsa-miR-3128	3.64499	-0.133509	0.296115	-0.450868	0.652085	NA
hsa-miR-4754	1.4263	0.25044	0.56148	0.446035	0.655572	NA
hsa-miR-6729-3p	0.353914	0.3542	0.800373	0.442543	0.658096	NA
hsa-miR-6125	0.416711	-0.465114	1.05101	-0.442541	0.658098	NA
hsa-miR-199b-5p	27.4053	-0.11174	0.252702	-0.442179	0.658359	0.850836
hsa-let-7f-5p	11369.1	-0.0921907	0.208915	-0.441283	0.659008	0.850836
hsa-miR-3690	15.0128	0.149452	0.340119	0.43941	0.660364	0.850836
hsa-miR-7113-5p	1.46225	-0.194391	0.442671	-0.439133	0.660565	NA
hsa-miR-3928-3p	7.62671	-0.102608	0.233678	-0.4391	0.660589	0.850836
hsa-miR-6884-5p	2.61191	-0.160669	0.366385	-0.438525	0.661006	NA
hsa-miR-7108-3p	0.753741	0.274987	0.631917	0.435163	0.663444	NA
hsa-miR-4473	229.48	-0.0635302	0.146959	-0.432298	0.665525	0.850836
hsa-miR-452-5p	0.655621	-0.304764	0.705394	-0.432049	0.665706	NA
hsa-miR-192-5p	4638.06	0.065069	0.150942	0.431087	0.666405	0.850836
hsa-miR-7113-3p	0.6626	0.263397	0.611076	0.431037	0.666441	NA
hsa-miR-26b-5p	1167.77	0.108567	0.252158	0.430551	0.666795	0.850836
hsa-miR-1249-3p	15.431	-0.0948267	0.220373	-0.430301	0.666977	0.850836
hsa-miR-6882-5p	1.30191	-0.204665	0.477476	-0.428639	0.668186	NA
hsa-miR-4660	1.0338	-0.224156	0.527958	-0.424572	0.671149	NA
hsa-miR-7114-3p	0.186593	-0.890336	2.10152	-0.423663	0.671812	NA
hsa-miR-4724-5p	0.213029	-0.728429	1.72824	-0.421486	0.673401	NA
hsa-miR-11400	30.2486	0.0971679	0.230786	0.42103	0.673733	0.851666
hsa-miR-4638-5p	0.570766	-0.304739	0.7245	-0.42062	0.674033	NA
hsa-miR-6790-3p	0.307344	0.392453	0.933348	0.420479	0.674135	NA
hsa-miR-503-5p	168.878	-0.0941027	0.224291	-0.419556	0.674809	0.851666
hsa-miR-30a-3p	1418.05	0.0627374	0.150061	0.41808	0.675889	0.851666
hsa-miR-148a-5p	99.4	0.0619702	0.14831	0.417843	0.676062	0.851666
hsa-miR-4525	0.704394	0.314533	0.754583	0.41683	0.676803	NA
hsa-miR-1255b-5p	5.3254	-0.101291	0.243492	-0.415991	0.677417	0.851666
hsa-miR-5584-3p	0.296821	-0.491068	1.18314	-0.415056	0.678101	NA
hsa-miR-5091	0.573352	-0.313545	0.757071	-0.414156	0.67876	NA
hsa-miR-503-3p	0.434939	-0.378965	0.917244	-0.413156	0.679492	NA
hsa-miR-4644	0.677655	-0.257369	0.62369	-0.412655	0.679859	NA
hsa-miR-4672	6.30553	0.0890462	0.216227	0.411818	0.680473	0.853042
hsa-miR-3188	0.512955	-0.357088	0.873276	-0.408906	0.682608	NA
hsa-miR-6807-5p	0.233612	-0.688376	1.69351	-0.406479	0.684391	NA
hsa-miR-4436a	0.174221	-0.857584	2.11703	-0.405088	0.685413	NA
hsa-miR-200b-5p	0.202409	-0.633155	1.56348	-0.404964	0.685504	NA
hsa-miR-6881-3p	37.964	-0.0680026	0.167953	-0.404891	0.685558	0.853188
hsa-miR-6857-3p	77.7335	-0.0591524	0.14649	-0.403799	0.686361	0.853188
hsa-miR-126-3p	4375.04	0.114761	0.284319	0.403636	0.68648	0.853188
hsa-miR-7109-3p	2.35177	0.154892	0.385536	0.401756	0.687863	NA
hsa-miR-548aw	0.146575	-0.791741	1.97296	-0.401296	0.688203	NA
hsa-miR-629-3p	13.047	0.0737895	0.184023	0.40098	0.688435	0.853188
hsa-miR-4723-3p	1.61911	-0.190026	0.473914	-0.400972	0.688441	NA
hsa-miR-431-5p	2.03153	0.18799	0.47308	0.397374	0.691092	NA
hsa-miR-3163	7.01262	-0.0953752	0.241427	-0.395047	0.692808	0.856169
hsa-miR-3679-5p	0.205175	-0.73179	1.85596	-0.394291	0.693366	NA
hsa-miR-106a-3p	0.271818	0.652964	1.65847	0.393714	0.693792	NA
hsa-miR-9-3p	0.230814	0.564562	1.43518	0.393373	0.694044	NA
hsa-miR-6729-5p	0.287211	-0.397064	1.0213	-0.388782	0.697437	NA
hsa-miR-629-5p	1020.87	0.0509513	0.131102	0.388639	0.697543	0.859578
hsa-miR-570-3p	0.38214	0.415528	1.07251	0.387434	0.698435	NA
hsa-miR-4440	0.256187	-0.437338	1.13139	-0.386549	0.69909	NA
hsa-miR-6755-5p	1.60188	0.18542	0.479778	0.38647	0.699149	NA
hsa-miR-7155-5p	5.32466	0.113675	0.297696	0.381849	0.702574	0.860821
hsa-miR-589-3p	1.38227	-0.203752	0.533708	-0.381766	0.702635	NA
hsa-miR-6866-3p	5.34162	-0.0954112	0.250704	-0.380574	0.70352	0.860821
hsa-miR-339-3p	335.408	0.0523793	0.138106	0.37927	0.704488	0.860821
hsa-miR-4688	0.373093	-0.436416	1.15958	-0.376358	0.706651	NA
hsa-miR-6718-5p	1.93863	-0.159604	0.424171	-0.376274	0.706713	NA
hsa-miR-576-3p	4.71063	-0.128263	0.345164	-0.371602	0.710189	NA
hsa-miR-7849-3p	0.603206	0.277202	0.750109	0.36955	0.711718	NA
hsa-miR-130a-5p	0.506797	-0.314474	0.851358	-0.369379	0.711845	NA
hsa-miR-3193	0.21365	0.675993	1.83451	0.368486	0.712511	NA
hsa-miR-27b-5p	1.15318	0.200842	0.54901	0.365827	0.714494	NA
hsa-miR-449c-5p	0.16954	0.705473	1.93036	0.365461	0.714767	NA
hsa-miR-195-3p	0.711723	0.294708	0.808508	0.364508	0.715479	NA
hsa-miR-6726-3p	47.1602	-0.0635051	0.17518	-0.362513	0.716968	0.873611
hsa-miR-3064-5p	2.81149	-0.137488	0.379409	-0.362374	0.717073	NA
hsa-miR-6505-5p	2.732	-0.137047	0.378513	-0.362067	0.717302	NA
hsa-miR-4508	5.94344	-0.120644	0.335277	-0.359833	0.718972	0.873611
hsa-miR-6837-5p	0.562115	-0.265383	0.738469	-0.359369	0.719319	NA
hsa-miR-3675-3p	0.519103	-0.323967	0.917397	-0.353137	0.723986	NA
hsa-miR-3074-3p	0.137514	1.19276	3.38923	0.351926	0.724893	NA
hsa-miR-1234-3p	5.4086	-0.0916156	0.261567	-0.350257	0.726146	0.879636
hsa-miR-3186-5p	0.290302	-0.821655	2.36048	-0.348089	0.727774	NA
hsa-miR-320a-5p	0.624666	-0.231555	0.666164	-0.347594	0.728145	NA
hsa-miR-196a-5p	1.63552	0.150008	0.435346	0.344572	0.730416	NA
hsa-miR-204-5p	6.05119	-0.134368	0.391707	-0.343032	0.731574	0.879636
hsa-miR-6511b-5p	0.393518	-0.279983	0.818917	-0.341894	0.73243	NA
hsa-miR-26a-5p	24495.4	-0.0566733	0.165789	-0.341841	0.732471	0.879636
hsa-miR-32-3p	0.198654	0.581759	1.72141	0.337954	0.735398	NA
hsa-miR-6727-3p	0.393411	0.247978	0.736531	0.336684	0.736355	NA
hsa-miR-29a-3p	225.798	-0.0539897	0.161166	-0.334994	0.73763	0.879636
hsa-miR-4667-3p	0.444745	0.279981	0.836424	0.334736	0.737824	NA
hsa-miR-517b-3p	0.257621	0.556095	1.66242	0.33451	0.737995	NA
hsa-miR-3922-3p	3.56507	-0.0969508	0.29016	-0.334129	0.738282	NA
hsa-miR-4504	5.2597	0.105	0.314407	0.333963	0.738407	0.879636
hsa-miR-1304-5p	24.5548	-0.0511559	0.153551	-0.333152	0.73902	0.879636
hsa-miR-10401-3p	6.44046	0.0807809	0.243021	0.332403	0.739585	0.879636
hsa-miR-450a-5p	16.0635	-0.0926452	0.279295	-0.331711	0.740108	0.879636
hsa-miR-5000-3p	1.81733	0.164523	0.496065	0.331656	0.740149	NA
hsa-miR-6802-3p	30.2859	0.0515812	0.157494	0.327511	0.743281	0.879864
hsa-miR-6774-3p	1.36265	0.159099	0.495229	0.321263	0.748011	NA
hsa-miR-5003-3p	2.94446	-0.113195	0.352648	-0.320987	0.74822	NA
hsa-miR-379-5p	3.83585	0.108413	0.338236	0.320523	0.748572	NA
hsa-miR-6852-5p	6.81075	-0.0774933	0.242328	-0.319786	0.74913	0.879864
hsa-miR-3614-5p	8.79517	-0.0967246	0.302505	-0.319745	0.749162	0.879864
hsa-miR-1226-3p	38.2137	0.0532919	0.166948	0.319213	0.749565	0.879864
hsa-miR-1227-3p	47.7363	-0.0604448	0.190021	-0.318095	0.750413	0.879864
hsa-miR-5004-3p	1.63638	0.150035	0.473053	0.317163	0.75112	NA
hsa-miR-6793-3p	2.62935	-0.112872	0.358499	-0.314846	0.752879	NA
hsa-miR-30e-3p	1194.8	0.0510133	0.16238	0.31416	0.753399	0.880991
hsa-miR-605-5p	0.556853	-0.224359	0.722656	-0.310464	0.756208	NA
hsa-miR-33b-3p	1.20837	-0.18766	0.609345	-0.30797	0.758105	NA
hsa-miR-500b-3p	2.98378	0.105924	0.345223	0.306826	0.758976	NA
hsa-miR-1237-3p	0.90463	-0.162041	0.530848	-0.305249	0.760177	NA
hsa-miR-6502-5p	0.483057	0.205756	0.674772	0.304926	0.760423	NA
hsa-miR-6749-3p	11.3867	0.0645174	0.213841	0.301707	0.762875	0.88968
hsa-miR-369-5p	2.29965	-0.135089	0.449231	-0.300712	0.763634	NA
hsa-miR-6832-3p	0.343999	0.316317	1.05735	0.299159	0.764819	NA
hsa-miR-6869-3p	0.230357	-0.55375	1.85131	-0.299112	0.764855	NA
hsa-miR-548j-5p	3.89608	-0.109675	0.367253	-0.298637	0.765217	NA
hsa-miR-340-3p	1046	-0.0422013	0.142084	-0.297017	0.766453	0.891463
hsa-miR-6820-3p	3.50745	-0.0895001	0.301975	-0.296382	0.766938	NA
hsa-miR-7854-3p	3.39679	-0.0995566	0.339027	-0.293654	0.769022	NA
hsa-miR-6875-5p	0.330322	-0.326554	1.11773	-0.292157	0.770166	NA
hsa-miR-4444	11.6454	-0.0661159	0.226458	-0.291957	0.77032	0.893571
hsa-miR-6847-5p	0.408182	-0.23645	0.81615	-0.289714	0.772035	NA
hsa-miR-7703	0.415479	-0.263217	0.912485	-0.288461	0.772994	NA
hsa-miR-6134	5.44635	-0.088829	0.313695	-0.28317	0.777047	0.898977
hsa-miR-197-5p	0.520204	0.204707	0.724647	0.282493	0.777566	NA
hsa-miR-33a-3p	0.596528	0.180446	0.640676	0.28165	0.778212	NA
hsa-miR-6840-5p	4.86691	-0.119916	0.430156	-0.278773	0.780419	NA
hsa-miR-374a-5p	10.2583	0.094413	0.339718	0.277916	0.781077	0.899286
hsa-miR-19a-3p	12.6155	-0.0898445	0.323843	-0.277432	0.781448	0.899286
hsa-miR-3136-5p	0.518767	0.253075	0.921366	0.274674	0.783567	NA
hsa-miR-3619-3p	1.21648	-0.134188	0.493667	-0.271819	0.785761	NA
hsa-miR-6736-3p	0.910328	-0.161307	0.593785	-0.271658	0.785885	NA
hsa-miR-3129-3p	0.495048	-0.220513	0.812122	-0.271527	0.785986	NA
hsa-miR-379-3p	0.291367	-0.327764	1.21766	-0.269175	0.787795	NA
hsa-miR-2277-3p	0.128513	-0.744443	2.78519	-0.267286	0.789249	NA
hsa-miR-4523	0.187913	-0.421859	1.59526	-0.264445	0.791437	NA
hsa-miR-8069	0.194196	-0.490876	1.86233	-0.263582	0.792102	NA
hsa-miR-6804-3p	1.71154	0.116971	0.44404	0.263424	0.792224	NA
hsa-miR-4646-3p	58.2164	-0.0473367	0.18039	-0.262413	0.793003	0.909461
hsa-miR-4745-5p	0.513673	-0.224934	0.858313	-0.262065	0.793271	NA
hsa-miR-3122	0.554737	0.212378	0.815489	0.26043	0.794532	NA
hsa-miR-3182	0.208434	-0.373432	1.44582	-0.258283	0.796188	NA
hsa-miR-6511a-3p	56.6498	-0.0389142	0.151451	-0.256942	0.797223	0.909461
hsa-miR-548al	1.15827	0.116994	0.455815	0.25667	0.797433	NA
hsa-miR-1-3p	0.538686	0.228683	0.891221	0.256595	0.797491	NA
hsa-miR-487b-3p	1.37524	0.147237	0.575565	0.255813	0.798095	NA
hsa-miR-6876-3p	0.349493	0.292853	1.14548	0.255661	0.798213	NA
hsa-miR-3200-3p	19.7259	0.0386314	0.151235	0.25544	0.798383	0.909461
hsa-miR-5193	11.6338	-0.052648	0.20639	-0.25509	0.798653	0.909461
hsa-miR-4758-3p	0.295734	0.313805	1.23162	0.25479	0.798885	NA
hsa-miR-4683	0.583033	0.183483	0.723855	0.253481	0.799897	NA
hsa-miR-6895-3p	0.495794	-0.178657	0.706078	-0.253027	0.800247	NA
hsa-miR-2276-5p	0.199052	0.435199	1.72469	0.252335	0.800782	NA
hsa-miR-370-3p	95.5524	0.0622306	0.246753	0.252198	0.800888	0.909625
hsa-miR-4749-3p	1.70332	-0.126015	0.499697	-0.252182	0.8009	NA
hsa-miR-3922-5p	1.38883	0.138729	0.550392	0.252054	0.800999	NA
hsa-miR-3144-5p	0.134879	-0.540726	2.2001	-0.245774	0.805857	NA
hsa-miR-5189-5p	2.16028	0.117825	0.481449	0.24473	0.806665	NA
hsa-miR-6799-3p	4.84349	0.0723543	0.295907	0.244517	0.806831	NA
hsa-miR-487a-3p	0.217643	0.459408	1.88002	0.244363	0.80695	NA
hsa-miR-4784	0.197469	-0.388272	1.59328	-0.243694	0.807468	NA
hsa-miR-1908-3p	0.211856	-0.356148	1.46598	-0.242942	0.808051	NA
hsa-miR-95-3p	0.30747	-0.221402	0.916143	-0.241668	0.809037	NA
hsa-miR-4767	0.221644	-0.345277	1.43649	-0.240362	0.81005	NA
hsa-miR-326	48.6205	-0.0305711	0.127335	-0.240085	0.810264	0.917878
hsa-miR-6874-3p	0.489588	0.209304	0.879712	0.237923	0.811941	NA
hsa-miR-6746-3p	0.630507	-0.169088	0.715443	-0.23634	0.813169	NA
hsa-miR-744-3p	3.57355	0.071658	0.305972	0.234198	0.814831	NA
hsa-miR-3194-3p	0.184123	-0.344393	1.47403	-0.233641	0.815264	NA
hsa-miR-708-3p	0.150021	-0.623	2.67527	-0.232874	0.81586	NA
hsa-miR-1262	0.293773	0.381043	1.64001	0.232342	0.816272	NA
hsa-miR-1260b	4.12809	0.0698066	0.300792	0.232076	0.816479	NA
hsa-miR-195-5p	2.38047	0.0946687	0.409855	0.230981	0.81733	NA
hsa-miR-4731-5p	0.912474	0.139056	0.603387	0.23046	0.817735	NA
hsa-miR-211-5p	0.874446	0.131419	0.572772	0.229444	0.818524	NA
hsa-miR-501-5p	22.9037	0.0454632	0.199296	0.228119	0.819553	0.925989
hsa-miR-3667-3p	0.35619	0.31147	1.37874	0.225909	0.821272	NA
hsa-miR-2278	0.371272	-0.190563	0.844755	-0.225583	0.821526	NA
hsa-miR-188-5p	0.336934	0.210412	0.934001	0.225281	0.821761	NA
hsa-miR-3139	0.140381	-0.48964	2.17859	-0.224751	0.822173	NA
hsa-miR-219a-5p	0.33243	0.25813	1.1539	0.223703	0.822988	NA
hsa-miR-323a-3p	26.7219	0.0553148	0.249979	0.221278	0.824876	0.929588
hsa-miR-6848-5p	0.324694	-0.250783	1.13647	-0.220669	0.82535	NA
hsa-miR-4668-5p	1.21527	-0.113599	0.515351	-0.220431	0.825535	NA
hsa-miR-10399-5p	3.41485	0.0741091	0.338427	0.218981	0.826665	NA
hsa-miR-6886-3p	0.249627	-0.295614	1.358	-0.217683	0.827676	NA
hsa-miR-6761-3p	0.4221	-0.190139	0.877609	-0.216656	0.828477	NA
hsa-miR-4708-3p	0.168633	-0.420476	1.94467	-0.21622	0.828816	NA
hsa-miR-505-3p	85.2878	-0.0365814	0.169483	-0.215842	0.829111	0.931947
hsa-miR-10401-5p	0.243759	0.247055	1.15254	0.214356	0.830269	NA
hsa-miR-5684	0.146299	0.418691	1.96436	0.213144	0.831215	NA
hsa-miR-1236-3p	5.16979	0.0566788	0.266469	0.212703	0.831558	0.932288
hsa-miR-491-3p	0.131749	-0.46159	2.19696	-0.210104	0.833587	NA
hsa-miR-7851-3p	0.125535	-0.584633	2.78974	-0.209566	0.834007	NA
hsa-miR-3613-5p	3.76153	0.120035	0.574439	0.20896	0.834479	NA
hsa-miR-6758-3p	5.19281	-0.0471405	0.226156	-0.208442	0.834884	0.93361
hsa-miR-149-5p	0.88604	-0.120571	0.580078	-0.207854	0.835343	NA
hsa-miR-6869-5p	0.11679	-0.665562	3.21379	-0.207095	0.835935	NA
hsa-miR-514a-3p	0.275589	-0.343553	1.65933	-0.207044	0.835976	NA
hsa-miR-6783-5p	4.10004	-0.05694	0.277466	-0.205214	0.837405	NA
hsa-miR-30c-2-3p	0.393697	-0.251416	1.22613	-0.205049	0.837534	NA
hsa-miR-517a-3p	0.237219	0.344948	1.70037	0.202867	0.839239	NA
hsa-miR-526b-5p	0.247479	0.312655	1.552	0.201453	0.840345	NA
hsa-miR-4690-5p	0.1561	0.528281	2.66973	0.197878	0.84314	NA
hsa-miR-3934-5p	1.26434	0.101299	0.5125	0.197656	0.843314	NA
hsa-miR-25-5p	24.891	0.0402523	0.203781	0.197527	0.843415	0.940732
hsa-miR-1297	0.122233	-0.4849	2.48181	-0.195382	0.845094	NA
hsa-miR-6501-3p	0.0822022	-0.593839	3.05641	-0.194293	0.845947	NA
hsa-miR-4485-3p	0.224752	-0.306267	1.58072	-0.193752	0.84637	NA
hsa-miR-125a-5p	962.244	-0.0284595	0.148028	-0.192258	0.84754	0.942916
hsa-miR-3928-5p	0.342226	-0.148648	0.784634	-0.189449	0.849741	NA
hsa-miR-377-5p	0.314223	0.252126	1.33818	0.188409	0.850556	NA
hsa-miR-516b-5p	0.837394	0.167145	0.887495	0.188334	0.850615	NA
hsa-miR-7846-3p	0.146537	0.40426	2.15335	0.187735	0.851084	NA
hsa-miR-873-3p	0.2089	0.323631	1.72863	0.187219	0.851489	NA
hsa-miR-542-5p	0.238764	-0.220445	1.18036	-0.186761	0.851848	NA
hsa-miR-10398-5p	0.130933	-0.413429	2.21451	-0.186691	0.851903	NA
hsa-miR-3164	2.19764	-0.0763174	0.409476	-0.186378	0.852148	NA
hsa-miR-1307-5p	58.2515	0.027562	0.148005	0.186223	0.85227	0.944587
hsa-miR-5010-3p	993.565	-0.025677	0.138945	-0.184801	0.853385	0.944587
hsa-miR-23a-5p	0.926551	-0.104632	0.573787	-0.182354	0.855305	NA
hsa-miR-4670-5p	0.339238	0.183271	1.01082	0.181309	0.856125	NA
hsa-miR-376a-3p	0.191648	0.377796	2.08469	0.181225	0.856191	NA
hsa-miR-518b	0.138045	-0.557233	3.09328	-0.180143	0.85704	NA
hsa-miR-99b-3p	5.50993	-0.070005	0.391774	-0.178687	0.858183	0.946083
hsa-miR-1260a	0.341836	-0.163777	0.91941	-0.178133	0.858619	NA
hsa-miR-3173-5p	186.055	-0.0229884	0.129485	-0.177537	0.859087	0.946083
hsa-let-7f-2-3p	1.6615	-0.0784962	0.448191	-0.17514	0.860969	NA
hsa-miR-30d-3p	12.4993	0.0341128	0.195788	0.174233	0.861683	0.946545
hsa-miR-6796-3p	0.282824	0.187625	1.08163	0.173466	0.862285	NA
hsa-miR-7850-5p	0.18605	-0.358953	2.07783	-0.172753	0.862845	NA
hsa-miR-5188	2.74027	0.0581138	0.340886	0.170479	0.864634	NA
hsa-miR-5581-3p	6.82358	0.0380959	0.225639	0.168835	0.865926	0.948811
hsa-miR-6878-3p	0.235766	-0.565005	3.39182	-0.166579	0.867702	NA
hsa-miR-3680-3p	1.1583	0.0862662	0.521581	0.165394	0.868634	NA
hsa-miR-6865-3p	0.158448	0.391926	2.3725	0.165196	0.86879	NA
hsa-miR-152-5p	0.148916	-0.446273	2.7045	-0.165011	0.868935	NA
hsa-miR-3187-5p	0.355431	0.149805	0.9098	0.164657	0.869214	NA
hsa-miR-1246	0.150349	-0.31951	1.95158	-0.163719	0.869952	NA
hsa-miR-6735-3p	3.6586	0.0525201	0.326651	0.160783	0.872264	NA
hsa-miR-132-3p	24.2352	-0.0262868	0.163769	-0.160511	0.872478	0.953434
hsa-miR-6733-3p	1.38659	0.0759733	0.475264	0.159855	0.872995	NA
hsa-miR-1278	0.297321	0.19573	1.22549	0.159715	0.873105	NA
hsa-miR-10396b-3p	0.454649	-0.106243	0.66864	-0.158893	0.873753	NA
hsa-miR-6761-5p	0.121043	-0.39505	2.50136	-0.157934	0.874509	NA
hsa-miR-9901	0.183489	-0.296706	1.87958	-0.157858	0.874569	NA
hsa-miR-1298-5p	0.154367	-0.306879	1.95494	-0.156976	0.875263	NA
hsa-miR-6875-3p	0.223417	-0.210527	1.34728	-0.156261	0.875827	NA
hsa-miR-26b-3p	38.3151	-0.0240142	0.154152	-0.155783	0.876204	0.953434
hsa-miR-3168	2.58405	-0.0719291	0.461991	-0.155694	0.876274	NA
hsa-miR-4763-5p	0.617127	0.134589	0.868146	0.155031	0.876797	NA
hsa-miR-1303	0.950867	0.0835287	0.539914	0.154707	0.877052	NA
hsa-miR-6511a-5p	1.99807	-0.0635875	0.411897	-0.154377	0.877312	NA
hsa-miR-4999-3p	0.51571	-0.158193	1.02927	-0.153694	0.877851	NA
hsa-miR-129-1-3p	6.62822	0.0520294	0.33862	0.153651	0.877885	0.953434
hsa-miR-216b-5p	0.314657	-0.213176	1.38957	-0.153411	0.878074	NA
hsa-miR-127-5p	0.132284	0.472639	3.12416	0.151285	0.879751	NA
hsa-miR-191-3p	26.9361	-0.0182182	0.121468	-0.149983	0.880778	0.953434
hsa-miR-4738-3p	7.61351	-0.035762	0.2391	-0.149569	0.881105	0.953434
hsa-miR-4637	0.588327	0.108914	0.730912	0.149011	0.881545	NA
hsa-miR-4734	0.536939	0.104757	0.703414	0.148926	0.881612	NA
hsa-miR-708-5p	0.212431	-0.277254	1.87676	-0.14773	0.882556	NA
hsa-miR-196b-5p	13.9999	0.038295	0.262106	0.146105	0.883839	0.954019
hsa-miR-1276	0.801739	0.0846435	0.585111	0.144662	0.884978	NA
hsa-miR-6815-3p	1.9638	-0.0540455	0.375648	-0.143873	0.885601	NA
hsa-miR-200a-3p	0.185804	-0.301947	2.10494	-0.143447	0.885937	NA
hsa-miR-4785	0.438207	-0.141558	0.993244	-0.142521	0.886669	NA
hsa-miR-34a-5p	0.181245	0.298063	2.10116	0.141856	0.887193	NA
hsa-miR-127-3p	564.41	-0.0348964	0.246712	-0.141446	0.887518	0.955288
hsa-miR-3682-5p	0.0923515	0.478846	3.392	0.141169	0.887736	NA
hsa-miR-202-3p	0.629864	-0.114927	0.814648	-0.141076	0.88781	NA
hsa-miR-6825-3p	0.211665	0.2194	1.56066	0.140582	0.8882	NA
hsa-miR-6836-5p	0.343524	0.1291	0.927536	0.139186	0.889303	NA
hsa-miR-212-3p	0.0947859	-0.411868	2.96072	-0.139111	0.889363	NA
hsa-miR-378j	0.217562	-0.218356	1.57043	-0.139042	0.889417	NA
hsa-miR-1292-3p	1.06697	0.0715135	0.514695	0.138944	0.889495	NA
hsa-miR-6770-5p	0.269869	-0.179153	1.30261	-0.137534	0.890609	NA
hsa-miR-543	176.566	0.027363	0.199464	0.137183	0.890886	0.955288
hsa-miR-3195	0.118155	0.342166	2.50872	0.136391	0.891512	NA
hsa-miR-581	56.2341	0.0259179	0.19037	0.136145	0.891707	0.955288
hsa-miR-3180	0.711928	-0.0937567	0.689004	-0.136076	0.891761	NA
hsa-miR-3617-5p	0.17252	-0.257553	1.90449	-0.135235	0.892426	NA
hsa-miR-1185-2-3p	0.227202	-0.210745	1.56092	-0.135013	0.892601	NA
hsa-miR-6810-3p	0.505317	-0.0938574	0.696208	-0.134812	0.89276	NA
hsa-miR-29b-1-5p	0.21341	-0.226812	1.69224	-0.134031	0.893378	NA
hsa-miR-891a-5p	0.306007	-0.197391	1.47779	-0.133571	0.893741	NA
hsa-miR-609	0.105959	0.453048	3.39189	0.133568	0.893744	NA
hsa-miR-6888-3p	0.17437	-0.233422	1.74832	-0.133512	0.893789	NA
hsa-miR-197-3p	225.715	-0.0183934	0.137779	-0.133499	0.893798	0.955288
hsa-miR-3149	0.178781	-0.231484	1.73415	-0.133486	0.893809	NA
hsa-miR-5187-3p	0.279733	-0.162485	1.23289	-0.131791	0.895149	NA
hsa-miR-4717-3p	0.383605	0.111701	0.848768	0.131604	0.895297	NA
hsa-miR-5090	0.583398	-0.106209	0.815763	-0.130196	0.896411	NA
hsa-miR-365a-5p	0.188475	0.440076	3.39193	0.129742	0.89677	NA
hsa-miR-582-3p	26.7829	-0.0321238	0.248561	-0.129239	0.897168	0.95654
hsa-miR-129-2-3p	1.09524	0.0749427	0.586653	0.127746	0.89835	NA
hsa-miR-487b-5p	0.234996	0.171281	1.36129	0.125823	0.899872	NA
hsa-miR-32-5p	0.315604	-0.199548	1.63878	-0.121766	0.903084	NA
hsa-miR-6775-3p	9.99131	-0.0271234	0.223304	-0.121464	0.903323	0.958574
hsa-miR-146b-5p	877.077	-0.020691	0.17063	-0.121262	0.903483	0.958574
hsa-miR-6827-3p	0.128886	-0.268957	2.22085	-0.121106	0.903607	NA
hsa-miR-4479	1.63498	-0.0564693	0.469317	-0.120322	0.904228	NA
hsa-miR-6858-3p	0.174862	-0.254226	2.12202	-0.119803	0.904639	NA
hsa-miR-509-3p	0.275034	-0.156423	1.31005	-0.119402	0.904957	NA
hsa-miR-378f	0.174065	0.187048	1.59996	0.116908	0.906933	NA
hsa-miR-4753-3p	8.74613	0.0263964	0.227986	0.115781	0.907826	0.960838
hsa-miR-4470	0.436656	-0.0999394	0.870434	-0.114816	0.908591	NA
hsa-miR-6515-5p	1.70991	0.049822	0.445614	0.111805	0.910978	NA
hsa-miR-4707-5p	0.416596	-0.120928	1.08721	-0.111227	0.911436	NA
hsa-miR-6885-5p	0.186328	0.207179	1.88816	0.109726	0.912627	NA
hsa-miR-421	41.2867	0.018144	0.165551	0.109598	0.912728	0.963681
hsa-miR-3183	0.130118	-0.303194	2.7764	-0.109204	0.913041	NA
hsa-miR-5588-5p	0.370559	-0.111542	1.02241	-0.109097	0.913125	NA
hsa-miR-6716-3p	2.23299	-0.0481333	0.446757	-0.107739	0.914202	NA
hsa-miR-10a-3p	0.371407	-0.106476	1.00955	-0.105469	0.916004	NA
hsa-miR-412-5p	0.183798	0.355483	3.39177	0.104808	0.916529	NA
hsa-miR-574-5p	0.50211	0.0756629	0.725546	0.104284	0.916944	NA
hsa-miR-6769b-3p	1.08131	-0.0488703	0.475343	-0.102811	0.918113	NA
hsa-miR-6861-3p	6.96001	0.0236114	0.233534	0.101105	0.919467	0.966233
hsa-miR-181b-5p	132.923	0.0134798	0.133525	0.100953	0.919588	0.966233
hsa-miR-1224-3p	0.653243	0.0623748	0.620118	0.100585	0.91988	NA
hsa-miR-4796-5p	0.640362	-0.0662717	0.659568	-0.100477	0.919965	NA
hsa-miR-125b-2-3p	0.208615	-0.167432	1.69004	-0.09907	0.921083	NA
hsa-miR-345-3p	0.150971	-0.193661	1.9549	-0.0990644	0.921087	NA
hsa-miR-34b-3p	0.145542	-0.195132	1.98196	-0.0984537	0.921572	NA
hsa-miR-6506-5p	0.119764	0.246196	2.50496	0.0982836	0.921707	NA
hsa-miR-6831-3p	0.187426	-0.156148	1.59223	-0.0980683	0.921878	NA
hsa-miR-656-3p	0.168748	-0.18693	1.91645	-0.0975399	0.922298	NA
hsa-miR-1304-3p	39.0721	0.0137205	0.140809	0.0974408	0.922376	0.966233
hsa-miR-370-5p	0.150582	0.330203	3.39107	0.0973742	0.922429	NA
hsa-miR-181b-2-3p	0.208066	0.152053	1.56567	0.097117	0.922634	NA
hsa-miR-6764-5p	3.07118	-0.0299122	0.308385	-0.0969961	0.922729	NA
hsa-miR-6763-3p	0.512666	0.0757127	0.781821	0.0968414	0.922852	NA
hsa-miR-4449	0.255596	-0.113774	1.1751	-0.096821	0.922869	NA
hsa-miR-6887-3p	0.118878	-0.241442	2.50877	-0.0962392	0.923331	NA
hsa-miR-6508-3p	0.311551	-0.137235	1.42804	-0.0960999	0.923441	NA
hsa-miR-4685-5p	0.0965106	-0.319716	3.35046	-0.0954246	0.923978	NA
hsa-miR-6810-5p	0.14743	-0.321619	3.39147	-0.0948318	0.924448	NA
hsa-miR-654-5p	14.1724	0.0233856	0.248115	0.0942528	0.924908	0.966233
hsa-miR-5089-3p	0.340043	0.114422	1.23836	0.0923974	0.926382	NA
hsa-miR-556-5p	0.216718	-0.312424	3.39114	-0.0921295	0.926595	NA
hsa-miR-346	0.574658	0.084294	0.928057	0.0908285	0.927629	NA
hsa-miR-374a-3p	1.28298	0.0526213	0.581448	0.0905004	0.92789	NA
hsa-miR-190a-5p	0.911124	0.0542079	0.599133	0.0904772	0.927908	NA
hsa-miR-4676-3p	1.88423	0.0354578	0.395148	0.0897329	0.9285	NA
hsa-miR-4779	0.258868	-0.0967317	1.08302	-0.0893163	0.928831	NA
hsa-miR-125a-3p	1.09845	-0.0506448	0.56815	-0.0891398	0.928971	NA
hsa-miR-1225-3p	1.0806	0.0478578	0.560001	0.0854601	0.931896	NA
hsa-miR-6781-5p	0.900411	0.0571195	0.668938	0.0853883	0.931953	NA
hsa-miR-519d-3p	0.123928	-0.189324	2.23631	-0.0846591	0.932532	NA
hsa-miR-3682-3p	0.250524	-0.123612	1.4602	-0.0846541	0.932536	NA
hsa-miR-519a-5p	0.129153	-0.264186	3.12746	-0.0844732	0.93268	NA
hsa-miR-411-3p	2.2406	-0.0363297	0.440185	-0.0825328	0.934223	NA
hsa-miR-5189-3p	48.9038	0.0268652	0.328414	0.0818027	0.934804	0.966233
hsa-miR-548az-5p	0.38689	0.0731095	0.911181	0.080236	0.93605	NA
hsa-miR-3179	6.99458	0.0190222	0.238588	0.079728	0.936454	0.966233
hsa-miR-6839-5p	0.197187	0.137203	1.72625	0.0794807	0.93665	NA
hsa-miR-4728-3p	0.862238	0.0444024	0.56061	0.0792038	0.936871	NA
hsa-miR-29b-2-5p	7.30079	0.0204601	0.260793	0.0784535	0.937467	0.966233
hsa-miR-548d-3p	0.165866	-0.262736	3.39162	-0.0774662	0.938253	NA
hsa-miR-3165	0.263141	0.111045	1.43488	0.0773897	0.938314	NA
hsa-miR-942-3p	27.8186	0.0119309	0.154348	0.0772991	0.938386	0.966233
hsa-miR-4685-3p	159.468	-0.013353	0.174862	-0.0763631	0.93913	0.966233
hsa-miR-2116-3p	0.857337	-0.0492579	0.646147	-0.0762334	0.939233	NA
hsa-miR-9903	5.44694	-0.0222877	0.292795	-0.0761203	0.939323	0.966233
hsa-miR-6780a-3p	6.94531	0.0161437	0.212977	0.0758003	0.939578	0.966233
hsa-miR-431-3p	0.358183	0.0878689	1.16059	0.0757107	0.939649	NA
hsa-miR-4787-3p	0.16726	-0.145538	1.92662	-0.0755405	0.939785	NA
hsa-miR-602	0.118103	-0.255818	3.39262	-0.0754043	0.939893	NA
hsa-miR-4721	0.141734	-0.254365	3.39005	-0.0750328	0.940189	NA
hsa-miR-6748-3p	4.90393	0.0191798	0.258907	0.0740799	0.940947	NA
hsa-miR-6515-3p	4.40024	-0.0227001	0.315772	-0.0718878	0.942691	NA
hsa-miR-194-3p	4.65599	-0.0212204	0.295239	-0.0718754	0.942701	NA
hsa-miR-3173-3p	0.197877	-0.243154	3.38968	-0.0717337	0.942814	NA
hsa-miR-6736-5p	0.273937	-0.12888	1.8005	-0.0715804	0.942936	NA
hsa-miR-6776-3p	0.441057	-0.0555784	0.777006	-0.0715289	0.942977	NA
hsa-miR-4654	0.305482	-0.106553	1.49354	-0.0713425	0.943125	NA
hsa-miR-6878-5p	0.192449	-0.147128	2.07115	-0.0710368	0.943369	NA
hsa-miR-3197	0.138751	-0.153812	2.18895	-0.0702677	0.943981	NA
hsa-miR-548o-3p	86.3447	-0.0082364	0.117505	-0.0700942	0.944119	0.967476
hsa-let-7g-5p	11387.7	0.0155542	0.226434	0.068692	0.945235	0.967476
hsa-miR-548ar-3p	0.123761	-0.170193	2.48725	-0.0684262	0.945446	NA
hsa-miR-92a-2-5p	0.29867	-0.0786762	1.15225	-0.0682807	0.945562	NA
hsa-miR-3661	1.84673	0.0342772	0.517751	0.066204	0.947215	NA
hsa-miR-3667-5p	0.427713	-0.0692637	1.05232	-0.0658202	0.947521	NA
hsa-miR-6724-5p	0.729033	0.046461	0.706325	0.0657785	0.947554	NA
hsa-miR-522-3p	0.332084	0.0837263	1.31498	0.0636713	0.949232	NA
hsa-miR-632	0.151151	-0.20921	3.39206	-0.0616763	0.950821	NA
hsa-miR-136-5p	0.615313	0.0474136	0.774086	0.0612511	0.951159	NA
hsa-miR-6816-3p	0.825883	-0.0408407	0.667064	-0.0612246	0.95118	NA
hsa-miR-4700-5p	0.175573	-0.116267	1.90405	-0.0610629	0.951309	NA
hsa-miR-4422	0.2137	0.17042	2.82927	0.0602345	0.951969	NA
hsa-miR-3675-5p	0.25247	-0.0697326	1.17239	-0.0594789	0.952571	NA
hsa-miR-4678	0.186944	-0.200823	3.39158	-0.0592123	0.952783	NA
hsa-let-7g-3p	0.702489	-0.0365808	0.624899	-0.0585387	0.95332	NA
hsa-miR-193b-3p	0.633234	-0.0415926	0.725386	-0.0573385	0.954276	NA
hsa-miR-6767-3p	0.978219	-0.0307617	0.542841	-0.0566679	0.95481	NA
hsa-miR-3124-3p	0.217699	-0.0668996	1.18461	-0.0564739	0.954964	NA
hsa-miR-200b-3p	1.65492	0.0270846	0.488513	0.055443	0.955786	NA
hsa-miR-885-5p	0.154429	0.117779	2.13835	0.0550794	0.956075	NA
hsa-miR-502-5p	0.336844	-0.0640037	1.17229	-0.054597	0.95646	NA
hsa-miR-124-5p	0.161151	-0.101481	1.92368	-0.0527538	0.957928	NA
hsa-miR-4515	0.284761	-0.0694646	1.3764	-0.0504685	0.959749	NA
hsa-miR-5094	1.0844	-0.0261488	0.518859	-0.0503968	0.959806	NA
hsa-miR-222-5p	0.117096	0.15768	3.19665	0.0493266	0.960659	NA
hsa-miR-4638-3p	0.66501	-0.0300758	0.626579	-0.0480001	0.961716	NA
hsa-miR-6742-5p	0.257864	-0.136067	2.84565	-0.0478159	0.961863	NA
hsa-miR-6880-3p	0.162914	-0.0837888	1.7737	-0.0472396	0.962322	NA
hsa-miR-3691-3p	2.3093	-0.0167596	0.357233	-0.0469149	0.962581	NA
hsa-miR-6804-5p	0.904669	-0.0284069	0.618235	-0.0459485	0.963351	NA
hsa-miR-1323	0.14794	0.154922	3.39233	0.0456684	0.963575	NA
hsa-miR-4796-3p	0.133833	0.0980852	2.1943	0.0447001	0.964346	NA
hsa-miR-4726-5p	0.153035	0.106006	2.41038	0.0439791	0.964921	NA
hsa-miR-3917	0.166769	-0.0847268	1.92979	-0.0439047	0.96498	NA
hsa-miR-4775	0.236046	0.0581731	1.33239	0.0436607	0.965175	NA
hsa-miR-4736	0.0996926	-0.126498	2.93006	-0.0431725	0.965564	NA
hsa-miR-193b-5p	0.757158	-0.0324935	0.786532	-0.0413123	0.967047	NA
hsa-miR-6876-5p	0.176162	-0.0782878	1.89642	-0.0412818	0.967071	NA
hsa-miR-1247-3p	0.32544	-0.0395993	0.963015	-0.0411201	0.9672	NA
hsa-miR-3148	0.179539	0.0604458	1.47005	0.0411183	0.967202	NA
hsa-miR-6742-3p	0.283697	0.0969014	2.40503	0.0402912	0.967861	NA
hsa-miR-3155b	5.47952	-0.0117879	0.301303	-0.0391231	0.968792	0.987818
hsa-miR-3941	0.157085	0.0915076	2.35689	0.0388255	0.96903	NA
hsa-miR-3141	0.0988079	-0.0992509	2.59477	-0.0382503	0.969488	NA
hsa-miR-6739-5p	0.16205	-0.1278	3.39167	-0.0376806	0.969942	NA
hsa-miR-6508-5p	0.341302	-0.030164	0.807267	-0.0373656	0.970194	NA
hsa-miR-4707-3p	8.37052	0.0155263	0.421551	0.0368313	0.97062	0.987818
hsa-miR-328-5p	0.106383	-0.0765438	2.08459	-0.0367188	0.970709	NA
hsa-miR-3614-3p	0.146826	0.0792745	2.17275	0.0364859	0.970895	NA
hsa-miR-659-3p	0.134551	0.0958626	2.74756	0.0348901	0.972167	NA
hsa-miR-30b-3p	1.09688	-0.0203624	0.587196	-0.0346772	0.972337	NA
hsa-miR-3146	0.557933	0.0272282	0.796967	0.0341648	0.972746	NA
hsa-miR-6754-3p	4.62627	-0.00982996	0.295802	-0.0332315	0.97349	NA
hsa-miR-376a-5p	0.13427	-0.102146	3.09464	-0.0330074	0.973669	NA
hsa-miR-6501-5p	31.2625	-0.00597384	0.181306	-0.0329489	0.973715	0.987818
hsa-miR-6871-3p	0.164483	-0.0573965	1.75129	-0.0327739	0.973855	NA
hsa-miR-6734-3p	27.2785	-0.00613281	0.189577	-0.0323501	0.974193	0.987818
hsa-miR-4503	0.228998	0.0492408	1.54568	0.0318571	0.974586	NA
hsa-miR-4747-5p	0.170906	-0.0632526	2.12932	-0.0297055	0.976302	NA
hsa-miR-4667-5p	0.160941	-0.0403548	1.3905	-0.0290218	0.976847	NA
hsa-miR-1909-5p	0.593892	0.0227344	0.784982	0.0289617	0.976895	NA
hsa-miR-103a-1-5p	0.12531	-0.09489	3.39197	-0.0279749	0.977682	NA
hsa-miR-412-3p	0.22053	0.0783223	2.86739	0.0273149	0.978209	NA
hsa-miR-485-5p	4.62116	-0.00949384	0.353235	-0.0268768	0.978558	NA
hsa-miR-103a-2-5p	0.205629	-0.0520982	2.05541	-0.0253469	0.979778	NA
hsa-miR-362-3p	0.10945	-0.0718059	2.86183	-0.0250909	0.979982	NA
hsa-miR-6832-5p	0.158379	-0.0715807	2.98564	-0.023975	0.980873	NA
hsa-miR-4642	0.30091	0.0368891	1.64176	0.0224692	0.982074	NA
hsa-miR-4446-5p	0.242422	0.0348555	1.56135	0.0223239	0.98219	NA
hsa-miR-7705	0.144626	-0.0601139	2.69626	-0.0222953	0.982212	NA
hsa-miR-3131	0.151929	0.0531219	2.39771	0.0221553	0.982324	NA
hsa-miR-125b-5p	572.921	0.00572221	0.259767	0.0220283	0.982425	0.992342
hsa-miR-4663	0.137477	0.0515334	2.4296	0.0212106	0.983078	NA
hsa-miR-4797-3p	5.81691	0.00593829	0.286704	0.0207122	0.983475	0.992342
hsa-miR-6861-5p	0.20011	0.0678247	3.39141	0.019999	0.984044	NA
hsa-miR-539-5p	0.285357	0.0273253	1.50236	0.0181882	0.985489	NA
hsa-miR-3187-3p	6.9388	-0.00460578	0.253397	-0.0181762	0.985498	0.992342
hsa-miR-9985	0.114233	0.0490757	2.83247	0.0173261	0.986176	NA
hsa-miR-4522	0.230661	-0.0476407	2.81304	-0.0169357	0.986488	NA
hsa-miR-561-5p	0.165324	0.0555955	3.39258	0.0163874	0.986925	NA
hsa-miR-496	0.143904	0.0386141	2.40858	0.0160319	0.987209	NA
hsa-miR-616-3p	0.733651	-0.0100899	0.652281	-0.0154686	0.987658	NA
hsa-miR-3912-3p	0.103533	0.0498226	3.28412	0.0151707	0.987896	NA
hsa-miR-874-5p	0.231956	-0.0217365	1.46617	-0.0148254	0.988171	NA
hsa-miR-1537-3p	0.202998	0.0279303	1.88626	0.0148072	0.988186	NA
hsa-miR-6862-3p	0.264587	-0.0183708	1.24974	-0.0146997	0.988272	NA
hsa-miR-4772-3p	3.16648	-0.00553571	0.399234	-0.0138658	0.988937	NA
hsa-miR-4999-5p	0.570542	-0.0110833	0.82335	-0.0134612	0.98926	NA
hsa-miR-3117-3p	0.527139	0.00952502	0.735688	0.0129471	0.98967	NA
hsa-miR-4488	0.672934	-0.0081682	0.634938	-0.0128646	0.989736	NA
hsa-miR-4741	0.309707	-0.0140315	1.13555	-0.0123565	0.990141	NA
hsa-miR-4676-5p	0.722923	0.00655703	0.621104	0.0105571	0.991577	NA
hsa-miR-6721-5p	4.2504	0.00332779	0.317866	0.0104691	0.991647	NA
hsa-miR-24-2-5p	17.3131	-0.00172632	0.190056	-0.00908319	0.992753	0.997338
hsa-miR-509-3-5p	0.234649	-0.0129597	1.42727	-0.00908005	0.992755	NA
hsa-miR-4452	0.290553	0.00660474	1.14391	0.00577383	0.995393	NA
hsa-miR-4512	0.145375	-0.00894234	1.79058	-0.00499411	0.996015	NA
hsa-miR-873-5p	0.200505	0.00702991	1.57457	0.00446465	0.996438	NA
hsa-miR-134-5p	24.1835	-0.000913926	0.241513	-0.00378417	0.996981	0.999221
hsa-miR-6779-3p	0.125658	0.00539214	2.22824	0.00241991	0.998069	NA
hsa-miR-4712-5p	0.1657	0.00450015	2.12087	0.00212184	0.998307	NA
hsa-miR-378a-3p	707.26	0.000141801	0.145303	0.000975901	0.999221	0.999221
hsa-miR-365b-5p	1.49326	0.000413949	0.525222	0.00078814	0.999371	NA
hsa-miR-4301	0.185611	0.000643436	2.06882	0.000311016	0.999752	NA
hsa-miR-218-5p	34.329	2.49085	0.585	4.25787	NA	NA
