# Supplementary material for: MyBrain-Seq: A Pipeline for MiRNA-Seq Data Analysis in Neuropsychiatric Disorders
Source: Biomedicines. 2023 Apr 21;11(4):1230. doi: 10.3390/biomedicines11041230 (PMC10135678; doi:10.3390/biomedicines11041230)
Supplement: Supplementary file 1 [file biomedicines-11-01230-s001.zip › supplementary table 2.xlsx]

## Sheet: enrichment_table_DESeq2_MNR-MR
reactome_id	description	url	pvalue	qvalue	DE_mirnas
R-HSA-1989781	PPARA activates gene expression	https://reactome.org/PathwayBrowser/#/R-HSA-1989781	5.6728e-08	1.1222e-05	hsa-miR-210-3p|hsa-miR-744-5p|hsa-miR-1343-3p|hsa-miR-199a-5p|hsa-miR-296-5p|hsa-miR-145-5p|hsa-miR-30b-5p|hsa-miR-3615|hsa-miR-342-5p|hsa-miR-504-5p|hsa-miR-502-3p|hsa-miR-500a-3p|hsa-miR-3127-3p|hsa-miR-660-5p|hsa-miR-532-3p|hsa-miR-15b-3p|hsa-miR-3605-3p|hsa-miR-223-3p|hsa-miR-769-5p
R-HSA-8856828	Clathrin-mediated endocytosis	https://reactome.org/PathwayBrowser/#/R-HSA-8856828	9.1984e-08	1.1222e-05	hsa-miR-145-5p|hsa-miR-223-3p|hsa-miR-532-3p|hsa-miR-1343-3p|hsa-miR-30b-5p|hsa-miR-296-5p|hsa-miR-502-3p|hsa-miR-660-5p|hsa-miR-342-5p|hsa-miR-744-5p|hsa-miR-210-3p|hsa-miR-199a-5p|hsa-miR-15b-3p|hsa-miR-3605-3p|hsa-miR-769-5p|hsa-miR-3615|hsa-miR-504-5p|hsa-miR-3127-3p|hsa-miR-500a-3p
R-HSA-2500257	Resolution of Sister Chromatid Cohesion	https://reactome.org/PathwayBrowser/#/R-HSA-2500257	8.50148e-08	1.1222e-05	hsa-miR-1343-3p|hsa-miR-744-5p|hsa-miR-210-3p|hsa-miR-145-5p|hsa-miR-502-3p|hsa-miR-660-5p|hsa-miR-30b-5p|hsa-miR-15b-3p|hsa-miR-3127-3p|hsa-miR-3605-3p|hsa-miR-504-5p|hsa-miR-223-3p|hsa-miR-500a-3p|hsa-miR-532-3p|hsa-miR-769-5p|hsa-miR-199a-5p|hsa-miR-342-5p|hsa-miR-296-5p|hsa-miR-3615
R-HSA-9679191	Potential therapeutics for SARS	https://reactome.org/PathwayBrowser/#/R-HSA-9679191	5.99348e-08	1.1222e-05	hsa-miR-210-3p|hsa-miR-145-5p|hsa-miR-30b-5p|hsa-miR-744-5p|hsa-miR-199a-5p|hsa-miR-1343-3p|hsa-miR-532-3p|hsa-miR-3127-3p|hsa-miR-296-5p|hsa-miR-342-5p|hsa-miR-500a-3p|hsa-miR-502-3p|hsa-miR-769-5p|hsa-miR-223-3p|hsa-miR-660-5p|hsa-miR-15b-3p|hsa-miR-3615|hsa-miR-3605-3p|hsa-miR-504-5p
R-HSA-68867	Assembly of the pre-replicative complex	https://reactome.org/PathwayBrowser/#/R-HSA-68867	7.1572e-08	1.1222e-05	hsa-miR-30b-5p|hsa-miR-210-3p|hsa-miR-223-3p|hsa-miR-1343-3p|hsa-miR-660-5p|hsa-miR-3615|hsa-miR-199a-5p|hsa-miR-145-5p|hsa-miR-342-5p|hsa-miR-504-5p|hsa-miR-532-3p|hsa-miR-500a-3p|hsa-miR-769-5p|hsa-miR-744-5p|hsa-miR-502-3p|hsa-miR-15b-3p|hsa-miR-3127-3p|hsa-miR-296-5p
R-HSA-5578749	Transcriptional regulation by small RNAs	https://reactome.org/PathwayBrowser/#/R-HSA-5578749	5.22042e-08	1.1222e-05	hsa-miR-210-3p|hsa-miR-3615|hsa-miR-145-5p|hsa-miR-15b-3p|hsa-miR-199a-5p|hsa-miR-30b-5p|hsa-miR-744-5p|hsa-miR-769-5p|hsa-miR-3127-3p|hsa-miR-1343-3p|hsa-miR-3605-3p|hsa-miR-223-3p|hsa-miR-500a-3p|hsa-miR-532-3p|hsa-miR-502-3p|hsa-miR-504-5p|hsa-miR-660-5p|hsa-miR-342-5p|hsa-miR-296-5p
R-HSA-5617472	Activation of anterior HOX genes in hindbrain development during early embryogenesis	https://reactome.org/PathwayBrowser/#/R-HSA-5617472	4.80049e-08	1.1222e-05	hsa-miR-744-5p|hsa-miR-1343-3p|hsa-miR-223-3p|hsa-miR-210-3p|hsa-miR-30b-5p|hsa-miR-3127-3p|hsa-miR-532-3p|hsa-miR-3605-3p|hsa-miR-145-5p|hsa-miR-3615|hsa-miR-500a-3p|hsa-miR-502-3p|hsa-miR-504-5p|hsa-miR-660-5p|hsa-miR-769-5p|hsa-miR-15b-3p|hsa-miR-296-5p|hsa-miR-342-5p|hsa-miR-199a-5p
R-HSA-3214847	HATs acetylate histones	https://reactome.org/PathwayBrowser/#/R-HSA-3214847	8.72838e-08	1.1222e-05	hsa-miR-210-3p|hsa-miR-744-5p|hsa-miR-1343-3p|hsa-miR-30b-5p|hsa-miR-145-5p|hsa-miR-342-5p|hsa-miR-500a-3p|hsa-miR-199a-5p|hsa-miR-504-5p|hsa-miR-532-3p|hsa-miR-223-3p|hsa-miR-769-5p|hsa-miR-502-3p|hsa-miR-3615|hsa-miR-15b-3p|hsa-miR-296-5p|hsa-miR-660-5p|hsa-miR-3127-3p|hsa-miR-3605-3p
R-HSA-9705671	SARS-CoV-2 activates/modulates innate and adaptive immune responses	https://reactome.org/PathwayBrowser/#/R-HSA-9705671	8.96065e-08	1.1222e-05	hsa-miR-744-5p|hsa-miR-1343-3p|hsa-miR-210-3p|hsa-miR-3615|hsa-miR-30b-5p|hsa-miR-342-5p|hsa-miR-504-5p|hsa-miR-15b-3p|hsa-miR-199a-5p|hsa-miR-145-5p|hsa-miR-502-3p|hsa-miR-660-5p|hsa-miR-769-5p|hsa-miR-3127-3p|hsa-miR-296-5p|hsa-miR-532-3p|hsa-miR-500a-3p|hsa-miR-3605-3p|hsa-miR-223-3p
R-HSA-2559580	Oxidative Stress Induced Senescence	https://reactome.org/PathwayBrowser/#/R-HSA-2559580	9.1984e-08	1.1222e-05	hsa-miR-744-5p|hsa-miR-1343-3p|hsa-miR-145-5p|hsa-miR-210-3p|hsa-miR-30b-5p|hsa-miR-502-3p|hsa-miR-15b-3p|hsa-miR-199a-5p|hsa-miR-3615|hsa-miR-769-5p|hsa-miR-3127-3p|hsa-miR-296-5p|hsa-miR-342-5p|hsa-miR-500a-3p|hsa-miR-660-5p|hsa-miR-532-3p|hsa-miR-504-5p|hsa-miR-223-3p|hsa-miR-3605-3p
R-HSA-5687128	MAPK6/MAPK4 signaling	https://reactome.org/PathwayBrowser/#/R-HSA-5687128	5.51827e-08	1.1222e-05	hsa-miR-30b-5p|hsa-miR-1343-3p|hsa-miR-210-3p|hsa-miR-502-3p|hsa-miR-223-3p|hsa-miR-3127-3p|hsa-miR-500a-3p|hsa-miR-532-3p|hsa-miR-660-5p|hsa-miR-145-5p|hsa-miR-199a-5p|hsa-miR-296-5p|hsa-miR-15b-3p|hsa-miR-3615|hsa-miR-744-5p|hsa-miR-769-5p|hsa-miR-342-5p|hsa-miR-3605-3p|hsa-miR-504-5p
R-HSA-69202	Cyclin E associated events during G1/S transition	https://reactome.org/PathwayBrowser/#/R-HSA-69202	5.30635e-08	1.1222e-05	hsa-miR-210-3p|hsa-miR-1343-3p|hsa-miR-296-5p|hsa-miR-500a-3p|hsa-miR-502-3p|hsa-miR-769-5p|hsa-miR-342-5p|hsa-miR-3615|hsa-miR-532-3p|hsa-miR-660-5p|hsa-miR-30b-5p|hsa-miR-504-5p|hsa-miR-15b-3p|hsa-miR-3127-3p|hsa-miR-145-5p|hsa-miR-744-5p|hsa-miR-199a-5p|hsa-miR-3605-3p
R-HSA-69656	Cyclin A:Cdk2-associated events at S phase entry	https://reactome.org/PathwayBrowser/#/R-HSA-69656	5.67592e-08	1.1222e-05	hsa-miR-210-3p|hsa-miR-1343-3p|hsa-miR-145-5p|hsa-miR-296-5p|hsa-miR-500a-3p|hsa-miR-502-3p|hsa-miR-769-5p|hsa-miR-342-5p|hsa-miR-3615|hsa-miR-532-3p|hsa-miR-660-5p|hsa-miR-30b-5p|hsa-miR-504-5p|hsa-miR-15b-3p|hsa-miR-3127-3p|hsa-miR-744-5p|hsa-miR-199a-5p|hsa-miR-3605-3p
R-HSA-3232142	SUMOylation of ubiquitinylation proteins	https://reactome.org/PathwayBrowser/#/R-HSA-3232142	8.15035e-08	1.1222e-05	hsa-miR-210-3p|hsa-miR-30b-5p|hsa-miR-3615|hsa-miR-3605-3p|hsa-miR-15b-3p|hsa-miR-199a-5p|hsa-miR-145-5p|hsa-miR-769-5p|hsa-miR-296-5p|hsa-miR-504-5p|hsa-miR-3127-3p|hsa-miR-1343-3p|hsa-miR-744-5p|hsa-miR-500a-3p|hsa-miR-342-5p|hsa-miR-532-3p|hsa-miR-660-5p|hsa-miR-502-3p
R-HSA-450520	HuR (ELAVL1) binds and stabilizes mRNA	https://reactome.org/PathwayBrowser/#/R-HSA-450520	4.22756e-08	1.1222e-05	hsa-miR-296-5p|hsa-miR-223-3p|hsa-miR-30b-5p|hsa-miR-3127-3p|hsa-miR-500a-3p|hsa-miR-502-3p|hsa-miR-532-3p|hsa-miR-660-5p|hsa-miR-744-5p|hsa-miR-769-5p|hsa-miR-3605-3p|hsa-miR-3615|hsa-miR-210-3p|hsa-miR-145-5p|hsa-miR-199a-5p|hsa-miR-1343-3p
R-HSA-2467813	Separation of Sister Chromatids	https://reactome.org/PathwayBrowser/#/R-HSA-2467813	1.41942e-07	1.47942e-05	hsa-miR-1343-3p|hsa-miR-744-5p|hsa-miR-210-3p|hsa-miR-30b-5p|hsa-miR-223-3p|hsa-miR-145-5p|hsa-miR-502-3p|hsa-miR-660-5p|hsa-miR-15b-3p|hsa-miR-3127-3p|hsa-miR-3605-3p|hsa-miR-504-5p|hsa-miR-500a-3p|hsa-miR-532-3p|hsa-miR-3615|hsa-miR-199a-5p|hsa-miR-342-5p|hsa-miR-769-5p|hsa-miR-296-5p
R-HSA-5663220	RHO GTPases Activate Formins	https://reactome.org/PathwayBrowser/#/R-HSA-5663220	1.45517e-07	1.47942e-05	hsa-miR-1343-3p|hsa-miR-744-5p|hsa-miR-210-3p|hsa-miR-145-5p|hsa-miR-502-3p|hsa-miR-660-5p|hsa-miR-30b-5p|hsa-miR-3605-3p|hsa-miR-504-5p|hsa-miR-342-5p|hsa-miR-223-3p|hsa-miR-3127-3p|hsa-miR-500a-3p|hsa-miR-532-3p|hsa-miR-3615|hsa-miR-769-5p|hsa-miR-296-5p|hsa-miR-15b-3p|hsa-miR-199a-5p
R-HSA-674695	RNA Polymerase II Pre-transcription Events	https://reactome.org/PathwayBrowser/#/R-HSA-674695	1.3465e-07	1.47942e-05	hsa-miR-342-5p|hsa-miR-210-3p|hsa-miR-1343-3p|hsa-miR-30b-5p|hsa-miR-3127-3p|hsa-miR-502-3p|hsa-miR-532-3p|hsa-miR-3605-3p|hsa-miR-504-5p|hsa-miR-199a-5p|hsa-miR-3615|hsa-miR-145-5p|hsa-miR-769-5p|hsa-miR-660-5p|hsa-miR-744-5p|hsa-miR-15b-3p|hsa-miR-500a-3p|hsa-miR-296-5p
R-HSA-8951664	Neddylation	https://reactome.org/PathwayBrowser/#/R-HSA-8951664	1.7285e-07	1.61484e-05	hsa-miR-30b-5p|hsa-miR-1343-3p|hsa-miR-199a-5p|hsa-miR-210-3p|hsa-miR-3127-3p|hsa-miR-500a-3p|hsa-miR-145-5p|hsa-miR-660-5p|hsa-miR-769-5p|hsa-miR-532-3p|hsa-miR-3615|hsa-miR-296-5p|hsa-miR-342-5p|hsa-miR-3605-3p|hsa-miR-504-5p|hsa-miR-744-5p|hsa-miR-502-3p|hsa-miR-15b-3p|hsa-miR-223-3p
R-HSA-72187	mRNA 3'-end processing	https://reactome.org/PathwayBrowser/#/R-HSA-72187	1.76485e-07	1.61484e-05	hsa-miR-145-5p|hsa-miR-15b-3p|hsa-miR-210-3p|hsa-miR-342-5p|hsa-miR-199a-5p|hsa-miR-504-5p|hsa-miR-30b-5p|hsa-miR-3615|hsa-miR-502-3p|hsa-miR-660-5p|hsa-miR-3127-3p|hsa-miR-296-5p|hsa-miR-532-3p|hsa-miR-744-5p|hsa-miR-1343-3p|hsa-miR-769-5p|hsa-miR-500a-3p|hsa-miR-3605-3p
R-HSA-5689880	Ub-specific processing proteases	https://reactome.org/PathwayBrowser/#/R-HSA-5689880	1.9043e-07	1.62629e-05	hsa-miR-145-5p|hsa-miR-223-3p|hsa-miR-30b-5p|hsa-miR-1343-3p|hsa-miR-210-3p|hsa-miR-3615|hsa-miR-532-3p|hsa-miR-660-5p|hsa-miR-199a-5p|hsa-miR-342-5p|hsa-miR-502-3p|hsa-miR-744-5p|hsa-miR-15b-3p|hsa-miR-769-5p|hsa-miR-500a-3p|hsa-miR-296-5p|hsa-miR-3127-3p|hsa-miR-504-5p|hsa-miR-3605-3p
R-HSA-9018519	Estrogen-dependent gene expression	https://reactome.org/PathwayBrowser/#/R-HSA-9018519	1.99799e-07	1.62629e-05	hsa-miR-210-3p|hsa-miR-744-5p|hsa-miR-1343-3p|hsa-miR-145-5p|hsa-miR-30b-5p|hsa-miR-15b-3p|hsa-miR-3127-3p|hsa-miR-502-3p|hsa-miR-342-5p|hsa-miR-199a-5p|hsa-miR-3615|hsa-miR-769-5p|hsa-miR-296-5p|hsa-miR-500a-3p|hsa-miR-3605-3p|hsa-miR-532-3p|hsa-miR-223-3p|hsa-miR-660-5p|hsa-miR-504-5p
R-HSA-73856	RNA Polymerase II Transcription Termination	https://reactome.org/PathwayBrowser/#/R-HSA-73856	2.04397e-07	1.62629e-05	hsa-miR-145-5p|hsa-miR-15b-3p|hsa-miR-210-3p|hsa-miR-342-5p|hsa-miR-199a-5p|hsa-miR-504-5p|hsa-miR-30b-5p|hsa-miR-3615|hsa-miR-502-3p|hsa-miR-660-5p|hsa-miR-3127-3p|hsa-miR-296-5p|hsa-miR-532-3p|hsa-miR-744-5p|hsa-miR-1343-3p|hsa-miR-769-5p|hsa-miR-500a-3p|hsa-miR-3605-3p
R-HSA-381426	Regulation of Insulin-like Growth Factor (IGF) transport and uptake by Insulin-like Growth Factor Binding Proteins (IGFBPs)	https://reactome.org/PathwayBrowser/#/R-HSA-381426	3.04466e-07	1.63874e-05	hsa-miR-145-5p|hsa-miR-210-3p|hsa-miR-1343-3p|hsa-miR-296-5p|hsa-miR-3127-3p|hsa-miR-744-5p|hsa-miR-199a-5p|hsa-miR-30b-5p|hsa-miR-660-5p|hsa-miR-223-3p|hsa-miR-769-5p|hsa-miR-342-5p|hsa-miR-532-3p|hsa-miR-3605-3p|hsa-miR-500a-3p|hsa-miR-3615|hsa-miR-502-3p|hsa-miR-15b-3p
R-HSA-8957275	Post-translational protein phosphorylation	https://reactome.org/PathwayBrowser/#/R-HSA-8957275	2.64627e-07	1.63874e-05	hsa-miR-145-5p|hsa-miR-210-3p|hsa-miR-1343-3p|hsa-miR-296-5p|hsa-miR-3127-3p|hsa-miR-744-5p|hsa-miR-199a-5p|hsa-miR-30b-5p|hsa-miR-660-5p|hsa-miR-769-5p|hsa-miR-342-5p|hsa-miR-532-3p|hsa-miR-3605-3p|hsa-miR-500a-3p|hsa-miR-3615|hsa-miR-502-3p|hsa-miR-15b-3p|hsa-miR-223-3p
R-HSA-198323	AKT phosphorylates targets in the cytosol	https://reactome.org/PathwayBrowser/#/R-HSA-198323	2.63611e-07	1.63874e-05	hsa-miR-145-5p|hsa-miR-500a-3p|hsa-miR-502-3p|hsa-miR-532-3p|hsa-miR-769-5p|hsa-miR-199a-5p|hsa-miR-342-5p|hsa-miR-3615|hsa-miR-504-5p|hsa-miR-1343-3p|hsa-miR-660-5p|hsa-miR-30b-5p|hsa-miR-15b-3p|hsa-miR-3127-3p|hsa-miR-210-3p|hsa-miR-3605-3p|hsa-miR-223-3p
R-HSA-983168	Antigen processing: Ubiquitination & Proteasome degradation	https://reactome.org/PathwayBrowser/#/R-HSA-983168	2.53033e-07	1.63874e-05	hsa-miR-30b-5p|hsa-miR-210-3p|hsa-miR-223-3p|hsa-miR-145-5p|hsa-miR-500a-3p|hsa-miR-504-5p|hsa-miR-1343-3p|hsa-miR-660-5p|hsa-miR-199a-5p|hsa-miR-296-5p|hsa-miR-532-3p|hsa-miR-744-5p|hsa-miR-769-5p|hsa-miR-15b-3p|hsa-miR-342-5p|hsa-miR-3615|hsa-miR-3127-3p|hsa-miR-3605-3p|hsa-miR-502-3p
R-HSA-975956	Nonsense Mediated Decay (NMD) independent of the Exon Junction Complex (EJC)	https://reactome.org/PathwayBrowser/#/R-HSA-975956	2.36153e-07	1.63874e-05	hsa-miR-744-5p|hsa-miR-210-3p|hsa-miR-296-5p|hsa-miR-30b-5p|hsa-miR-532-3p|hsa-miR-1343-3p|hsa-miR-660-5p|hsa-miR-15b-3p|hsa-miR-145-5p|hsa-miR-769-5p|hsa-miR-199a-5p|hsa-miR-342-5p|hsa-miR-3605-3p|hsa-miR-500a-3p|hsa-miR-502-3p|hsa-miR-504-5p|hsa-miR-3127-3p|hsa-miR-3615
R-HSA-201722	Formation of the beta-catenin:TCF transactivating complex	https://reactome.org/PathwayBrowser/#/R-HSA-201722	2.96099e-07	1.63874e-05	hsa-miR-744-5p|hsa-miR-1343-3p|hsa-miR-502-3p|hsa-miR-342-5p|hsa-miR-210-3p|hsa-miR-30b-5p|hsa-miR-769-5p|hsa-miR-3615|hsa-miR-504-5p|hsa-miR-660-5p|hsa-miR-145-5p|hsa-miR-199a-5p|hsa-miR-3605-3p|hsa-miR-296-5p|hsa-miR-3127-3p|hsa-miR-15b-3p|hsa-miR-532-3p|hsa-miR-500a-3p
R-HSA-156827	L13a-mediated translational silencing of Ceruloplasmin expression	https://reactome.org/PathwayBrowser/#/R-HSA-156827	2.96099e-07	1.63874e-05	hsa-miR-210-3p|hsa-miR-296-5p|hsa-miR-30b-5p|hsa-miR-744-5p|hsa-miR-532-3p|hsa-miR-1343-3p|hsa-miR-660-5p|hsa-miR-199a-5p|hsa-miR-3127-3p|hsa-miR-145-5p|hsa-miR-15b-3p|hsa-miR-342-5p|hsa-miR-3605-3p|hsa-miR-500a-3p|hsa-miR-502-3p|hsa-miR-504-5p|hsa-miR-3615|hsa-miR-769-5p
R-HSA-72706	GTP hydrolysis and joining of the 60S ribosomal subunit	https://reactome.org/PathwayBrowser/#/R-HSA-72706	2.64627e-07	1.63874e-05	hsa-miR-210-3p|hsa-miR-296-5p|hsa-miR-532-3p|hsa-miR-744-5p|hsa-miR-500a-3p|hsa-miR-502-3p|hsa-miR-1343-3p|hsa-miR-660-5p|hsa-miR-199a-5p|hsa-miR-3127-3p|hsa-miR-145-5p|hsa-miR-15b-3p|hsa-miR-342-5p|hsa-miR-3605-3p|hsa-miR-504-5p|hsa-miR-30b-5p|hsa-miR-3615|hsa-miR-769-5p
R-HSA-3928663	EPHA-mediated growth cone collapse	https://reactome.org/PathwayBrowser/#/R-HSA-3928663	2.76935e-07	1.63874e-05	hsa-miR-210-3p|hsa-miR-296-5p|hsa-miR-342-5p|hsa-miR-532-3p|hsa-miR-30b-5p|hsa-miR-15b-3p|hsa-miR-199a-5p|hsa-miR-3605-3p|hsa-miR-3615|hsa-miR-502-3p|hsa-miR-3127-3p|hsa-miR-500a-3p|hsa-miR-744-5p|hsa-miR-1343-3p|hsa-miR-145-5p|hsa-miR-660-5p
R-HSA-9725370	Signaling by ALK fusions and activated point mutants	https://reactome.org/PathwayBrowser/#/R-HSA-9725370	2.87935e-07	1.63874e-05	hsa-miR-1343-3p|hsa-miR-3615|hsa-miR-210-3p|hsa-miR-15b-3p|hsa-miR-199a-5p|hsa-miR-30b-5p|hsa-miR-3605-3p|hsa-miR-502-3p|hsa-miR-145-5p|hsa-miR-500a-3p|hsa-miR-532-3p|hsa-miR-769-5p|hsa-miR-660-5p|hsa-miR-342-5p|hsa-miR-744-5p|hsa-miR-3127-3p|hsa-miR-504-5p|hsa-miR-223-3p
R-HSA-5625900	RHO GTPases activate CIT	https://reactome.org/PathwayBrowser/#/R-HSA-5625900	2.54773e-07	1.63874e-05	hsa-miR-210-3p|hsa-miR-296-5p|hsa-miR-342-5p|hsa-miR-532-3p|hsa-miR-30b-5p|hsa-miR-15b-3p|hsa-miR-199a-5p|hsa-miR-3605-3p|hsa-miR-3615|hsa-miR-502-3p|hsa-miR-500a-3p|hsa-miR-660-5p|hsa-miR-1343-3p|hsa-miR-145-5p|hsa-miR-504-5p|hsa-miR-744-5p|hsa-miR-223-3p
R-HSA-6804756	Regulation of TP53 Activity through Phosphorylation	https://reactome.org/PathwayBrowser/#/R-HSA-6804756	3.40063e-07	1.7521e-05	hsa-miR-145-5p|hsa-miR-210-3p|hsa-miR-30b-5p|hsa-miR-3127-3p|hsa-miR-1343-3p|hsa-miR-744-5p|hsa-miR-199a-5p|hsa-miR-3615|hsa-miR-660-5p|hsa-miR-296-5p|hsa-miR-500a-3p|hsa-miR-342-5p|hsa-miR-504-5p|hsa-miR-532-3p|hsa-miR-502-3p|hsa-miR-769-5p|hsa-miR-3605-3p|hsa-miR-15b-3p
R-HSA-9013422	RHOBTB1 GTPase cycle	https://reactome.org/PathwayBrowser/#/R-HSA-9013422	3.44676e-07	1.7521e-05	hsa-miR-145-5p|hsa-miR-30b-5p|hsa-miR-500a-3p|hsa-miR-199a-5p|hsa-miR-1343-3p|hsa-miR-210-3p|hsa-miR-15b-3p|hsa-miR-296-5p|hsa-miR-3127-3p|hsa-miR-342-5p|hsa-miR-3615|hsa-miR-660-5p|hsa-miR-744-5p|hsa-miR-769-5p|hsa-miR-502-3p|hsa-miR-3605-3p|hsa-miR-532-3p
R-HSA-5620912	Anchoring of the basal body to the plasma membrane	https://reactome.org/PathwayBrowser/#/R-HSA-5620912	3.59203e-07	1.7766e-05	hsa-miR-210-3p|hsa-miR-145-5p|hsa-miR-502-3p|hsa-miR-660-5p|hsa-miR-744-5p|hsa-miR-30b-5p|hsa-miR-1343-3p|hsa-miR-3605-3p|hsa-miR-504-5p|hsa-miR-342-5p|hsa-miR-769-5p|hsa-miR-500a-3p|hsa-miR-532-3p|hsa-miR-223-3p|hsa-miR-3127-3p|hsa-miR-296-5p|hsa-miR-3615|hsa-miR-15b-3p
R-HSA-6798695	Neutrophil degranulation	https://reactome.org/PathwayBrowser/#/R-HSA-6798695	3.72654e-07	1.78474e-05	hsa-miR-30b-5p|hsa-miR-210-3p|hsa-miR-342-5p|hsa-miR-500a-3p|hsa-miR-660-5p|hsa-miR-1343-3p|hsa-miR-296-5p|hsa-miR-199a-5p|hsa-miR-145-5p|hsa-miR-769-5p|hsa-miR-744-5p|hsa-miR-15b-3p|hsa-miR-532-3p|hsa-miR-502-3p|hsa-miR-504-5p|hsa-miR-223-3p|hsa-miR-3127-3p|hsa-miR-3615|hsa-miR-3605-3p
R-HSA-77595	Processing of Intronless Pre-mRNAs	https://reactome.org/PathwayBrowser/#/R-HSA-77595	3.80354e-07	1.78474e-05	hsa-miR-199a-5p|hsa-miR-504-5p|hsa-miR-30b-5p|hsa-miR-210-3p|hsa-miR-15b-3p|hsa-miR-296-5p|hsa-miR-3127-3p|hsa-miR-342-5p|hsa-miR-3615|hsa-miR-532-3p|hsa-miR-744-5p|hsa-miR-1343-3p|hsa-miR-145-5p|hsa-miR-769-5p|hsa-miR-500a-3p|hsa-miR-3605-3p
R-HSA-975957	Nonsense Mediated Decay (NMD) enhanced by the Exon Junction Complex (EJC)	https://reactome.org/PathwayBrowser/#/R-HSA-975957	4.33903e-07	1.93669e-05	hsa-miR-744-5p|hsa-miR-210-3p|hsa-miR-296-5p|hsa-miR-30b-5p|hsa-miR-532-3p|hsa-miR-1343-3p|hsa-miR-660-5p|hsa-miR-15b-3p|hsa-miR-3615|hsa-miR-769-5p|hsa-miR-145-5p|hsa-miR-199a-5p|hsa-miR-342-5p|hsa-miR-3605-3p|hsa-miR-500a-3p|hsa-miR-502-3p|hsa-miR-504-5p|hsa-miR-3127-3p
R-HSA-4086398	Ca2+ pathway	https://reactome.org/PathwayBrowser/#/R-HSA-4086398	4.33903e-07	1.93669e-05	hsa-miR-210-3p|hsa-miR-30b-5p|hsa-miR-342-5p|hsa-miR-500a-3p|hsa-miR-744-5p|hsa-miR-769-5p|hsa-miR-145-5p|hsa-miR-502-3p|hsa-miR-532-3p|hsa-miR-1343-3p|hsa-miR-15b-3p|hsa-miR-199a-5p|hsa-miR-3615|hsa-miR-3127-3p|hsa-miR-296-5p|hsa-miR-223-3p|hsa-miR-3605-3p|hsa-miR-660-5p
R-HSA-1169408	ISG15 antiviral mechanism	https://reactome.org/PathwayBrowser/#/R-HSA-1169408	5.08509e-07	2.21565e-05	hsa-miR-210-3p|hsa-miR-3615|hsa-miR-199a-5p|hsa-miR-30b-5p|hsa-miR-145-5p|hsa-miR-15b-3p|hsa-miR-744-5p|hsa-miR-342-5p|hsa-miR-502-3p|hsa-miR-769-5p|hsa-miR-1343-3p|hsa-miR-296-5p|hsa-miR-3605-3p|hsa-miR-500a-3p|hsa-miR-532-3p|hsa-miR-3127-3p|hsa-miR-504-5p|hsa-miR-660-5p
R-HSA-68949	Orc1 removal from chromatin	https://reactome.org/PathwayBrowser/#/R-HSA-68949	5.23915e-07	2.22969e-05	hsa-miR-30b-5p|hsa-miR-1343-3p|hsa-miR-210-3p|hsa-miR-660-5p|hsa-miR-199a-5p|hsa-miR-3615|hsa-miR-145-5p|hsa-miR-342-5p|hsa-miR-504-5p|hsa-miR-532-3p|hsa-miR-500a-3p|hsa-miR-769-5p|hsa-miR-502-3p|hsa-miR-15b-3p|hsa-miR-3127-3p|hsa-miR-296-5p|hsa-miR-744-5p
R-HSA-5674400	Constitutive Signaling by AKT1 E17K in Cancer	https://reactome.org/PathwayBrowser/#/R-HSA-5674400	5.75427e-07	2.25475e-05	hsa-miR-145-5p|hsa-miR-500a-3p|hsa-miR-502-3p|hsa-miR-532-3p|hsa-miR-769-5p|hsa-miR-199a-5p|hsa-miR-342-5p|hsa-miR-3615|hsa-miR-504-5p|hsa-miR-1343-3p|hsa-miR-660-5p|hsa-miR-30b-5p|hsa-miR-210-3p|hsa-miR-223-3p|hsa-miR-15b-3p|hsa-miR-3127-3p|hsa-miR-3605-3p
R-HSA-141444	Amplification of signal from unattached kinetochores via a MAD2 inhibitory signal	https://reactome.org/PathwayBrowser/#/R-HSA-141444	5.6432e-07	2.25475e-05	hsa-miR-1343-3p|hsa-miR-744-5p|hsa-miR-210-3p|hsa-miR-145-5p|hsa-miR-502-3p|hsa-miR-660-5p|hsa-miR-30b-5p|hsa-miR-3605-3p|hsa-miR-504-5p|hsa-miR-223-3p|hsa-miR-3127-3p|hsa-miR-500a-3p|hsa-miR-532-3p|hsa-miR-769-5p|hsa-miR-3615|hsa-miR-296-5p|hsa-miR-15b-3p|hsa-miR-342-5p
R-HSA-6807878	COPI-mediated anterograde transport	https://reactome.org/PathwayBrowser/#/R-HSA-6807878	5.79088e-07	2.25475e-05	hsa-miR-210-3p|hsa-miR-145-5p|hsa-miR-199a-5p|hsa-miR-30b-5p|hsa-miR-1343-3p|hsa-miR-223-3p|hsa-miR-532-3p|hsa-miR-502-3p|hsa-miR-342-5p|hsa-miR-500a-3p|hsa-miR-3127-3p|hsa-miR-744-5p|hsa-miR-504-5p|hsa-miR-296-5p|hsa-miR-15b-3p|hsa-miR-3615|hsa-miR-660-5p|hsa-miR-769-5p
R-HSA-168333	NEP/NS2 Interacts with the Cellular Export Machinery	https://reactome.org/PathwayBrowser/#/R-HSA-168333	5.57781e-07	2.25475e-05	hsa-miR-210-3p|hsa-miR-3615|hsa-miR-223-3p|hsa-miR-30b-5p|hsa-miR-3127-3p|hsa-miR-500a-3p|hsa-miR-502-3p|hsa-miR-532-3p|hsa-miR-660-5p|hsa-miR-15b-3p|hsa-miR-199a-5p|hsa-miR-145-5p|hsa-miR-769-5p|hsa-miR-1343-3p|hsa-miR-744-5p|hsa-miR-504-5p|hsa-miR-342-5p
R-HSA-1912408	Pre-NOTCH Transcription and Translation	https://reactome.org/PathwayBrowser/#/R-HSA-1912408	6.25455e-07	2.38455e-05	hsa-miR-744-5p|hsa-miR-1343-3p|hsa-miR-30b-5p|hsa-miR-502-3p|hsa-miR-145-5p|hsa-miR-15b-3p|hsa-miR-199a-5p|hsa-miR-3615|hsa-miR-769-5p|hsa-miR-3127-3p|hsa-miR-296-5p|hsa-miR-342-5p|hsa-miR-500a-3p|hsa-miR-532-3p|hsa-miR-210-3p|hsa-miR-223-3p|hsa-miR-504-5p|hsa-miR-660-5p
R-HSA-2132295	MHC class II antigen presentation	https://reactome.org/PathwayBrowser/#/R-HSA-2132295	6.4162e-07	2.39625e-05	hsa-miR-145-5p|hsa-miR-1343-3p|hsa-miR-532-3p|hsa-miR-15b-3p|hsa-miR-744-5p|hsa-miR-210-3p|hsa-miR-30b-5p|hsa-miR-502-3p|hsa-miR-296-5p|hsa-miR-3127-3p|hsa-miR-342-5p|hsa-miR-504-5p|hsa-miR-660-5p|hsa-miR-500a-3p|hsa-miR-199a-5p|hsa-miR-3615|hsa-miR-769-5p|hsa-miR-223-3p
R-HSA-68877	Mitotic Prometaphase	https://reactome.org/PathwayBrowser/#/R-HSA-68877	7.10017e-07	2.51042e-05	hsa-miR-1343-3p|hsa-miR-744-5p|hsa-miR-210-3p|hsa-miR-145-5p|hsa-miR-502-3p|hsa-miR-660-5p|hsa-miR-30b-5p|hsa-miR-3605-3p|hsa-miR-504-5p|hsa-miR-223-3p|hsa-miR-3127-3p|hsa-miR-500a-3p|hsa-miR-532-3p|hsa-miR-769-5p|hsa-miR-3615|hsa-miR-342-5p|hsa-miR-296-5p|hsa-miR-15b-3p
R-HSA-5628897	TP53 Regulates Metabolic Genes	https://reactome.org/PathwayBrowser/#/R-HSA-5628897	6.92343e-07	2.51042e-05	hsa-miR-30b-5p|hsa-miR-3127-3p|hsa-miR-1343-3p|hsa-miR-210-3p|hsa-miR-502-3p|hsa-miR-145-5p|hsa-miR-15b-3p|hsa-miR-199a-5p|hsa-miR-3615|hsa-miR-744-5p|hsa-miR-769-5p|hsa-miR-296-5p|hsa-miR-342-5p|hsa-miR-500a-3p|hsa-miR-532-3p|hsa-miR-223-3p|hsa-miR-504-5p|hsa-miR-660-5p
R-HSA-165054	Rev-mediated nuclear export of HIV RNA	https://reactome.org/PathwayBrowser/#/R-HSA-165054	7.13345e-07	2.51042e-05	hsa-miR-210-3p|hsa-miR-3615|hsa-miR-223-3p|hsa-miR-30b-5p|hsa-miR-3127-3p|hsa-miR-500a-3p|hsa-miR-502-3p|hsa-miR-532-3p|hsa-miR-660-5p|hsa-miR-15b-3p|hsa-miR-199a-5p|hsa-miR-145-5p|hsa-miR-769-5p|hsa-miR-1343-3p|hsa-miR-744-5p|hsa-miR-504-5p|hsa-miR-342-5p
R-HSA-9010553	Regulation of expression of SLITs and ROBOs	https://reactome.org/PathwayBrowser/#/R-HSA-9010553	7.46558e-07	2.53e-05	hsa-miR-30b-5p|hsa-miR-210-3p|hsa-miR-1343-3p|hsa-miR-296-5p|hsa-miR-744-5p|hsa-miR-532-3p|hsa-miR-199a-5p|hsa-miR-3615|hsa-miR-342-5p|hsa-miR-660-5p|hsa-miR-15b-3p|hsa-miR-145-5p|hsa-miR-769-5p|hsa-miR-3605-3p|hsa-miR-500a-3p|hsa-miR-502-3p|hsa-miR-504-5p|hsa-miR-3127-3p
R-HSA-1474228	Degradation of the extracellular matrix	https://reactome.org/PathwayBrowser/#/R-HSA-1474228	7.35252e-07	2.53e-05	hsa-miR-210-3p|hsa-miR-199a-5p|hsa-miR-145-5p|hsa-miR-1343-3p|hsa-miR-15b-3p|hsa-miR-223-3p|hsa-miR-296-5p|hsa-miR-769-5p|hsa-miR-3615|hsa-miR-532-3p|hsa-miR-744-5p|hsa-miR-30b-5p|hsa-miR-342-5p|hsa-miR-502-3p|hsa-miR-500a-3p|hsa-miR-3127-3p|hsa-miR-660-5p
R-HSA-212436	Generic Transcription Pathway	https://reactome.org/PathwayBrowser/#/R-HSA-212436	7.84742e-07	2.61105e-05	hsa-miR-210-3p|hsa-miR-1343-3p|hsa-miR-30b-5p|hsa-miR-744-5p|hsa-miR-3127-3p|hsa-miR-145-5p|hsa-miR-532-3p|hsa-miR-199a-5p|hsa-miR-3615|hsa-miR-660-5p|hsa-miR-15b-3p|hsa-miR-504-5p|hsa-miR-502-3p|hsa-miR-500a-3p|hsa-miR-769-5p|hsa-miR-296-5p|hsa-miR-3605-3p|hsa-miR-342-5p
R-HSA-9648025	EML4 and NUDC in mitotic spindle formation	https://reactome.org/PathwayBrowser/#/R-HSA-9648025	8.24631e-07	2.69478e-05	hsa-miR-1343-3p|hsa-miR-744-5p|hsa-miR-210-3p|hsa-miR-145-5p|hsa-miR-502-3p|hsa-miR-660-5p|hsa-miR-30b-5p|hsa-miR-3605-3p|hsa-miR-504-5p|hsa-miR-223-3p|hsa-miR-3127-3p|hsa-miR-500a-3p|hsa-miR-532-3p|hsa-miR-769-5p|hsa-miR-3615|hsa-miR-342-5p|hsa-miR-296-5p|hsa-miR-15b-3p
R-HSA-9609690	HCMV Early Events	https://reactome.org/PathwayBrowser/#/R-HSA-9609690	8.87802e-07	2.85031e-05	hsa-miR-210-3p|hsa-miR-3615|hsa-miR-30b-5p|hsa-miR-15b-3p|hsa-miR-199a-5p|hsa-miR-145-5p|hsa-miR-1343-3p|hsa-miR-769-5p|hsa-miR-3127-3p|hsa-miR-342-5p|hsa-miR-744-5p|hsa-miR-296-5p|hsa-miR-3605-3p|hsa-miR-532-3p|hsa-miR-500a-3p|hsa-miR-502-3p|hsa-miR-504-5p|hsa-miR-660-5p
R-HSA-5627123	RHO GTPases activate PAKs	https://reactome.org/PathwayBrowser/#/R-HSA-5627123	9.23488e-07	2.91376e-05	hsa-miR-210-3p|hsa-miR-296-5p|hsa-miR-342-5p|hsa-miR-532-3p|hsa-miR-30b-5p|hsa-miR-15b-3p|hsa-miR-199a-5p|hsa-miR-3605-3p|hsa-miR-3615|hsa-miR-502-3p|hsa-miR-1343-3p|hsa-miR-145-5p|hsa-miR-744-5p|hsa-miR-769-5p|hsa-miR-500a-3p|hsa-miR-660-5p
R-HSA-418594	G alpha (i) signalling events	https://reactome.org/PathwayBrowser/#/R-HSA-418594	1.04823e-06	3.04487e-05	hsa-miR-210-3p|hsa-miR-1343-3p|hsa-miR-30b-5p|hsa-miR-342-5p|hsa-miR-500a-3p|hsa-miR-744-5p|hsa-miR-769-5p|hsa-miR-145-5p|hsa-miR-15b-3p|hsa-miR-532-3p|hsa-miR-223-3p|hsa-miR-3615|hsa-miR-199a-5p|hsa-miR-502-3p|hsa-miR-296-5p|hsa-miR-504-5p|hsa-miR-3127-3p
R-HSA-8980692	RHOA GTPase cycle	https://reactome.org/PathwayBrowser/#/R-HSA-8980692	1.00256e-06	3.04487e-05	hsa-miR-30b-5p|hsa-miR-3127-3p|hsa-miR-500a-3p|hsa-miR-210-3p|hsa-miR-744-5p|hsa-miR-199a-5p|hsa-miR-145-5p|hsa-miR-296-5p|hsa-miR-15b-3p|hsa-miR-504-5p|hsa-miR-1343-3p|hsa-miR-502-3p|hsa-miR-3615|hsa-miR-532-3p|hsa-miR-3605-3p|hsa-miR-342-5p|hsa-miR-769-5p|hsa-miR-660-5p
R-HSA-1236974	ER-Phagosome pathway	https://reactome.org/PathwayBrowser/#/R-HSA-1236974	1.04823e-06	3.04487e-05	hsa-miR-30b-5p|hsa-miR-1343-3p|hsa-miR-210-3p|hsa-miR-500a-3p|hsa-miR-660-5p|hsa-miR-296-5p|hsa-miR-199a-5p|hsa-miR-3615|hsa-miR-342-5p|hsa-miR-145-5p|hsa-miR-769-5p|hsa-miR-502-3p|hsa-miR-3127-3p|hsa-miR-15b-3p|hsa-miR-223-3p|hsa-miR-532-3p|hsa-miR-744-5p
R-HSA-4090294	SUMOylation of intracellular receptors	https://reactome.org/PathwayBrowser/#/R-HSA-4090294	1.01141e-06	3.04487e-05	hsa-miR-1343-3p|hsa-miR-210-3p|hsa-miR-30b-5p|hsa-miR-342-5p|hsa-miR-145-5p|hsa-miR-3615|hsa-miR-744-5p|hsa-miR-3605-3p|hsa-miR-660-5p|hsa-miR-296-5p|hsa-miR-504-5p|hsa-miR-500a-3p|hsa-miR-3127-3p|hsa-miR-532-3p|hsa-miR-199a-5p
R-HSA-1632852	Macroautophagy	https://reactome.org/PathwayBrowser/#/R-HSA-1632852	1.01829e-06	3.04487e-05	hsa-miR-210-3p|hsa-miR-30b-5p|hsa-miR-3127-3p|hsa-miR-1343-3p|hsa-miR-145-5p|hsa-miR-500a-3p|hsa-miR-199a-5p|hsa-miR-296-5p|hsa-miR-342-5p|hsa-miR-744-5p|hsa-miR-3605-3p|hsa-miR-15b-3p|hsa-miR-223-3p|hsa-miR-504-5p|hsa-miR-532-3p|hsa-miR-660-5p|hsa-miR-769-5p
R-HSA-156902	Peptide chain elongation	https://reactome.org/PathwayBrowser/#/R-HSA-156902	1.07894e-06	3.07993e-05	hsa-miR-210-3p|hsa-miR-296-5p|hsa-miR-532-3p|hsa-miR-1343-3p|hsa-miR-660-5p|hsa-miR-744-5p|hsa-miR-15b-3p|hsa-miR-145-5p|hsa-miR-500a-3p|hsa-miR-502-3p|hsa-miR-504-5p|hsa-miR-30b-5p|hsa-miR-3127-3p|hsa-miR-3615|hsa-miR-769-5p|hsa-miR-342-5p|hsa-miR-199a-5p
R-HSA-4641265	Repression of WNT target genes	https://reactome.org/PathwayBrowser/#/R-HSA-4641265	1.09396e-06	3.07993e-05	hsa-miR-744-5p|hsa-miR-502-3p|hsa-miR-342-5p|hsa-miR-504-5p|hsa-miR-1343-3p|hsa-miR-210-3p|hsa-miR-769-5p|hsa-miR-145-5p|hsa-miR-199a-5p|hsa-miR-3605-3p|hsa-miR-296-5p|hsa-miR-3615|hsa-miR-3127-3p|hsa-miR-30b-5p
R-HSA-9013406	RHOQ GTPase cycle	https://reactome.org/PathwayBrowser/#/R-HSA-9013406	1.14274e-06	3.12123e-05	hsa-miR-145-5p|hsa-miR-223-3p|hsa-miR-1343-3p|hsa-miR-15b-3p|hsa-miR-30b-5p|hsa-miR-210-3p|hsa-miR-199a-5p|hsa-miR-502-3p|hsa-miR-532-3p|hsa-miR-296-5p|hsa-miR-744-5p|hsa-miR-769-5p|hsa-miR-504-5p|hsa-miR-342-5p|hsa-miR-3615|hsa-miR-3605-3p|hsa-miR-500a-3p
R-HSA-8939243	RUNX1 interacts with co-factors whose precise effect on RUNX1 targets is not known	https://reactome.org/PathwayBrowser/#/R-HSA-8939243	1.14274e-06	3.12123e-05	hsa-miR-30b-5p|hsa-miR-145-5p|hsa-miR-210-3p|hsa-miR-3127-3p|hsa-miR-1343-3p|hsa-miR-744-5p|hsa-miR-199a-5p|hsa-miR-296-5p|hsa-miR-532-3p|hsa-miR-769-5p|hsa-miR-342-5p|hsa-miR-3615|hsa-miR-500a-3p|hsa-miR-502-3p|hsa-miR-15b-3p|hsa-miR-504-5p|hsa-miR-3605-3p
R-HSA-2644606	Constitutive Signaling by NOTCH1 PEST Domain Mutants	https://reactome.org/PathwayBrowser/#/R-HSA-2644606	1.20983e-06	3.20868e-05	hsa-miR-744-5p|hsa-miR-1343-3p|hsa-miR-342-5p|hsa-miR-210-3p|hsa-miR-145-5p|hsa-miR-199a-5p|hsa-miR-30b-5p|hsa-miR-223-3p|hsa-miR-3127-3p|hsa-miR-500a-3p|hsa-miR-3615|hsa-miR-769-5p|hsa-miR-3605-3p|hsa-miR-15b-3p|hsa-miR-502-3p|hsa-miR-296-5p|hsa-miR-532-3p
R-HSA-2894862	Constitutive Signaling by NOTCH1 HD+PEST Domain Mutants	https://reactome.org/PathwayBrowser/#/R-HSA-2894862	1.20983e-06	3.20868e-05	hsa-miR-744-5p|hsa-miR-1343-3p|hsa-miR-342-5p|hsa-miR-210-3p|hsa-miR-145-5p|hsa-miR-199a-5p|hsa-miR-30b-5p|hsa-miR-223-3p|hsa-miR-3127-3p|hsa-miR-500a-3p|hsa-miR-3615|hsa-miR-769-5p|hsa-miR-3605-3p|hsa-miR-15b-3p|hsa-miR-502-3p|hsa-miR-296-5p|hsa-miR-532-3p
R-HSA-1257604	PIP3 activates AKT signaling	https://reactome.org/PathwayBrowser/#/R-HSA-1257604	1.47263e-06	3.84987e-05	hsa-miR-210-3p|hsa-miR-145-5p|hsa-miR-1343-3p|hsa-miR-199a-5p|hsa-miR-500a-3p|hsa-miR-532-3p|hsa-miR-30b-5p|hsa-miR-342-5p|hsa-miR-3615|hsa-miR-296-5p|hsa-miR-502-3p|hsa-miR-744-5p|hsa-miR-504-5p|hsa-miR-769-5p|hsa-miR-15b-3p|hsa-miR-223-3p|hsa-miR-3127-3p
R-HSA-204005	COPII-mediated vesicle transport	https://reactome.org/PathwayBrowser/#/R-HSA-204005	1.51398e-06	3.90224e-05	hsa-miR-342-5p|hsa-miR-15b-3p|hsa-miR-500a-3p|hsa-miR-210-3p|hsa-miR-145-5p|hsa-miR-199a-5p|hsa-miR-30b-5p|hsa-miR-1343-3p|hsa-miR-502-3p|hsa-miR-660-5p|hsa-miR-3615|hsa-miR-3127-3p|hsa-miR-744-5p|hsa-miR-504-5p|hsa-miR-296-5p|hsa-miR-769-5p|hsa-miR-532-3p
R-HSA-8934593	Regulation of RUNX1 Expression and Activity	https://reactome.org/PathwayBrowser/#/R-HSA-8934593	1.68974e-06	4.29476e-05	hsa-miR-145-5p|hsa-miR-30b-5p|hsa-miR-502-3p|hsa-miR-15b-3p|hsa-miR-199a-5p|hsa-miR-3615|hsa-miR-744-5p|hsa-miR-769-5p|hsa-miR-3127-3p|hsa-miR-1343-3p|hsa-miR-296-5p|hsa-miR-342-5p|hsa-miR-500a-3p|hsa-miR-660-5p|hsa-miR-532-3p|hsa-miR-210-3p|hsa-miR-223-3p
R-HSA-72203	Processing of Capped Intron-Containing Pre-mRNA	https://reactome.org/PathwayBrowser/#/R-HSA-72203	1.8831e-06	4.65685e-05	hsa-miR-210-3p|hsa-miR-145-5p|hsa-miR-3127-3p|hsa-miR-744-5p|hsa-miR-1343-3p|hsa-miR-296-5p|hsa-miR-30b-5p|hsa-miR-3615|hsa-miR-3605-3p|hsa-miR-532-3p|hsa-miR-769-5p|hsa-miR-660-5p|hsa-miR-15b-3p|hsa-miR-199a-5p|hsa-miR-342-5p|hsa-miR-502-3p|hsa-miR-500a-3p
R-HSA-3000170	Syndecan interactions	https://reactome.org/PathwayBrowser/#/R-HSA-3000170	1.86975e-06	4.65685e-05	hsa-miR-145-5p|hsa-miR-296-5p|hsa-miR-3127-3p|hsa-miR-744-5p|hsa-miR-1343-3p|hsa-miR-199a-5p|hsa-miR-532-3p|hsa-miR-3615|hsa-miR-210-3p|hsa-miR-30b-5p|hsa-miR-660-5p|hsa-miR-769-5p|hsa-miR-15b-3p|hsa-miR-502-3p|hsa-miR-500a-3p|hsa-miR-3605-3p
R-HSA-9013408	RHOG GTPase cycle	https://reactome.org/PathwayBrowser/#/R-HSA-9013408	1.93436e-06	4.65773e-05	hsa-miR-210-3p|hsa-miR-199a-5p|hsa-miR-145-5p|hsa-miR-296-5p|hsa-miR-769-5p|hsa-miR-1343-3p|hsa-miR-30b-5p|hsa-miR-15b-3p|hsa-miR-500a-3p|hsa-miR-502-3p|hsa-miR-3605-3p|hsa-miR-3615|hsa-miR-342-5p|hsa-miR-744-5p|hsa-miR-504-5p|hsa-miR-532-3p|hsa-miR-660-5p
R-HSA-9022692	Regulation of MECP2 expression and activity	https://reactome.org/PathwayBrowser/#/R-HSA-9022692	1.93436e-06	4.65773e-05	hsa-miR-145-5p|hsa-miR-210-3p|hsa-miR-30b-5p|hsa-miR-3127-3p|hsa-miR-1343-3p|hsa-miR-502-3p|hsa-miR-15b-3p|hsa-miR-199a-5p|hsa-miR-3615|hsa-miR-744-5p|hsa-miR-769-5p|hsa-miR-296-5p|hsa-miR-342-5p|hsa-miR-500a-3p|hsa-miR-223-3p|hsa-miR-532-3p|hsa-miR-660-5p
R-HSA-5673001	RAF/MAP kinase cascade	https://reactome.org/PathwayBrowser/#/R-HSA-5673001	2.04055e-06	4.84961e-05	hsa-miR-30b-5p|hsa-miR-210-3p|hsa-miR-145-5p|hsa-miR-1343-3p|hsa-miR-199a-5p|hsa-miR-500a-3p|hsa-miR-15b-3p|hsa-miR-3615|hsa-miR-532-3p|hsa-miR-502-3p|hsa-miR-342-5p|hsa-miR-296-5p|hsa-miR-504-5p|hsa-miR-744-5p|hsa-miR-3127-3p|hsa-miR-223-3p|hsa-miR-660-5p
R-HSA-72163	mRNA Splicing - Major Pathway	https://reactome.org/PathwayBrowser/#/R-HSA-72163	2.18932e-06	5.13649e-05	hsa-miR-3615|hsa-miR-210-3p|hsa-miR-30b-5p|hsa-miR-504-5p|hsa-miR-342-5p|hsa-miR-1343-3p|hsa-miR-296-5p|hsa-miR-199a-5p|hsa-miR-532-3p|hsa-miR-3127-3p|hsa-miR-769-5p|hsa-miR-145-5p|hsa-miR-744-5p|hsa-miR-15b-3p|hsa-miR-3605-3p|hsa-miR-502-3p|hsa-miR-500a-3p|hsa-miR-660-5p
R-HSA-426496	Post-transcriptional silencing by small RNAs	https://reactome.org/PathwayBrowser/#/R-HSA-426496	2.26261e-06	5.24123e-05	hsa-miR-30b-5p|hsa-miR-502-3p|hsa-miR-145-5p|hsa-miR-15b-3p|hsa-miR-199a-5p|hsa-miR-3615|hsa-miR-744-5p|hsa-miR-769-5p|hsa-miR-3127-3p|hsa-miR-1343-3p|hsa-miR-296-5p|hsa-miR-342-5p|hsa-miR-500a-3p|hsa-miR-223-3p|hsa-miR-210-3p|hsa-miR-532-3p
R-HSA-6811558	PI5P, PP2A and IER3 Regulate PI3K/AKT Signaling	https://reactome.org/PathwayBrowser/#/R-HSA-6811558	2.39027e-06	5.31073e-05	hsa-miR-210-3p|hsa-miR-145-5p|hsa-miR-1343-3p|hsa-miR-199a-5p|hsa-miR-500a-3p|hsa-miR-532-3p|hsa-miR-502-3p|hsa-miR-296-5p|hsa-miR-30b-5p|hsa-miR-3615|hsa-miR-769-5p|hsa-miR-744-5p|hsa-miR-342-5p|hsa-miR-15b-3p|hsa-miR-504-5p|hsa-miR-223-3p|hsa-miR-3127-3p
R-HSA-8948700	Competing endogenous RNAs (ceRNAs) regulate PTEN translation	https://reactome.org/PathwayBrowser/#/R-HSA-8948700	2.40869e-06	5.31073e-05	hsa-miR-30b-5p|hsa-miR-502-3p|hsa-miR-145-5p|hsa-miR-15b-3p|hsa-miR-199a-5p|hsa-miR-3615|hsa-miR-744-5p|hsa-miR-769-5p|hsa-miR-3127-3p|hsa-miR-1343-3p|hsa-miR-296-5p|hsa-miR-342-5p|hsa-miR-500a-3p|hsa-miR-223-3p|hsa-miR-210-3p|hsa-miR-532-3p
R-HSA-9768778	Regulation of NPAS4 mRNA translation	https://reactome.org/PathwayBrowser/#/R-HSA-9768778	2.40869e-06	5.31073e-05	hsa-miR-30b-5p|hsa-miR-502-3p|hsa-miR-145-5p|hsa-miR-15b-3p|hsa-miR-199a-5p|hsa-miR-3615|hsa-miR-744-5p|hsa-miR-769-5p|hsa-miR-3127-3p|hsa-miR-1343-3p|hsa-miR-296-5p|hsa-miR-342-5p|hsa-miR-500a-3p|hsa-miR-223-3p|hsa-miR-210-3p|hsa-miR-532-3p
R-HSA-9759218	Cobalamin (Cbl) metabolism	https://reactome.org/PathwayBrowser/#/R-HSA-9759218	2.3611e-06	5.31073e-05	hsa-miR-145-5p|hsa-miR-15b-3p|hsa-miR-3615|hsa-miR-500a-3p|hsa-miR-502-3p|hsa-miR-532-3p|hsa-miR-769-5p|hsa-miR-30b-5p|hsa-miR-342-5p|hsa-miR-210-3p|hsa-miR-1343-3p
R-HSA-381340	Transcriptional regulation of white adipocyte differentiation	https://reactome.org/PathwayBrowser/#/R-HSA-381340	2.58395e-06	5.49841e-05	hsa-miR-744-5p|hsa-miR-1343-3p|hsa-miR-210-3p|hsa-miR-199a-5p|hsa-miR-296-5p|hsa-miR-145-5p|hsa-miR-342-5p|hsa-miR-30b-5p|hsa-miR-504-5p|hsa-miR-502-3p|hsa-miR-532-3p|hsa-miR-3127-3p|hsa-miR-3615|hsa-miR-500a-3p|hsa-miR-15b-3p|hsa-miR-3605-3p|hsa-miR-660-5p
R-HSA-983170	Antigen Presentation: Folding, assembly and peptide loading of class I MHC	https://reactome.org/PathwayBrowser/#/R-HSA-983170	2.56294e-06	5.49841e-05	hsa-miR-199a-5p|hsa-miR-30b-5p|hsa-miR-145-5p|hsa-miR-210-3p|hsa-miR-502-3p|hsa-miR-1343-3p|hsa-miR-3127-3p|hsa-miR-504-5p|hsa-miR-532-3p|hsa-miR-660-5p|hsa-miR-342-5p|hsa-miR-769-5p|hsa-miR-500a-3p|hsa-miR-15b-3p|hsa-miR-296-5p|hsa-miR-744-5p
R-HSA-9616222	Transcriptional regulation of granulopoiesis	https://reactome.org/PathwayBrowser/#/R-HSA-9616222	2.58395e-06	5.49841e-05	hsa-miR-145-5p|hsa-miR-30b-5p|hsa-miR-1343-3p|hsa-miR-296-5p|hsa-miR-500a-3p|hsa-miR-502-3p|hsa-miR-769-5p|hsa-miR-210-3p|hsa-miR-532-3p|hsa-miR-660-5p|hsa-miR-504-5p|hsa-miR-15b-3p|hsa-miR-3127-3p|hsa-miR-199a-5p|hsa-miR-3605-3p|hsa-miR-223-3p|hsa-miR-744-5p
R-HSA-1799339	SRP-dependent cotranslational protein targeting to membrane	https://reactome.org/PathwayBrowser/#/R-HSA-1799339	2.65148e-06	5.57726e-05	hsa-miR-210-3p|hsa-miR-500a-3p|hsa-miR-660-5p|hsa-miR-296-5p|hsa-miR-532-3p|hsa-miR-1343-3p|hsa-miR-744-5p|hsa-miR-15b-3p|hsa-miR-145-5p|hsa-miR-30b-5p|hsa-miR-502-3p|hsa-miR-504-5p|hsa-miR-199a-5p|hsa-miR-3127-3p|hsa-miR-3615|hsa-miR-769-5p|hsa-miR-342-5p
R-HSA-8939236	RUNX1 regulates transcription of genes involved in differentiation of HSCs	https://reactome.org/PathwayBrowser/#/R-HSA-8939236	2.79118e-06	5.77884e-05	hsa-miR-30b-5p|hsa-miR-1343-3p|hsa-miR-210-3p|hsa-miR-145-5p|hsa-miR-744-5p|hsa-miR-199a-5p|hsa-miR-3615|hsa-miR-342-5p|hsa-miR-769-5p|hsa-miR-532-3p|hsa-miR-660-5p|hsa-miR-504-5p|hsa-miR-500a-3p|hsa-miR-502-3p|hsa-miR-223-3p|hsa-miR-15b-3p|hsa-miR-296-5p
R-HSA-2173788	Downregulation of TGF-beta receptor signaling	https://reactome.org/PathwayBrowser/#/R-HSA-2173788	2.81048e-06	5.77884e-05	hsa-miR-500a-3p|hsa-miR-30b-5p|hsa-miR-210-3p|hsa-miR-223-3p|hsa-miR-3127-3p|hsa-miR-502-3p|hsa-miR-532-3p|hsa-miR-660-5p|hsa-miR-1343-3p|hsa-miR-769-5p|hsa-miR-296-5p|hsa-miR-145-5p|hsa-miR-199a-5p|hsa-miR-744-5p|hsa-miR-342-5p|hsa-miR-3615
R-HSA-9013026	RHOB GTPase cycle	https://reactome.org/PathwayBrowser/#/R-HSA-9013026	3.01274e-06	6.1259e-05	hsa-miR-30b-5p|hsa-miR-3127-3p|hsa-miR-500a-3p|hsa-miR-210-3p|hsa-miR-199a-5p|hsa-miR-15b-3p|hsa-miR-504-5p|hsa-miR-1343-3p|hsa-miR-502-3p|hsa-miR-3615|hsa-miR-296-5p|hsa-miR-145-5p|hsa-miR-744-5p|hsa-miR-223-3p|hsa-miR-3605-3p|hsa-miR-532-3p|hsa-miR-660-5p
R-HSA-390471	Association of TriC/CCT with target proteins during biosynthesis	https://reactome.org/PathwayBrowser/#/R-HSA-390471	3.17281e-06	6.35138e-05	hsa-miR-30b-5p|hsa-miR-199a-5p|hsa-miR-296-5p|hsa-miR-504-5p|hsa-miR-1343-3p|hsa-miR-223-3p|hsa-miR-3127-3p|hsa-miR-500a-3p|hsa-miR-3615|hsa-miR-342-5p|hsa-miR-210-3p|hsa-miR-532-3p|hsa-miR-502-3p|hsa-miR-744-5p|hsa-miR-145-5p|hsa-miR-769-5p
R-HSA-9013404	RAC2 GTPase cycle	https://reactome.org/PathwayBrowser/#/R-HSA-9013404	3.33187e-06	6.35138e-05	hsa-miR-210-3p|hsa-miR-199a-5p|hsa-miR-145-5p|hsa-miR-296-5p|hsa-miR-769-5p|hsa-miR-1343-3p|hsa-miR-30b-5p|hsa-miR-3127-3p|hsa-miR-502-3p|hsa-miR-15b-3p|hsa-miR-500a-3p|hsa-miR-532-3p|hsa-miR-3605-3p|hsa-miR-3615|hsa-miR-342-5p|hsa-miR-744-5p|hsa-miR-504-5p
R-HSA-9013423	RAC3 GTPase cycle	https://reactome.org/PathwayBrowser/#/R-HSA-9013423	3.24945e-06	6.35138e-05	hsa-miR-210-3p|hsa-miR-1343-3p|hsa-miR-199a-5p|hsa-miR-145-5p|hsa-miR-296-5p|hsa-miR-769-5p|hsa-miR-30b-5p|hsa-miR-3127-3p|hsa-miR-502-3p|hsa-miR-500a-3p|hsa-miR-15b-3p|hsa-miR-532-3p|hsa-miR-744-5p|hsa-miR-3605-3p|hsa-miR-3615|hsa-miR-342-5p|hsa-miR-504-5p
R-HSA-2559585	Oncogene Induced Senescence	https://reactome.org/PathwayBrowser/#/R-HSA-2559585	3.24945e-06	6.35138e-05	hsa-miR-744-5p|hsa-miR-1343-3p|hsa-miR-30b-5p|hsa-miR-502-3p|hsa-miR-145-5p|hsa-miR-15b-3p|hsa-miR-199a-5p|hsa-miR-3615|hsa-miR-769-5p|hsa-miR-3127-3p|hsa-miR-210-3p|hsa-miR-296-5p|hsa-miR-342-5p|hsa-miR-500a-3p|hsa-miR-660-5p|hsa-miR-532-3p|hsa-miR-504-5p
R-HSA-3232118	SUMOylation of transcription factors	https://reactome.org/PathwayBrowser/#/R-HSA-3232118	3.31303e-06	6.35138e-05	hsa-miR-30b-5p|hsa-miR-210-3p|hsa-miR-145-5p|hsa-miR-3605-3p|hsa-miR-500a-3p|hsa-miR-296-5p|hsa-miR-504-5p|hsa-miR-1343-3p|hsa-miR-3127-3p|hsa-miR-342-5p|hsa-miR-532-3p|hsa-miR-660-5p|hsa-miR-223-3p|hsa-miR-744-5p|hsa-miR-199a-5p
R-HSA-416572	Sema4D induced cell migration and growth-cone collapse	https://reactome.org/PathwayBrowser/#/R-HSA-416572	3.31303e-06	6.35138e-05	hsa-miR-296-5p|hsa-miR-342-5p|hsa-miR-532-3p|hsa-miR-30b-5p|hsa-miR-15b-3p|hsa-miR-199a-5p|hsa-miR-3605-3p|hsa-miR-3615|hsa-miR-502-3p|hsa-miR-1343-3p|hsa-miR-145-5p|hsa-miR-210-3p|hsa-miR-504-5p|hsa-miR-744-5p|hsa-miR-223-3p
R-HSA-8943723	Regulation of PTEN mRNA translation	https://reactome.org/PathwayBrowser/#/R-HSA-8943723	3.36877e-06	6.35551e-05	hsa-miR-30b-5p|hsa-miR-502-3p|hsa-miR-145-5p|hsa-miR-15b-3p|hsa-miR-199a-5p|hsa-miR-3615|hsa-miR-744-5p|hsa-miR-769-5p|hsa-miR-3127-3p|hsa-miR-1343-3p|hsa-miR-296-5p|hsa-miR-342-5p|hsa-miR-500a-3p|hsa-miR-223-3p|hsa-miR-210-3p|hsa-miR-532-3p
R-HSA-983231	Factors involved in megakaryocyte development and platelet production	https://reactome.org/PathwayBrowser/#/R-HSA-983231	3.41611e-06	6.37905e-05	hsa-miR-210-3p|hsa-miR-145-5p|hsa-miR-342-5p|hsa-miR-744-5p|hsa-miR-1343-3p|hsa-miR-30b-5p|hsa-miR-500a-3p|hsa-miR-502-3p|hsa-miR-769-5p|hsa-miR-199a-5p|hsa-miR-3127-3p|hsa-miR-296-5p|hsa-miR-504-5p|hsa-miR-660-5p|hsa-miR-15b-3p|hsa-miR-3615|hsa-miR-532-3p
R-HSA-3108214	SUMOylation of DNA damage response and repair proteins	https://reactome.org/PathwayBrowser/#/R-HSA-3108214	3.59015e-06	6.50492e-05	hsa-miR-210-3p|hsa-miR-30b-5p|hsa-miR-3615|hsa-miR-145-5p|hsa-miR-15b-3p|hsa-miR-3127-3p|hsa-miR-3605-3p|hsa-miR-199a-5p|hsa-miR-342-5p|hsa-miR-500a-3p|hsa-miR-502-3p|hsa-miR-1343-3p|hsa-miR-296-5p|hsa-miR-532-3p|hsa-miR-769-5p|hsa-miR-504-5p|hsa-miR-744-5p
R-HSA-354192	Integrin signaling	https://reactome.org/PathwayBrowser/#/R-HSA-354192	3.52444e-06	6.50492e-05	hsa-miR-1343-3p|hsa-miR-500a-3p|hsa-miR-30b-5p|hsa-miR-342-5p|hsa-miR-502-3p|hsa-miR-210-3p|hsa-miR-145-5p|hsa-miR-199a-5p|hsa-miR-3615|hsa-miR-296-5p|hsa-miR-660-5p|hsa-miR-532-3p|hsa-miR-223-3p|hsa-miR-3127-3p
R-HSA-9013106	RHOC GTPase cycle	https://reactome.org/PathwayBrowser/#/R-HSA-9013106	3.59015e-06	6.50492e-05	hsa-miR-30b-5p|hsa-miR-3127-3p|hsa-miR-500a-3p|hsa-miR-210-3p|hsa-miR-199a-5p|hsa-miR-15b-3p|hsa-miR-504-5p|hsa-miR-1343-3p|hsa-miR-502-3p|hsa-miR-3615|hsa-miR-145-5p|hsa-miR-342-5p|hsa-miR-296-5p|hsa-miR-744-5p|hsa-miR-769-5p|hsa-miR-532-3p|hsa-miR-3605-3p
R-HSA-8856825	Cargo recognition for clathrin-mediated endocytosis	https://reactome.org/PathwayBrowser/#/R-HSA-8856825	3.96148e-06	7.00814e-05	hsa-miR-145-5p|hsa-miR-223-3p|hsa-miR-532-3p|hsa-miR-1343-3p|hsa-miR-30b-5p|hsa-miR-296-5p|hsa-miR-502-3p|hsa-miR-660-5p|hsa-miR-210-3p|hsa-miR-744-5p|hsa-miR-342-5p|hsa-miR-199a-5p|hsa-miR-769-5p|hsa-miR-500a-3p|hsa-miR-504-5p|hsa-miR-3127-3p|hsa-miR-3615
R-HSA-2559582	Senescence-Associated Secretory Phenotype (SASP)	https://reactome.org/PathwayBrowser/#/R-HSA-2559582	4.05936e-06	7.00814e-05	hsa-miR-30b-5p|hsa-miR-210-3p|hsa-miR-223-3p|hsa-miR-3615|hsa-miR-502-3p|hsa-miR-15b-3p|hsa-miR-660-5p|hsa-miR-744-5p|hsa-miR-769-5p|hsa-miR-1343-3p|hsa-miR-199a-5p|hsa-miR-500a-3p|hsa-miR-532-3p|hsa-miR-3127-3p|hsa-miR-145-5p|hsa-miR-504-5p|hsa-miR-296-5p
R-HSA-112382	Formation of RNA Pol II elongation complex	https://reactome.org/PathwayBrowser/#/R-HSA-112382	4.02126e-06	7.00814e-05	hsa-miR-342-5p|hsa-miR-210-3p|hsa-miR-1343-3p|hsa-miR-30b-5p|hsa-miR-3127-3p|hsa-miR-502-3p|hsa-miR-532-3p|hsa-miR-3605-3p|hsa-miR-504-5p|hsa-miR-145-5p|hsa-miR-769-5p|hsa-miR-3615|hsa-miR-660-5p|hsa-miR-744-5p|hsa-miR-15b-3p|hsa-miR-500a-3p
R-HSA-400253	Circadian Clock	https://reactome.org/PathwayBrowser/#/R-HSA-400253	4.05936e-06	7.00814e-05	hsa-miR-744-5p|hsa-miR-1343-3p|hsa-miR-30b-5p|hsa-miR-145-5p|hsa-miR-3615|hsa-miR-342-5p|hsa-miR-210-3p|hsa-miR-502-3p|hsa-miR-532-3p|hsa-miR-660-5p|hsa-miR-504-5p|hsa-miR-3127-3p|hsa-miR-15b-3p|hsa-miR-500a-3p|hsa-miR-296-5p|hsa-miR-199a-5p|hsa-miR-769-5p
R-HSA-2129379	Molecules associated with elastic fibres	https://reactome.org/PathwayBrowser/#/R-HSA-2129379	3.94942e-06	7.00814e-05	hsa-miR-210-3p|hsa-miR-199a-5p|hsa-miR-296-5p|hsa-miR-1343-3p|hsa-miR-3615|hsa-miR-342-5p|hsa-miR-504-5p|hsa-miR-145-5p|hsa-miR-532-3p|hsa-miR-30b-5p|hsa-miR-744-5p|hsa-miR-502-3p|hsa-miR-500a-3p|hsa-miR-660-5p|hsa-miR-3127-3p
R-HSA-9617828	FOXO-mediated transcription of cell cycle genes	https://reactome.org/PathwayBrowser/#/R-HSA-9617828	4.38021e-06	7.49139e-05	hsa-miR-1343-3p|hsa-miR-145-5p|hsa-miR-199a-5p|hsa-miR-210-3p|hsa-miR-3615|hsa-miR-500a-3p|hsa-miR-502-3p|hsa-miR-532-3p|hsa-miR-660-5p|hsa-miR-223-3p|hsa-miR-15b-3p|hsa-miR-3127-3p|hsa-miR-769-5p|hsa-miR-30b-5p|hsa-miR-744-5p
R-HSA-909733	Interferon alpha/beta signaling	https://reactome.org/PathwayBrowser/#/R-HSA-909733	4.51495e-06	7.65034e-05	hsa-miR-210-3p|hsa-miR-30b-5p|hsa-miR-744-5p|hsa-miR-1343-3p|hsa-miR-769-5p|hsa-miR-145-5p|hsa-miR-502-3p|hsa-miR-296-5p|hsa-miR-504-5p|hsa-miR-532-3p|hsa-miR-660-5p|hsa-miR-3605-3p|hsa-miR-3615|hsa-miR-199a-5p|hsa-miR-3127-3p|hsa-miR-342-5p
R-HSA-168325	Viral Messenger RNA Synthesis	https://reactome.org/PathwayBrowser/#/R-HSA-168325	4.64631e-06	7.80068e-05	hsa-miR-210-3p|hsa-miR-3615|hsa-miR-15b-3p|hsa-miR-199a-5p|hsa-miR-3605-3p|hsa-miR-1343-3p|hsa-miR-145-5p|hsa-miR-769-5p|hsa-miR-3127-3p|hsa-miR-744-5p|hsa-miR-500a-3p|hsa-miR-30b-5p|hsa-miR-502-3p|hsa-miR-504-5p|hsa-miR-342-5p|hsa-miR-660-5p
R-HSA-3928665	EPH-ephrin mediated repulsion of cells	https://reactome.org/PathwayBrowser/#/R-HSA-3928665	4.78096e-06	7.88213e-05	hsa-miR-145-5p|hsa-miR-210-3p|hsa-miR-532-3p|hsa-miR-342-5p|hsa-miR-744-5p|hsa-miR-1343-3p|hsa-miR-199a-5p|hsa-miR-223-3p|hsa-miR-296-5p|hsa-miR-3127-3p|hsa-miR-500a-3p|hsa-miR-502-3p|hsa-miR-769-5p|hsa-miR-30b-5p|hsa-miR-660-5p|hsa-miR-15b-3p
R-HSA-8939902	Regulation of RUNX2 expression and activity	https://reactome.org/PathwayBrowser/#/R-HSA-8939902	4.78096e-06	7.88213e-05	hsa-miR-30b-5p|hsa-miR-1343-3p|hsa-miR-210-3p|hsa-miR-145-5p|hsa-miR-500a-3p|hsa-miR-502-3p|hsa-miR-532-3p|hsa-miR-769-5p|hsa-miR-199a-5p|hsa-miR-3615|hsa-miR-342-5p|hsa-miR-296-5p|hsa-miR-223-3p|hsa-miR-3127-3p|hsa-miR-660-5p|hsa-miR-744-5p
R-HSA-5627117	RHO GTPases Activate ROCKs	https://reactome.org/PathwayBrowser/#/R-HSA-5627117	4.85127e-06	7.92662e-05	hsa-miR-210-3p|hsa-miR-296-5p|hsa-miR-342-5p|hsa-miR-532-3p|hsa-miR-30b-5p|hsa-miR-15b-3p|hsa-miR-199a-5p|hsa-miR-3605-3p|hsa-miR-3615|hsa-miR-502-3p|hsa-miR-1343-3p|hsa-miR-145-5p|hsa-miR-504-5p|hsa-miR-744-5p|hsa-miR-223-3p
R-HSA-8986944	Transcriptional Regulation by MECP2	https://reactome.org/PathwayBrowser/#/R-HSA-8986944	5.20547e-06	8.4301e-05	hsa-miR-30b-5p|hsa-miR-502-3p|hsa-miR-145-5p|hsa-miR-15b-3p|hsa-miR-199a-5p|hsa-miR-3615|hsa-miR-744-5p|hsa-miR-769-5p|hsa-miR-3127-3p|hsa-miR-1343-3p|hsa-miR-296-5p|hsa-miR-342-5p|hsa-miR-500a-3p|hsa-miR-223-3p|hsa-miR-210-3p|hsa-miR-532-3p
R-HSA-167161	HIV Transcription Initiation	https://reactome.org/PathwayBrowser/#/R-HSA-167161	5.73436e-06	8.74491e-05	hsa-miR-210-3p|hsa-miR-3605-3p|hsa-miR-1343-3p|hsa-miR-504-5p|hsa-miR-199a-5p|hsa-miR-3615|hsa-miR-3127-3p|hsa-miR-532-3p|hsa-miR-296-5p|hsa-miR-30b-5p|hsa-miR-502-3p|hsa-miR-342-5p|hsa-miR-769-5p|hsa-miR-660-5p|hsa-miR-145-5p
R-HSA-167162	RNA Polymerase II HIV Promoter Escape	https://reactome.org/PathwayBrowser/#/R-HSA-167162	5.73436e-06	8.74491e-05	hsa-miR-210-3p|hsa-miR-3605-3p|hsa-miR-1343-3p|hsa-miR-504-5p|hsa-miR-199a-5p|hsa-miR-3615|hsa-miR-3127-3p|hsa-miR-532-3p|hsa-miR-296-5p|hsa-miR-30b-5p|hsa-miR-502-3p|hsa-miR-342-5p|hsa-miR-769-5p|hsa-miR-660-5p|hsa-miR-145-5p
R-HSA-167172	Transcription of the HIV genome	https://reactome.org/PathwayBrowser/#/R-HSA-167172	5.73436e-06	8.74491e-05	hsa-miR-210-3p|hsa-miR-3605-3p|hsa-miR-1343-3p|hsa-miR-504-5p|hsa-miR-199a-5p|hsa-miR-3615|hsa-miR-3127-3p|hsa-miR-532-3p|hsa-miR-296-5p|hsa-miR-30b-5p|hsa-miR-502-3p|hsa-miR-342-5p|hsa-miR-769-5p|hsa-miR-660-5p|hsa-miR-145-5p
R-HSA-73776	RNA Polymerase II Promoter Escape	https://reactome.org/PathwayBrowser/#/R-HSA-73776	5.73436e-06	8.74491e-05	hsa-miR-210-3p|hsa-miR-3605-3p|hsa-miR-1343-3p|hsa-miR-504-5p|hsa-miR-199a-5p|hsa-miR-3615|hsa-miR-3127-3p|hsa-miR-532-3p|hsa-miR-296-5p|hsa-miR-30b-5p|hsa-miR-502-3p|hsa-miR-342-5p|hsa-miR-769-5p|hsa-miR-660-5p|hsa-miR-145-5p
R-HSA-73779	RNA Polymerase II Transcription Pre-Initiation And Promoter Opening	https://reactome.org/PathwayBrowser/#/R-HSA-73779	5.73436e-06	8.74491e-05	hsa-miR-210-3p|hsa-miR-3605-3p|hsa-miR-1343-3p|hsa-miR-504-5p|hsa-miR-199a-5p|hsa-miR-3615|hsa-miR-3127-3p|hsa-miR-532-3p|hsa-miR-296-5p|hsa-miR-30b-5p|hsa-miR-502-3p|hsa-miR-342-5p|hsa-miR-769-5p|hsa-miR-660-5p|hsa-miR-145-5p
R-HSA-75953	RNA Polymerase II Transcription Initiation	https://reactome.org/PathwayBrowser/#/R-HSA-75953	5.73436e-06	8.74491e-05	hsa-miR-210-3p|hsa-miR-3605-3p|hsa-miR-1343-3p|hsa-miR-504-5p|hsa-miR-199a-5p|hsa-miR-3615|hsa-miR-3127-3p|hsa-miR-532-3p|hsa-miR-296-5p|hsa-miR-30b-5p|hsa-miR-502-3p|hsa-miR-342-5p|hsa-miR-769-5p|hsa-miR-660-5p|hsa-miR-145-5p
R-HSA-76042	RNA Polymerase II Transcription Initiation And Promoter Clearance	https://reactome.org/PathwayBrowser/#/R-HSA-76042	5.73436e-06	8.74491e-05	hsa-miR-210-3p|hsa-miR-3605-3p|hsa-miR-1343-3p|hsa-miR-504-5p|hsa-miR-199a-5p|hsa-miR-3615|hsa-miR-3127-3p|hsa-miR-532-3p|hsa-miR-296-5p|hsa-miR-30b-5p|hsa-miR-502-3p|hsa-miR-342-5p|hsa-miR-769-5p|hsa-miR-660-5p|hsa-miR-145-5p
R-HSA-6791226	Major pathway of rRNA processing in the nucleolus and cytosol	https://reactome.org/PathwayBrowser/#/R-HSA-6791226	5.80072e-06	8.77299e-05	hsa-miR-210-3p|hsa-miR-504-5p|hsa-miR-296-5p|hsa-miR-532-3p|hsa-miR-199a-5p|hsa-miR-30b-5p|hsa-miR-1343-3p|hsa-miR-660-5p|hsa-miR-744-5p|hsa-miR-15b-3p|hsa-miR-3127-3p|hsa-miR-145-5p|hsa-miR-3615|hsa-miR-500a-3p|hsa-miR-502-3p|hsa-miR-769-5p|hsa-miR-342-5p
R-HSA-156581	Methylation	https://reactome.org/PathwayBrowser/#/R-HSA-156581	5.8966e-06	8.8449e-05	hsa-miR-3615|hsa-miR-199a-5p|hsa-miR-210-3p|hsa-miR-145-5p|hsa-miR-15b-3p|hsa-miR-500a-3p|hsa-miR-502-3p|hsa-miR-532-3p|hsa-miR-769-5p|hsa-miR-30b-5p|hsa-miR-296-5p|hsa-miR-504-5p|hsa-miR-1343-3p
R-HSA-382556	ABC-family proteins mediated transport	https://reactome.org/PathwayBrowser/#/R-HSA-382556	5.9858e-06	8.9057e-05	hsa-miR-145-5p|hsa-miR-223-3p|hsa-miR-30b-5p|hsa-miR-1343-3p|hsa-miR-210-3p|hsa-miR-199a-5p|hsa-miR-3615|hsa-miR-342-5p|hsa-miR-532-3p|hsa-miR-660-5p|hsa-miR-500a-3p|hsa-miR-769-5p|hsa-miR-502-3p|hsa-miR-744-5p|hsa-miR-296-5p|hsa-miR-3127-3p
R-HSA-9013148	CDC42 GTPase cycle	https://reactome.org/PathwayBrowser/#/R-HSA-9013148	6.07581e-06	8.96671e-05	hsa-miR-1343-3p|hsa-miR-210-3p|hsa-miR-744-5p|hsa-miR-199a-5p|hsa-miR-145-5p|hsa-miR-296-5p|hsa-miR-30b-5p|hsa-miR-3615|hsa-miR-660-5p|hsa-miR-532-3p|hsa-miR-502-3p|hsa-miR-3127-3p|hsa-miR-504-5p|hsa-miR-342-5p|hsa-miR-769-5p|hsa-miR-500a-3p|hsa-miR-3605-3p
R-HSA-8936459	RUNX1 regulates genes involved in megakaryocyte differentiation and platelet function	https://reactome.org/PathwayBrowser/#/R-HSA-8936459	6.3621e-06	9.01282e-05	hsa-miR-769-5p|hsa-miR-30b-5p|hsa-miR-210-3p|hsa-miR-1343-3p|hsa-miR-3127-3p|hsa-miR-532-3p|hsa-miR-145-5p|hsa-miR-502-3p|hsa-miR-15b-3p|hsa-miR-199a-5p|hsa-miR-3615|hsa-miR-744-5p|hsa-miR-296-5p|hsa-miR-342-5p|hsa-miR-500a-3p|hsa-miR-660-5p|hsa-miR-504-5p
R-HSA-192823	Viral mRNA Translation	https://reactome.org/PathwayBrowser/#/R-HSA-192823	6.32519e-06	9.01282e-05	hsa-miR-210-3p|hsa-miR-296-5p|hsa-miR-532-3p|hsa-miR-1343-3p|hsa-miR-660-5p|hsa-miR-744-5p|hsa-miR-15b-3p|hsa-miR-145-5p|hsa-miR-500a-3p|hsa-miR-502-3p|hsa-miR-504-5p|hsa-miR-199a-5p|hsa-miR-30b-5p|hsa-miR-3127-3p|hsa-miR-3615|hsa-miR-769-5p
R-HSA-72702	Ribosomal scanning and start codon recognition	https://reactome.org/PathwayBrowser/#/R-HSA-72702	6.50105e-06	9.01282e-05	hsa-miR-210-3p|hsa-miR-744-5p|hsa-miR-500a-3p|hsa-miR-502-3p|hsa-miR-1343-3p|hsa-miR-660-5p|hsa-miR-199a-5p|hsa-miR-296-5p|hsa-miR-3127-3p|hsa-miR-145-5p|hsa-miR-15b-3p|hsa-miR-342-5p|hsa-miR-3605-3p|hsa-miR-532-3p|hsa-miR-504-5p|hsa-miR-30b-5p
R-HSA-9696264	RND3 GTPase cycle	https://reactome.org/PathwayBrowser/#/R-HSA-9696264	6.32519e-06	9.01282e-05	hsa-miR-199a-5p|hsa-miR-30b-5p|hsa-miR-660-5p|hsa-miR-145-5p|hsa-miR-500a-3p|hsa-miR-1343-3p|hsa-miR-296-5p|hsa-miR-210-3p|hsa-miR-769-5p|hsa-miR-504-5p|hsa-miR-744-5p|hsa-miR-342-5p|hsa-miR-532-3p|hsa-miR-3605-3p|hsa-miR-3615|hsa-miR-502-3p
R-HSA-877300	Interferon gamma signaling	https://reactome.org/PathwayBrowser/#/R-HSA-877300	6.50105e-06	9.01282e-05	hsa-miR-199a-5p|hsa-miR-210-3p|hsa-miR-145-5p|hsa-miR-769-5p|hsa-miR-30b-5p|hsa-miR-1343-3p|hsa-miR-296-5p|hsa-miR-744-5p|hsa-miR-502-3p|hsa-miR-504-5p|hsa-miR-532-3p|hsa-miR-660-5p|hsa-miR-3605-3p|hsa-miR-500a-3p|hsa-miR-342-5p|hsa-miR-3127-3p
R-HSA-201556	Signaling by ALK	https://reactome.org/PathwayBrowser/#/R-HSA-201556	6.19343e-06	9.01282e-05	hsa-miR-1343-3p|hsa-miR-296-5p|hsa-miR-342-5p|hsa-miR-769-5p|hsa-miR-210-3p|hsa-miR-30b-5p|hsa-miR-145-5p|hsa-miR-199a-5p|hsa-miR-3605-3p|hsa-miR-532-3p|hsa-miR-744-5p|hsa-miR-223-3p|hsa-miR-502-3p|hsa-miR-3127-3p
R-HSA-5625740	RHO GTPases activate PKNs	https://reactome.org/PathwayBrowser/#/R-HSA-5625740	6.50105e-06	9.01282e-05	hsa-miR-210-3p|hsa-miR-15b-3p|hsa-miR-504-5p|hsa-miR-296-5p|hsa-miR-342-5p|hsa-miR-532-3p|hsa-miR-30b-5p|hsa-miR-199a-5p|hsa-miR-3605-3p|hsa-miR-3615|hsa-miR-502-3p|hsa-miR-1343-3p|hsa-miR-145-5p|hsa-miR-744-5p|hsa-miR-223-3p|hsa-miR-500a-3p
R-HSA-9705462	Inactivation of CSF3 (G-CSF) signaling	https://reactome.org/PathwayBrowser/#/R-HSA-9705462	6.4378e-06	9.01282e-05	hsa-miR-210-3p|hsa-miR-199a-5p|hsa-miR-532-3p|hsa-miR-30b-5p|hsa-miR-744-5p|hsa-miR-145-5p|hsa-miR-342-5p|hsa-miR-500a-3p|hsa-miR-223-3p|hsa-miR-502-3p|hsa-miR-1343-3p|hsa-miR-296-5p|hsa-miR-3615|hsa-miR-769-5p
R-HSA-2122947	NOTCH1 Intracellular Domain Regulates Transcription	https://reactome.org/PathwayBrowser/#/R-HSA-2122947	6.86551e-06	9.30657e-05	hsa-miR-744-5p|hsa-miR-1343-3p|hsa-miR-342-5p|hsa-miR-210-3p|hsa-miR-145-5p|hsa-miR-502-3p|hsa-miR-30b-5p|hsa-miR-223-3p|hsa-miR-3127-3p|hsa-miR-500a-3p|hsa-miR-3615|hsa-miR-769-5p|hsa-miR-199a-5p|hsa-miR-3605-3p|hsa-miR-296-5p|hsa-miR-15b-3p
R-HSA-72649	Translation initiation complex formation	https://reactome.org/PathwayBrowser/#/R-HSA-72649	6.86551e-06	9.30657e-05	hsa-miR-210-3p|hsa-miR-30b-5p|hsa-miR-744-5p|hsa-miR-1343-3p|hsa-miR-660-5p|hsa-miR-199a-5p|hsa-miR-296-5p|hsa-miR-3127-3p|hsa-miR-145-5p|hsa-miR-15b-3p|hsa-miR-342-5p|hsa-miR-3605-3p|hsa-miR-500a-3p|hsa-miR-502-3p|hsa-miR-532-3p|hsa-miR-504-5p
R-HSA-381038	XBP1(S) activates chaperone genes	https://reactome.org/PathwayBrowser/#/R-HSA-381038	6.86551e-06	9.30657e-05	hsa-miR-210-3p|hsa-miR-223-3p|hsa-miR-1343-3p|hsa-miR-502-3p|hsa-miR-532-3p|hsa-miR-504-5p|hsa-miR-145-5p|hsa-miR-660-5p|hsa-miR-769-5p|hsa-miR-199a-5p|hsa-miR-296-5p|hsa-miR-30b-5p|hsa-miR-342-5p|hsa-miR-500a-3p|hsa-miR-3615|hsa-miR-744-5p
R-HSA-2408557	Selenocysteine synthesis	https://reactome.org/PathwayBrowser/#/R-HSA-2408557	7.05427e-06	9.49214e-05	hsa-miR-210-3p|hsa-miR-296-5p|hsa-miR-532-3p|hsa-miR-1343-3p|hsa-miR-660-5p|hsa-miR-744-5p|hsa-miR-502-3p|hsa-miR-15b-3p|hsa-miR-145-5p|hsa-miR-500a-3p|hsa-miR-504-5p|hsa-miR-30b-5p|hsa-miR-3127-3p|hsa-miR-3615|hsa-miR-769-5p|hsa-miR-199a-5p
R-HSA-6785807	Interleukin-4 and Interleukin-13 signaling	https://reactome.org/PathwayBrowser/#/R-HSA-6785807	7.12941e-06	9.52322e-05	hsa-miR-145-5p|hsa-miR-30b-5p|hsa-miR-500a-3p|hsa-miR-3615|hsa-miR-744-5p|hsa-miR-210-3p|hsa-miR-1343-3p|hsa-miR-342-5p|hsa-miR-199a-5p|hsa-miR-223-3p|hsa-miR-296-5p|hsa-miR-769-5p|hsa-miR-502-3p|hsa-miR-532-3p|hsa-miR-3127-3p|hsa-miR-15b-3p|hsa-miR-3605-3p
R-HSA-216083	Integrin cell surface interactions	https://reactome.org/PathwayBrowser/#/R-HSA-216083	7.4453e-06	9.87311e-05	hsa-miR-342-5p|hsa-miR-145-5p|hsa-miR-532-3p|hsa-miR-1343-3p|hsa-miR-199a-5p|hsa-miR-210-3p|hsa-miR-296-5p|hsa-miR-3127-3p|hsa-miR-744-5p|hsa-miR-3615|hsa-miR-769-5p|hsa-miR-30b-5p|hsa-miR-15b-3p|hsa-miR-502-3p|hsa-miR-500a-3p|hsa-miR-660-5p
R-HSA-72764	Eukaryotic Translation Termination	https://reactome.org/PathwayBrowser/#/R-HSA-72764	7.85493e-06	0.000103414	hsa-miR-210-3p|hsa-miR-296-5p|hsa-miR-532-3p|hsa-miR-30b-5p|hsa-miR-1343-3p|hsa-miR-660-5p|hsa-miR-744-5p|hsa-miR-15b-3p|hsa-miR-145-5p|hsa-miR-500a-3p|hsa-miR-502-3p|hsa-miR-504-5p|hsa-miR-3127-3p|hsa-miR-3615|hsa-miR-769-5p|hsa-miR-199a-5p
R-HSA-4615885	SUMOylation of DNA replication proteins	https://reactome.org/PathwayBrowser/#/R-HSA-4615885	8.50586e-06	0.000111184	hsa-miR-210-3p|hsa-miR-3615|hsa-miR-1343-3p|hsa-miR-15b-3p|hsa-miR-199a-5p|hsa-miR-145-5p|hsa-miR-769-5p|hsa-miR-296-5p|hsa-miR-504-5p|hsa-miR-3127-3p|hsa-miR-744-5p|hsa-miR-500a-3p|hsa-miR-30b-5p|hsa-miR-502-3p|hsa-miR-532-3p|hsa-miR-342-5p
R-HSA-3000157	Laminin interactions	https://reactome.org/PathwayBrowser/#/R-HSA-3000157	9.03984e-06	0.000115685	hsa-miR-145-5p|hsa-miR-532-3p|hsa-miR-1343-3p|hsa-miR-15b-3p|hsa-miR-210-3p|hsa-miR-769-5p|hsa-miR-3127-3p|hsa-miR-30b-5p|hsa-miR-296-5p|hsa-miR-744-5p|hsa-miR-342-5p|hsa-miR-502-3p|hsa-miR-500a-3p|hsa-miR-199a-5p
R-HSA-9633012	Response of EIF2AK4 (GCN2) to amino acid deficiency	https://reactome.org/PathwayBrowser/#/R-HSA-9633012	8.96523e-06	0.000115685	hsa-miR-210-3p|hsa-miR-296-5p|hsa-miR-532-3p|hsa-miR-199a-5p|hsa-miR-30b-5p|hsa-miR-1343-3p|hsa-miR-660-5p|hsa-miR-744-5p|hsa-miR-15b-3p|hsa-miR-145-5p|hsa-miR-502-3p|hsa-miR-500a-3p|hsa-miR-504-5p|hsa-miR-3127-3p|hsa-miR-3615|hsa-miR-769-5p
R-HSA-2173789	TGF-beta receptor signaling activates SMADs	https://reactome.org/PathwayBrowser/#/R-HSA-2173789	8.98686e-06	0.000115685	hsa-miR-199a-5p|hsa-miR-296-5p|hsa-miR-210-3p|hsa-miR-3615|hsa-miR-1343-3p|hsa-miR-342-5p|hsa-miR-504-5p|hsa-miR-145-5p|hsa-miR-532-3p|hsa-miR-502-3p|hsa-miR-30b-5p|hsa-miR-500a-3p|hsa-miR-660-5p|hsa-miR-744-5p|hsa-miR-3127-3p
R-HSA-9013409	RHOJ GTPase cycle	https://reactome.org/PathwayBrowser/#/R-HSA-9013409	9.20284e-06	0.000116953	hsa-miR-15b-3p|hsa-miR-30b-5p|hsa-miR-1343-3p|hsa-miR-210-3p|hsa-miR-199a-5p|hsa-miR-145-5p|hsa-miR-296-5p|hsa-miR-532-3p|hsa-miR-744-5p|hsa-miR-769-5p|hsa-miR-502-3p|hsa-miR-3615|hsa-miR-342-5p|hsa-miR-504-5p|hsa-miR-3605-3p|hsa-miR-500a-3p
R-HSA-9013149	RAC1 GTPase cycle	https://reactome.org/PathwayBrowser/#/R-HSA-9013149	9.50901e-06	0.000117578	hsa-miR-30b-5p|hsa-miR-210-3p|hsa-miR-1343-3p|hsa-miR-199a-5p|hsa-miR-744-5p|hsa-miR-145-5p|hsa-miR-296-5p|hsa-miR-3127-3p|hsa-miR-502-3p|hsa-miR-15b-3p|hsa-miR-504-5p|hsa-miR-500a-3p|hsa-miR-769-5p|hsa-miR-3605-3p|hsa-miR-3615|hsa-miR-532-3p|hsa-miR-342-5p
R-HSA-4420097	VEGFA-VEGFR2 Pathway	https://reactome.org/PathwayBrowser/#/R-HSA-4420097	9.44586e-06	0.000117578	hsa-miR-210-3p|hsa-miR-744-5p|hsa-miR-1343-3p|hsa-miR-30b-5p|hsa-miR-3127-3p|hsa-miR-502-3p|hsa-miR-145-5p|hsa-miR-342-5p|hsa-miR-296-5p|hsa-miR-660-5p|hsa-miR-223-3p|hsa-miR-500a-3p|hsa-miR-3605-3p|hsa-miR-532-3p|hsa-miR-3615|hsa-miR-769-5p
R-HSA-9013405	RHOD GTPase cycle	https://reactome.org/PathwayBrowser/#/R-HSA-9013405	9.44586e-06	0.000117578	hsa-miR-210-3p|hsa-miR-15b-3p|hsa-miR-30b-5p|hsa-miR-1343-3p|hsa-miR-199a-5p|hsa-miR-532-3p|hsa-miR-500a-3p|hsa-miR-145-5p|hsa-miR-296-5p|hsa-miR-3127-3p|hsa-miR-342-5p|hsa-miR-502-3p|hsa-miR-744-5p|hsa-miR-3605-3p|hsa-miR-3615|hsa-miR-504-5p
R-HSA-982772	Growth hormone receptor signaling	https://reactome.org/PathwayBrowser/#/R-HSA-982772	9.37838e-06	0.000117578	hsa-miR-210-3p|hsa-miR-502-3p|hsa-miR-769-5p|hsa-miR-1343-3p|hsa-miR-15b-3p|hsa-miR-145-5p|hsa-miR-223-3p|hsa-miR-744-5p|hsa-miR-296-5p|hsa-miR-3127-3p|hsa-miR-3615|hsa-miR-500a-3p|hsa-miR-30b-5p|hsa-miR-532-3p
R-HSA-8853884	Transcriptional Regulation by VENTX	https://reactome.org/PathwayBrowser/#/R-HSA-8853884	1.02084e-05	0.000124543	hsa-miR-30b-5p|hsa-miR-210-3p|hsa-miR-223-3p|hsa-miR-502-3p|hsa-miR-145-5p|hsa-miR-15b-3p|hsa-miR-199a-5p|hsa-miR-3615|hsa-miR-744-5p|hsa-miR-769-5p|hsa-miR-3127-3p|hsa-miR-1343-3p|hsa-miR-296-5p|hsa-miR-342-5p|hsa-miR-500a-3p|hsa-miR-532-3p
R-HSA-72689	Formation of a pool of free 40S subunits	https://reactome.org/PathwayBrowser/#/R-HSA-72689	1.02084e-05	0.000124543	hsa-miR-210-3p|hsa-miR-296-5p|hsa-miR-532-3p|hsa-miR-744-5p|hsa-miR-1343-3p|hsa-miR-660-5p|hsa-miR-3127-3p|hsa-miR-145-5p|hsa-miR-15b-3p|hsa-miR-500a-3p|hsa-miR-502-3p|hsa-miR-504-5p|hsa-miR-30b-5p|hsa-miR-3615|hsa-miR-769-5p|hsa-miR-199a-5p
R-HSA-9696273	RND1 GTPase cycle	https://reactome.org/PathwayBrowser/#/R-HSA-9696273	1.04741e-05	0.000126938	hsa-miR-199a-5p|hsa-miR-296-5p|hsa-miR-660-5p|hsa-miR-210-3p|hsa-miR-223-3p|hsa-miR-30b-5p|hsa-miR-145-5p|hsa-miR-500a-3p|hsa-miR-1343-3p|hsa-miR-744-5p|hsa-miR-504-5p|hsa-miR-342-5p|hsa-miR-532-3p|hsa-miR-3605-3p|hsa-miR-769-5p|hsa-miR-3615
R-HSA-9029569	NR1H3 & NR1H2 regulate gene expression linked to cholesterol transport and efflux	https://reactome.org/PathwayBrowser/#/R-HSA-9029569	1.10235e-05	0.000132717	hsa-miR-1343-3p|hsa-miR-210-3p|hsa-miR-199a-5p|hsa-miR-30b-5p|hsa-miR-502-3p|hsa-miR-145-5p|hsa-miR-15b-3p|hsa-miR-3615|hsa-miR-744-5p|hsa-miR-769-5p|hsa-miR-3127-3p|hsa-miR-296-5p|hsa-miR-342-5p|hsa-miR-500a-3p|hsa-miR-223-3p|hsa-miR-532-3p
R-HSA-9759194	Nuclear events mediated by NFE2L2	https://reactome.org/PathwayBrowser/#/R-HSA-9759194	1.11397e-05	0.000133239	hsa-miR-744-5p|hsa-miR-1343-3p|hsa-miR-145-5p|hsa-miR-210-3p|hsa-miR-15b-3p|hsa-miR-502-3p|hsa-miR-199a-5p|hsa-miR-3605-3p|hsa-miR-30b-5p|hsa-miR-532-3p|hsa-miR-660-5p|hsa-miR-500a-3p|hsa-miR-342-5p|hsa-miR-769-5p|hsa-miR-504-5p
R-HSA-198933	Immunoregulatory interactions between a Lymphoid and a non-Lymphoid cell	https://reactome.org/PathwayBrowser/#/R-HSA-198933	1.14808e-05	0.000136428	hsa-miR-30b-5p|hsa-miR-342-5p|hsa-miR-1343-3p|hsa-miR-145-5p|hsa-miR-210-3p|hsa-miR-660-5p|hsa-miR-769-5p|hsa-miR-296-5p|hsa-miR-3605-3p|hsa-miR-199a-5p|hsa-miR-500a-3p|hsa-miR-532-3p|hsa-miR-502-3p|hsa-miR-744-5p|hsa-miR-3127-3p
R-HSA-427389	ERCC6 (CSB) and EHMT2 (G9a) positively regulate rRNA expression	https://reactome.org/PathwayBrowser/#/R-HSA-427389	1.15974e-05	0.000136925	hsa-miR-3127-3p|hsa-miR-1343-3p|hsa-miR-296-5p|hsa-miR-30b-5p|hsa-miR-145-5p|hsa-miR-342-5p|hsa-miR-769-5p|hsa-miR-532-3p|hsa-miR-502-3p|hsa-miR-504-5p|hsa-miR-660-5p|hsa-miR-210-3p|hsa-miR-15b-3p|hsa-miR-3605-3p|hsa-miR-199a-5p|hsa-miR-744-5p
R-HSA-69273	Cyclin A/B1/B2 associated events during G2/M transition	https://reactome.org/PathwayBrowser/#/R-HSA-69273	1.18309e-05	0.000138786	hsa-miR-210-3p|hsa-miR-223-3p|hsa-miR-30b-5p|hsa-miR-3127-3p|hsa-miR-500a-3p|hsa-miR-502-3p|hsa-miR-532-3p|hsa-miR-660-5p|hsa-miR-1343-3p|hsa-miR-145-5p|hsa-miR-296-5p|hsa-miR-3615|hsa-miR-769-5p|hsa-miR-342-5p|hsa-miR-15b-3p
R-HSA-1362277	Transcription of E2F targets under negative control by DREAM complex	https://reactome.org/PathwayBrowser/#/R-HSA-1362277	1.20693e-05	0.000140681	hsa-miR-660-5p|hsa-miR-1343-3p|hsa-miR-296-5p|hsa-miR-500a-3p|hsa-miR-502-3p|hsa-miR-769-5p|hsa-miR-210-3p|hsa-miR-744-5p|hsa-miR-30b-5p|hsa-miR-145-5p|hsa-miR-199a-5p|hsa-miR-3605-3p|hsa-miR-3127-3p|hsa-miR-342-5p
R-HSA-3371497	HSP90 chaperone cycle for steroid hormone receptors (SHR) in the presence of ligand	https://reactome.org/PathwayBrowser/#/R-HSA-3371497	1.25065e-05	0.000144854	hsa-miR-210-3p|hsa-miR-30b-5p|hsa-miR-660-5p|hsa-miR-342-5p|hsa-miR-1343-3p|hsa-miR-769-5p|hsa-miR-145-5p|hsa-miR-502-3p|hsa-miR-744-5p|hsa-miR-532-3p|hsa-miR-296-5p|hsa-miR-500a-3p|hsa-miR-199a-5p|hsa-miR-3127-3p|hsa-miR-3615|hsa-miR-504-5p
R-HSA-9607240	FLT3 Signaling	https://reactome.org/PathwayBrowser/#/R-HSA-9607240	1.2937e-05	0.000148898	hsa-miR-342-5p|hsa-miR-3615|hsa-miR-532-3p|hsa-miR-30b-5p|hsa-miR-3127-3p|hsa-miR-744-5p|hsa-miR-210-3p|hsa-miR-500a-3p|hsa-miR-502-3p|hsa-miR-660-5p|hsa-miR-1343-3p|hsa-miR-504-5p|hsa-miR-223-3p|hsa-miR-145-5p|hsa-miR-199a-5p
R-HSA-6807505	RNA polymerase II transcribes snRNA genes	https://reactome.org/PathwayBrowser/#/R-HSA-6807505	1.34763e-05	0.000154135	hsa-miR-30b-5p|hsa-miR-210-3p|hsa-miR-1343-3p|hsa-miR-744-5p|hsa-miR-502-3p|hsa-miR-3605-3p|hsa-miR-199a-5p|hsa-miR-3615|hsa-miR-3127-3p|hsa-miR-145-5p|hsa-miR-769-5p|hsa-miR-15b-3p|hsa-miR-660-5p|hsa-miR-532-3p|hsa-miR-223-3p|hsa-miR-296-5p
R-HSA-380259	Loss of Nlp from mitotic centrosomes	https://reactome.org/PathwayBrowser/#/R-HSA-380259	1.48693e-05	0.000166938	hsa-miR-145-5p|hsa-miR-502-3p|hsa-miR-660-5p|hsa-miR-744-5p|hsa-miR-30b-5p|hsa-miR-210-3p|hsa-miR-1343-3p|hsa-miR-3605-3p|hsa-miR-504-5p|hsa-miR-342-5p|hsa-miR-769-5p|hsa-miR-532-3p|hsa-miR-3127-3p|hsa-miR-500a-3p|hsa-miR-296-5p|hsa-miR-3615
R-HSA-380284	Loss of proteins required for interphase microtubule organization from the centrosome	https://reactome.org/PathwayBrowser/#/R-HSA-380284	1.48693e-05	0.000166938	hsa-miR-145-5p|hsa-miR-502-3p|hsa-miR-660-5p|hsa-miR-744-5p|hsa-miR-30b-5p|hsa-miR-210-3p|hsa-miR-1343-3p|hsa-miR-3605-3p|hsa-miR-504-5p|hsa-miR-342-5p|hsa-miR-769-5p|hsa-miR-532-3p|hsa-miR-3127-3p|hsa-miR-500a-3p|hsa-miR-296-5p|hsa-miR-3615
R-HSA-5250924	B-WICH complex positively regulates rRNA expression	https://reactome.org/PathwayBrowser/#/R-HSA-5250924	1.48693e-05	0.000166938	hsa-miR-1343-3p|hsa-miR-15b-3p|hsa-miR-296-5p|hsa-miR-30b-5p|hsa-miR-532-3p|hsa-miR-660-5p|hsa-miR-145-5p|hsa-miR-342-5p|hsa-miR-744-5p|hsa-miR-500a-3p|hsa-miR-502-3p|hsa-miR-769-5p|hsa-miR-199a-5p|hsa-miR-210-3p|hsa-miR-3127-3p|hsa-miR-504-5p
R-HSA-8876198	RAB GEFs exchange GTP for GDP on RABs	https://reactome.org/PathwayBrowser/#/R-HSA-8876198	1.5611e-05	0.00017314	hsa-miR-30b-5p|hsa-miR-210-3p|hsa-miR-342-5p|hsa-miR-660-5p|hsa-miR-744-5p|hsa-miR-145-5p|hsa-miR-500a-3p|hsa-miR-296-5p|hsa-miR-504-5p|hsa-miR-1343-3p|hsa-miR-3615|hsa-miR-532-3p|hsa-miR-15b-3p|hsa-miR-502-3p|hsa-miR-199a-5p|hsa-miR-223-3p
R-HSA-9013424	RHOV GTPase cycle	https://reactome.org/PathwayBrowser/#/R-HSA-9013424	1.5611e-05	0.00017314	hsa-miR-199a-5p|hsa-miR-30b-5p|hsa-miR-210-3p|hsa-miR-1343-3p|hsa-miR-145-5p|hsa-miR-502-3p|hsa-miR-532-3p|hsa-miR-744-5p|hsa-miR-500a-3p|hsa-miR-660-5p|hsa-miR-3615|hsa-miR-342-5p|hsa-miR-296-5p|hsa-miR-769-5p|hsa-miR-3127-3p|hsa-miR-504-5p
R-HSA-8854518	AURKA Activation by TPX2	https://reactome.org/PathwayBrowser/#/R-HSA-8854518	1.59936e-05	0.000175259	hsa-miR-145-5p|hsa-miR-502-3p|hsa-miR-660-5p|hsa-miR-744-5p|hsa-miR-30b-5p|hsa-miR-210-3p|hsa-miR-1343-3p|hsa-miR-3605-3p|hsa-miR-504-5p|hsa-miR-342-5p|hsa-miR-769-5p|hsa-miR-532-3p|hsa-miR-3127-3p|hsa-miR-500a-3p|hsa-miR-296-5p|hsa-miR-3615
R-HSA-9707616	Heme signaling	https://reactome.org/PathwayBrowser/#/R-HSA-9707616	1.59936e-05	0.000175259	hsa-miR-744-5p|hsa-miR-1343-3p|hsa-miR-145-5p|hsa-miR-30b-5p|hsa-miR-3615|hsa-miR-199a-5p|hsa-miR-342-5p|hsa-miR-223-3p|hsa-miR-3127-3p|hsa-miR-500a-3p|hsa-miR-502-3p|hsa-miR-532-3p|hsa-miR-660-5p|hsa-miR-210-3p|hsa-miR-15b-3p|hsa-miR-504-5p
R-HSA-9664422	FCGR3A-mediated phagocytosis	https://reactome.org/PathwayBrowser/#/R-HSA-9664422	1.63841e-05	0.00017847	hsa-miR-210-3p|hsa-miR-30b-5p|hsa-miR-1343-3p|hsa-miR-3127-3p|hsa-miR-502-3p|hsa-miR-145-5p|hsa-miR-342-5p|hsa-miR-744-5p|hsa-miR-15b-3p|hsa-miR-199a-5p|hsa-miR-3605-3p|hsa-miR-3615|hsa-miR-500a-3p|hsa-miR-532-3p|hsa-miR-296-5p|hsa-miR-769-5p
R-HSA-499943	Interconversion of nucleotide di- and triphosphates	https://reactome.org/PathwayBrowser/#/R-HSA-499943	1.64852e-05	0.000178509	hsa-miR-502-3p|hsa-miR-532-3p|hsa-miR-210-3p|hsa-miR-30b-5p|hsa-miR-500a-3p|hsa-miR-1343-3p|hsa-miR-296-5p|hsa-miR-3605-3p|hsa-miR-504-5p|hsa-miR-744-5p|hsa-miR-15b-3p|hsa-miR-145-5p|hsa-miR-3615|hsa-miR-199a-5p
R-HSA-380270	Recruitment of mitotic centrosome proteins and complexes	https://reactome.org/PathwayBrowser/#/R-HSA-380270	1.76054e-05	0.000188409	hsa-miR-145-5p|hsa-miR-502-3p|hsa-miR-660-5p|hsa-miR-744-5p|hsa-miR-30b-5p|hsa-miR-210-3p|hsa-miR-1343-3p|hsa-miR-3605-3p|hsa-miR-504-5p|hsa-miR-342-5p|hsa-miR-769-5p|hsa-miR-532-3p|hsa-miR-3127-3p|hsa-miR-500a-3p|hsa-miR-296-5p|hsa-miR-3615
R-HSA-4551638	SUMOylation of chromatin organization proteins	https://reactome.org/PathwayBrowser/#/R-HSA-4551638	1.76054e-05	0.000188409	hsa-miR-210-3p|hsa-miR-30b-5p|hsa-miR-3615|hsa-miR-342-5p|hsa-miR-3605-3p|hsa-miR-15b-3p|hsa-miR-199a-5p|hsa-miR-1343-3p|hsa-miR-769-5p|hsa-miR-145-5p|hsa-miR-296-5p|hsa-miR-504-5p|hsa-miR-3127-3p|hsa-miR-744-5p|hsa-miR-500a-3p|hsa-miR-502-3p
R-HSA-977225	Amyloid fiber formation	https://reactome.org/PathwayBrowser/#/R-HSA-977225	1.80294e-05	0.000191825	hsa-miR-210-3p|hsa-miR-30b-5p|hsa-miR-342-5p|hsa-miR-1343-3p|hsa-miR-145-5p|hsa-miR-500a-3p|hsa-miR-660-5p|hsa-miR-199a-5p|hsa-miR-3615|hsa-miR-502-3p|hsa-miR-504-5p|hsa-miR-769-5p|hsa-miR-15b-3p|hsa-miR-532-3p|hsa-miR-744-5p|hsa-miR-296-5p
R-HSA-2029482	Regulation of actin dynamics for phagocytic cup formation	https://reactome.org/PathwayBrowser/#/R-HSA-2029482	2.07619e-05	0.000218358	hsa-miR-30b-5p|hsa-miR-1343-3p|hsa-miR-3127-3p|hsa-miR-502-3p|hsa-miR-145-5p|hsa-miR-342-5p|hsa-miR-744-5p|hsa-miR-210-3p|hsa-miR-15b-3p|hsa-miR-199a-5p|hsa-miR-3605-3p|hsa-miR-3615|hsa-miR-500a-3p|hsa-miR-532-3p|hsa-miR-296-5p|hsa-miR-769-5p
R-HSA-9610379	HCMV Late Events	https://reactome.org/PathwayBrowser/#/R-HSA-9610379	2.07619e-05	0.000218358	hsa-miR-210-3p|hsa-miR-3615|hsa-miR-30b-5p|hsa-miR-15b-3p|hsa-miR-199a-5p|hsa-miR-145-5p|hsa-miR-769-5p|hsa-miR-3127-3p|hsa-miR-1343-3p|hsa-miR-744-5p|hsa-miR-296-5p|hsa-miR-500a-3p|hsa-miR-532-3p|hsa-miR-502-3p|hsa-miR-504-5p|hsa-miR-342-5p
R-HSA-8943724	Regulation of PTEN gene transcription	https://reactome.org/PathwayBrowser/#/R-HSA-8943724	2.12501e-05	0.000222216	hsa-miR-145-5p|hsa-miR-30b-5p|hsa-miR-3127-3p|hsa-miR-1343-3p|hsa-miR-296-5p|hsa-miR-210-3p|hsa-miR-500a-3p|hsa-miR-502-3p|hsa-miR-769-5p|hsa-miR-199a-5p|hsa-miR-342-5p|hsa-miR-744-5p|hsa-miR-532-3p|hsa-miR-3605-3p|hsa-miR-504-5p|hsa-miR-223-3p
R-HSA-3214841	PKMTs methylate histone lysines	https://reactome.org/PathwayBrowser/#/R-HSA-3214841	2.17481e-05	0.000224467	hsa-miR-769-5p|hsa-miR-30b-5p|hsa-miR-210-3p|hsa-miR-3127-3p|hsa-miR-532-3p|hsa-miR-500a-3p|hsa-miR-296-5p|hsa-miR-502-3p|hsa-miR-1343-3p|hsa-miR-145-5p|hsa-miR-342-5p|hsa-miR-744-5p|hsa-miR-199a-5p|hsa-miR-15b-3p|hsa-miR-660-5p|hsa-miR-504-5p
R-HSA-9615933	Postmitotic nuclear pore complex (NPC) reformation	https://reactome.org/PathwayBrowser/#/R-HSA-9615933	2.16258e-05	0.000224467	hsa-miR-210-3p|hsa-miR-3615|hsa-miR-500a-3p|hsa-miR-532-3p|hsa-miR-30b-5p|hsa-miR-199a-5p|hsa-miR-744-5p|hsa-miR-145-5p|hsa-miR-769-5p|hsa-miR-296-5p|hsa-miR-504-5p|hsa-miR-3127-3p|hsa-miR-502-3p|hsa-miR-342-5p|hsa-miR-1343-3p
R-HSA-9008059	Interleukin-37 signaling	https://reactome.org/PathwayBrowser/#/R-HSA-9008059	2.18334e-05	0.000224467	hsa-miR-342-5p|hsa-miR-502-3p|hsa-miR-532-3p|hsa-miR-30b-5p|hsa-miR-769-5p|hsa-miR-1343-3p|hsa-miR-210-3p|hsa-miR-3615|hsa-miR-199a-5p|hsa-miR-744-5p|hsa-miR-145-5p|hsa-miR-223-3p|hsa-miR-660-5p
R-HSA-429947	Deadenylation of mRNA	https://reactome.org/PathwayBrowser/#/R-HSA-429947	2.2228e-05	0.000225984	hsa-miR-30b-5p|hsa-miR-744-5p|hsa-miR-210-3p|hsa-miR-296-5p|hsa-miR-145-5p|hsa-miR-3605-3p|hsa-miR-3615|hsa-miR-500a-3p|hsa-miR-502-3p|hsa-miR-1343-3p|hsa-miR-199a-5p|hsa-miR-342-5p|hsa-miR-532-3p|hsa-miR-769-5p|hsa-miR-3127-3p
R-HSA-5696394	DNA Damage Recognition in GG-NER	https://reactome.org/PathwayBrowser/#/R-HSA-5696394	2.2228e-05	0.000225984	hsa-miR-145-5p|hsa-miR-342-5p|hsa-miR-744-5p|hsa-miR-1343-3p|hsa-miR-210-3p|hsa-miR-30b-5p|hsa-miR-502-3p|hsa-miR-532-3p|hsa-miR-660-5p|hsa-miR-199a-5p|hsa-miR-500a-3p|hsa-miR-15b-3p|hsa-miR-296-5p|hsa-miR-3615|hsa-miR-769-5p
R-HSA-4085377	SUMOylation of SUMOylation proteins	https://reactome.org/PathwayBrowser/#/R-HSA-4085377	2.28445e-05	0.000230969	hsa-miR-210-3p|hsa-miR-3615|hsa-miR-15b-3p|hsa-miR-199a-5p|hsa-miR-145-5p|hsa-miR-769-5p|hsa-miR-296-5p|hsa-miR-504-5p|hsa-miR-3127-3p|hsa-miR-1343-3p|hsa-miR-744-5p|hsa-miR-500a-3p|hsa-miR-30b-5p|hsa-miR-502-3p|hsa-miR-342-5p
R-HSA-380320	Recruitment of NuMA to mitotic centrosomes	https://reactome.org/PathwayBrowser/#/R-HSA-380320	2.33023e-05	0.000234304	hsa-miR-145-5p|hsa-miR-502-3p|hsa-miR-660-5p|hsa-miR-744-5p|hsa-miR-30b-5p|hsa-miR-210-3p|hsa-miR-1343-3p|hsa-miR-3605-3p|hsa-miR-504-5p|hsa-miR-342-5p|hsa-miR-769-5p|hsa-miR-532-3p|hsa-miR-3127-3p|hsa-miR-500a-3p|hsa-miR-296-5p|hsa-miR-3615
R-HSA-418555	G alpha (s) signalling events	https://reactome.org/PathwayBrowser/#/R-HSA-418555	2.34755e-05	0.000234755	hsa-miR-500a-3p|hsa-miR-660-5p|hsa-miR-1343-3p|hsa-miR-210-3p|hsa-miR-30b-5p|hsa-miR-342-5p|hsa-miR-744-5p|hsa-miR-769-5p|hsa-miR-145-5p|hsa-miR-532-3p|hsa-miR-15b-3p|hsa-miR-199a-5p|hsa-miR-3615|hsa-miR-3127-3p|hsa-miR-296-5p
R-HSA-159236	Transport of Mature mRNA derived from an Intron-Containing Transcript	https://reactome.org/PathwayBrowser/#/R-HSA-159236	2.3841e-05	0.000237115	hsa-miR-210-3p|hsa-miR-3615|hsa-miR-145-5p|hsa-miR-15b-3p|hsa-miR-342-5p|hsa-miR-199a-5p|hsa-miR-502-3p|hsa-miR-660-5p|hsa-miR-3127-3p|hsa-miR-532-3p|hsa-miR-769-5p|hsa-miR-30b-5p|hsa-miR-1343-3p|hsa-miR-744-5p|hsa-miR-500a-3p|hsa-miR-504-5p
R-HSA-72165	mRNA Splicing - Minor Pathway	https://reactome.org/PathwayBrowser/#/R-HSA-72165	2.54588e-05	0.000245812	hsa-miR-210-3p|hsa-miR-1343-3p|hsa-miR-30b-5p|hsa-miR-3605-3p|hsa-miR-145-5p|hsa-miR-769-5p|hsa-miR-199a-5p|hsa-miR-744-5p|hsa-miR-502-3p|hsa-miR-504-5p|hsa-miR-296-5p|hsa-miR-342-5p|hsa-miR-532-3p|hsa-miR-660-5p|hsa-miR-500a-3p
R-HSA-75955	RNA Polymerase II Transcription Elongation	https://reactome.org/PathwayBrowser/#/R-HSA-75955	2.54588e-05	0.000245812	hsa-miR-342-5p|hsa-miR-210-3p|hsa-miR-1343-3p|hsa-miR-30b-5p|hsa-miR-3127-3p|hsa-miR-502-3p|hsa-miR-532-3p|hsa-miR-3605-3p|hsa-miR-504-5p|hsa-miR-3615|hsa-miR-660-5p|hsa-miR-744-5p|hsa-miR-145-5p|hsa-miR-15b-3p|hsa-miR-500a-3p
R-HSA-6802952	Signaling by BRAF and RAF1 fusions	https://reactome.org/PathwayBrowser/#/R-HSA-6802952	2.55214e-05	0.000245812	hsa-miR-1343-3p|hsa-miR-210-3p|hsa-miR-145-5p|hsa-miR-342-5p|hsa-miR-744-5p|hsa-miR-500a-3p|hsa-miR-502-3p|hsa-miR-30b-5p|hsa-miR-3605-3p|hsa-miR-199a-5p|hsa-miR-3615|hsa-miR-296-5p|hsa-miR-769-5p|hsa-miR-660-5p|hsa-miR-3127-3p|hsa-miR-504-5p
R-HSA-399719	Trafficking of AMPA receptors	https://reactome.org/PathwayBrowser/#/R-HSA-399719	2.54279e-05	0.000245812	hsa-miR-1343-3p|hsa-miR-15b-3p|hsa-miR-3615|hsa-miR-210-3p|hsa-miR-199a-5p|hsa-miR-145-5p|hsa-miR-30b-5p|hsa-miR-3127-3p|hsa-miR-342-5p|hsa-miR-504-5p|hsa-miR-532-3p|hsa-miR-660-5p|hsa-miR-744-5p
R-HSA-1445148	Translocation of SLC2A4 (GLUT4) to the plasma membrane	https://reactome.org/PathwayBrowser/#/R-HSA-1445148	2.55214e-05	0.000245812	hsa-miR-1343-3p|hsa-miR-145-5p|hsa-miR-342-5p|hsa-miR-744-5p|hsa-miR-210-3p|hsa-miR-30b-5p|hsa-miR-15b-3p|hsa-miR-199a-5p|hsa-miR-3605-3p|hsa-miR-3615|hsa-miR-502-3p|hsa-miR-500a-3p|hsa-miR-532-3p|hsa-miR-296-5p|hsa-miR-3127-3p|hsa-miR-660-5p
R-HSA-180746	Nuclear import of Rev protein	https://reactome.org/PathwayBrowser/#/R-HSA-180746	2.54588e-05	0.000245812	hsa-miR-210-3p|hsa-miR-3615|hsa-miR-15b-3p|hsa-miR-199a-5p|hsa-miR-744-5p|hsa-miR-145-5p|hsa-miR-769-5p|hsa-miR-3127-3p|hsa-miR-1343-3p|hsa-miR-500a-3p|hsa-miR-30b-5p|hsa-miR-532-3p|hsa-miR-502-3p|hsa-miR-504-5p|hsa-miR-342-5p
R-HSA-1660499	Synthesis of PIPs at the plasma membrane	https://reactome.org/PathwayBrowser/#/R-HSA-1660499	2.75835e-05	0.000264282	hsa-miR-502-3p|hsa-miR-30b-5p|hsa-miR-500a-3p|hsa-miR-210-3p|hsa-miR-1343-3p|hsa-miR-296-5p|hsa-miR-504-5p|hsa-miR-145-5p|hsa-miR-342-5p|hsa-miR-3615|hsa-miR-3605-3p|hsa-miR-3127-3p|hsa-miR-744-5p|hsa-miR-223-3p|hsa-miR-532-3p
R-HSA-9753281	Paracetamol ADME	https://reactome.org/PathwayBrowser/#/R-HSA-9753281	2.84664e-05	0.00027132	hsa-miR-1343-3p|hsa-miR-210-3p|hsa-miR-199a-5p|hsa-miR-532-3p|hsa-miR-15b-3p|hsa-miR-145-5p|hsa-miR-769-5p|hsa-miR-500a-3p|hsa-miR-502-3p|hsa-miR-30b-5p
R-HSA-437239	Recycling pathway of L1	https://reactome.org/PathwayBrowser/#/R-HSA-437239	2.90824e-05	0.000275756	hsa-miR-145-5p|hsa-miR-532-3p|hsa-miR-3127-3p|hsa-miR-342-5p|hsa-miR-744-5p|hsa-miR-1343-3p|hsa-miR-210-3p|hsa-miR-30b-5p|hsa-miR-660-5p|hsa-miR-504-5p|hsa-miR-502-3p|hsa-miR-769-5p|hsa-miR-199a-5p|hsa-miR-15b-3p|hsa-miR-296-5p
R-HSA-191273	Cholesterol biosynthesis	https://reactome.org/PathwayBrowser/#/R-HSA-191273	2.95824e-05	0.00027762	hsa-miR-15b-3p|hsa-miR-30b-5p|hsa-miR-210-3p|hsa-miR-1343-3p|hsa-miR-145-5p|hsa-miR-342-5p|hsa-miR-199a-5p|hsa-miR-502-3p|hsa-miR-660-5p|hsa-miR-500a-3p|hsa-miR-532-3p|hsa-miR-296-5p|hsa-miR-769-5p|hsa-miR-744-5p
R-HSA-2022090	Assembly of collagen fibrils and other multimeric structures	https://reactome.org/PathwayBrowser/#/R-HSA-2022090	2.95824e-05	0.00027762	hsa-miR-1343-3p|hsa-miR-210-3p|hsa-miR-3127-3p|hsa-miR-30b-5p|hsa-miR-145-5p|hsa-miR-223-3p|hsa-miR-199a-5p|hsa-miR-15b-3p|hsa-miR-532-3p|hsa-miR-744-5p|hsa-miR-769-5p|hsa-miR-500a-3p|hsa-miR-342-5p|hsa-miR-660-5p
R-HSA-114608	Platelet degranulation	https://reactome.org/PathwayBrowser/#/R-HSA-114608	2.98395e-05	0.000278603	hsa-miR-30b-5p|hsa-miR-500a-3p|hsa-miR-660-5p|hsa-miR-210-3p|hsa-miR-1343-3p|hsa-miR-199a-5p|hsa-miR-145-5p|hsa-miR-532-3p|hsa-miR-342-5p|hsa-miR-296-5p|hsa-miR-223-3p|hsa-miR-3127-3p|hsa-miR-769-5p|hsa-miR-15b-3p|hsa-miR-744-5p|hsa-miR-502-3p
R-HSA-9646399	Aggrephagy	https://reactome.org/PathwayBrowser/#/R-HSA-9646399	3.06503e-05	0.000281281	hsa-miR-145-5p|hsa-miR-223-3p|hsa-miR-30b-5p|hsa-miR-500a-3p|hsa-miR-210-3p|hsa-miR-342-5p|hsa-miR-1343-3p|hsa-miR-744-5p|hsa-miR-296-5p|hsa-miR-532-3p|hsa-miR-3127-3p|hsa-miR-3615|hsa-miR-769-5p|hsa-miR-504-5p|hsa-miR-660-5p
R-HSA-2565942	Regulation of PLK1 Activity at G2/M Transition	https://reactome.org/PathwayBrowser/#/R-HSA-2565942	3.05044e-05	0.000281281	hsa-miR-145-5p|hsa-miR-502-3p|hsa-miR-660-5p|hsa-miR-744-5p|hsa-miR-30b-5p|hsa-miR-210-3p|hsa-miR-532-3p|hsa-miR-1343-3p|hsa-miR-3605-3p|hsa-miR-504-5p|hsa-miR-342-5p|hsa-miR-769-5p|hsa-miR-3615|hsa-miR-3127-3p|hsa-miR-500a-3p|hsa-miR-296-5p
R-HSA-174411	Polymerase switching on the C-strand of the telomere	https://reactome.org/PathwayBrowser/#/R-HSA-174411	3.08948e-05	0.000281281	hsa-miR-210-3p|hsa-miR-30b-5p|hsa-miR-769-5p|hsa-miR-342-5p|hsa-miR-3127-3p|hsa-miR-744-5p|hsa-miR-15b-3p|hsa-miR-1343-3p|hsa-miR-500a-3p|hsa-miR-502-3p|hsa-miR-145-5p|hsa-miR-296-5p
R-HSA-1296041	Activation of G protein gated Potassium channels	https://reactome.org/PathwayBrowser/#/R-HSA-1296041	3.08948e-05	0.000281281	hsa-miR-210-3p|hsa-miR-30b-5p|hsa-miR-342-5p|hsa-miR-500a-3p|hsa-miR-744-5p|hsa-miR-769-5p|hsa-miR-145-5p|hsa-miR-1343-3p|hsa-miR-296-5p|hsa-miR-3127-3p|hsa-miR-504-5p|hsa-miR-532-3p
R-HSA-997272	Inhibition of voltage gated Ca2+ channels via Gbeta/gamma subunits	https://reactome.org/PathwayBrowser/#/R-HSA-997272	3.08948e-05	0.000281281	hsa-miR-210-3p|hsa-miR-30b-5p|hsa-miR-342-5p|hsa-miR-500a-3p|hsa-miR-744-5p|hsa-miR-769-5p|hsa-miR-145-5p|hsa-miR-1343-3p|hsa-miR-296-5p|hsa-miR-3127-3p|hsa-miR-504-5p|hsa-miR-532-3p
R-HSA-73980	RNA Polymerase III Transcription Termination	https://reactome.org/PathwayBrowser/#/R-HSA-73980	3.17602e-05	0.000286311	hsa-miR-744-5p|hsa-miR-1343-3p|hsa-miR-15b-3p|hsa-miR-210-3p|hsa-miR-223-3p|hsa-miR-296-5p|hsa-miR-3127-3p|hsa-miR-342-5p|hsa-miR-532-3p|hsa-miR-30b-5p|hsa-miR-502-3p|hsa-miR-145-5p|hsa-miR-500a-3p
R-HSA-399956	CRMPs in Sema3A signaling	https://reactome.org/PathwayBrowser/#/R-HSA-399956	3.17602e-05	0.000286311	hsa-miR-210-3p|hsa-miR-30b-5p|hsa-miR-1343-3p|hsa-miR-145-5p|hsa-miR-500a-3p|hsa-miR-502-3p|hsa-miR-532-3p|hsa-miR-769-5p|hsa-miR-199a-5p|hsa-miR-660-5p|hsa-miR-504-5p|hsa-miR-744-5p|hsa-miR-342-5p
R-HSA-9009391	Extra-nuclear estrogen signaling	https://reactome.org/PathwayBrowser/#/R-HSA-9009391	3.22895e-05	0.000289656	hsa-miR-1343-3p|hsa-miR-210-3p|hsa-miR-30b-5p|hsa-miR-342-5p|hsa-miR-500a-3p|hsa-miR-744-5p|hsa-miR-769-5p|hsa-miR-145-5p|hsa-miR-199a-5p|hsa-miR-223-3p|hsa-miR-296-5p|hsa-miR-3615|hsa-miR-3127-3p|hsa-miR-532-3p|hsa-miR-660-5p
R-HSA-9035034	RHOF GTPase cycle	https://reactome.org/PathwayBrowser/#/R-HSA-9035034	3.31367e-05	0.00029437	hsa-miR-210-3p|hsa-miR-15b-3p|hsa-miR-30b-5p|hsa-miR-1343-3p|hsa-miR-199a-5p|hsa-miR-532-3p|hsa-miR-145-5p|hsa-miR-342-5p|hsa-miR-744-5p|hsa-miR-296-5p|hsa-miR-3127-3p|hsa-miR-3615|hsa-miR-502-3p|hsa-miR-504-5p|hsa-miR-660-5p
R-HSA-159231	Transport of Mature mRNA Derived from an Intronless Transcript	https://reactome.org/PathwayBrowser/#/R-HSA-159231	3.31367e-05	0.00029437	hsa-miR-210-3p|hsa-miR-3615|hsa-miR-199a-5p|hsa-miR-504-5p|hsa-miR-15b-3p|hsa-miR-145-5p|hsa-miR-769-5p|hsa-miR-30b-5p|hsa-miR-3127-3p|hsa-miR-1343-3p|hsa-miR-744-5p|hsa-miR-500a-3p|hsa-miR-502-3p|hsa-miR-342-5p|hsa-miR-532-3p
R-HSA-9013407	RHOH GTPase cycle	https://reactome.org/PathwayBrowser/#/R-HSA-9013407	3.40028e-05	0.000300444	hsa-miR-15b-3p|hsa-miR-30b-5p|hsa-miR-1343-3p|hsa-miR-210-3p|hsa-miR-145-5p|hsa-miR-532-3p|hsa-miR-342-5p|hsa-miR-500a-3p|hsa-miR-502-3p|hsa-miR-199a-5p|hsa-miR-296-5p|hsa-miR-744-5p|hsa-miR-769-5p|hsa-miR-3615|hsa-miR-504-5p
R-HSA-975634	Retinoid metabolism and transport	https://reactome.org/PathwayBrowser/#/R-HSA-975634	3.41489e-05	0.000300444	hsa-miR-744-5p|hsa-miR-1343-3p|hsa-miR-210-3p|hsa-miR-769-5p|hsa-miR-30b-5p|hsa-miR-660-5p|hsa-miR-342-5p|hsa-miR-500a-3p|hsa-miR-502-3p|hsa-miR-145-5p|hsa-miR-199a-5p|hsa-miR-3615|hsa-miR-15b-3p
R-HSA-3000178	ECM proteoglycans	https://reactome.org/PathwayBrowser/#/R-HSA-3000178	3.57929e-05	0.000311909	hsa-miR-1343-3p|hsa-miR-145-5p|hsa-miR-210-3p|hsa-miR-296-5p|hsa-miR-3127-3p|hsa-miR-744-5p|hsa-miR-3615|hsa-miR-769-5p|hsa-miR-30b-5p|hsa-miR-199a-5p|hsa-miR-532-3p|hsa-miR-342-5p|hsa-miR-502-3p|hsa-miR-500a-3p|hsa-miR-660-5p
R-HSA-191859	snRNP Assembly	https://reactome.org/PathwayBrowser/#/R-HSA-191859	3.57929e-05	0.000311909	hsa-miR-210-3p|hsa-miR-3615|hsa-miR-532-3p|hsa-miR-502-3p|hsa-miR-15b-3p|hsa-miR-199a-5p|hsa-miR-145-5p|hsa-miR-769-5p|hsa-miR-3127-3p|hsa-miR-1343-3p|hsa-miR-744-5p|hsa-miR-500a-3p|hsa-miR-30b-5p|hsa-miR-504-5p|hsa-miR-342-5p
R-HSA-166208	mTORC1-mediated signalling	https://reactome.org/PathwayBrowser/#/R-HSA-166208	3.77799e-05	0.000327664	hsa-miR-30b-5p|hsa-miR-3127-3p|hsa-miR-1343-3p|hsa-miR-199a-5p|hsa-miR-210-3p|hsa-miR-296-5p|hsa-miR-342-5p|hsa-miR-3605-3p|hsa-miR-500a-3p|hsa-miR-502-3p|hsa-miR-532-3p|hsa-miR-744-5p|hsa-miR-145-5p|hsa-miR-223-3p
R-HSA-9707564	Cytoprotection by HMOX1	https://reactome.org/PathwayBrowser/#/R-HSA-9707564	3.86279e-05	0.000333439	hsa-miR-744-5p|hsa-miR-1343-3p|hsa-miR-210-3p|hsa-miR-30b-5p|hsa-miR-199a-5p|hsa-miR-532-3p|hsa-miR-223-3p|hsa-miR-15b-3p|hsa-miR-500a-3p|hsa-miR-296-5p|hsa-miR-145-5p|hsa-miR-342-5p|hsa-miR-502-3p|hsa-miR-660-5p|hsa-miR-769-5p
R-HSA-6782210	Gap-filling DNA repair synthesis and ligation in TC-NER	https://reactome.org/PathwayBrowser/#/R-HSA-6782210	4.0622e-05	0.000347375	hsa-miR-199a-5p|hsa-miR-210-3p|hsa-miR-30b-5p|hsa-miR-502-3p|hsa-miR-769-5p|hsa-miR-3605-3p|hsa-miR-1343-3p|hsa-miR-504-5p|hsa-miR-342-5p|hsa-miR-3127-3p|hsa-miR-3615|hsa-miR-744-5p|hsa-miR-532-3p|hsa-miR-660-5p|hsa-miR-145-5p
R-HSA-416482	G alpha (12/13) signalling events	https://reactome.org/PathwayBrowser/#/R-HSA-416482	4.0622e-05	0.000347375	hsa-miR-145-5p|hsa-miR-296-5p|hsa-miR-210-3p|hsa-miR-502-3p|hsa-miR-30b-5p|hsa-miR-342-5p|hsa-miR-500a-3p|hsa-miR-744-5p|hsa-miR-769-5p|hsa-miR-660-5p|hsa-miR-1343-3p|hsa-miR-199a-5p|hsa-miR-3615|hsa-miR-504-5p|hsa-miR-223-3p
R-HSA-6802948	Signaling by high-kinase activity BRAF mutants	https://reactome.org/PathwayBrowser/#/R-HSA-6802948	4.27028e-05	0.000363471	hsa-miR-1343-3p|hsa-miR-145-5p|hsa-miR-342-5p|hsa-miR-744-5p|hsa-miR-500a-3p|hsa-miR-210-3p|hsa-miR-502-3p|hsa-miR-30b-5p|hsa-miR-199a-5p|hsa-miR-3615|hsa-miR-296-5p|hsa-miR-769-5p|hsa-miR-660-5p|hsa-miR-3127-3p|hsa-miR-504-5p
R-HSA-5674135	MAP2K and MAPK activation	https://reactome.org/PathwayBrowser/#/R-HSA-5674135	4.37767e-05	0.000367483	hsa-miR-1343-3p|hsa-miR-145-5p|hsa-miR-342-5p|hsa-miR-744-5p|hsa-miR-500a-3p|hsa-miR-210-3p|hsa-miR-502-3p|hsa-miR-30b-5p|hsa-miR-199a-5p|hsa-miR-3615|hsa-miR-296-5p|hsa-miR-769-5p|hsa-miR-660-5p|hsa-miR-3127-3p|hsa-miR-504-5p
R-HSA-6784531	tRNA processing in the nucleus	https://reactome.org/PathwayBrowser/#/R-HSA-6784531	4.37767e-05	0.000367483	hsa-miR-1343-3p|hsa-miR-210-3p|hsa-miR-3615|hsa-miR-199a-5p|hsa-miR-504-5p|hsa-miR-15b-3p|hsa-miR-30b-5p|hsa-miR-145-5p|hsa-miR-769-5p|hsa-miR-3127-3p|hsa-miR-744-5p|hsa-miR-500a-3p|hsa-miR-532-3p|hsa-miR-502-3p|hsa-miR-342-5p
R-HSA-1221632	Meiotic synapsis	https://reactome.org/PathwayBrowser/#/R-HSA-1221632	4.37767e-05	0.000367483	hsa-miR-532-3p|hsa-miR-145-5p|hsa-miR-15b-3p|hsa-miR-3127-3p|hsa-miR-30b-5p|hsa-miR-199a-5p|hsa-miR-342-5p|hsa-miR-500a-3p|hsa-miR-502-3p|hsa-miR-210-3p|hsa-miR-296-5p|hsa-miR-1343-3p|hsa-miR-744-5p|hsa-miR-3615|hsa-miR-769-5p
R-HSA-8863795	Downregulation of ERBB2 signaling	https://reactome.org/PathwayBrowser/#/R-HSA-8863795	4.52908e-05	0.000378457	hsa-miR-145-5p|hsa-miR-1343-3p|hsa-miR-210-3p|hsa-miR-199a-5p|hsa-miR-30b-5p|hsa-miR-342-5p|hsa-miR-296-5p|hsa-miR-502-3p|hsa-miR-532-3p|hsa-miR-500a-3p|hsa-miR-15b-3p|hsa-miR-3615|hsa-miR-769-5p
R-HSA-1660661	Sphingolipid de novo biosynthesis	https://reactome.org/PathwayBrowser/#/R-HSA-1660661	4.64634e-05	0.000386491	hsa-miR-1343-3p|hsa-miR-210-3p|hsa-miR-30b-5p|hsa-miR-296-5p|hsa-miR-660-5p|hsa-miR-500a-3p|hsa-miR-145-5p|hsa-miR-502-3p|hsa-miR-744-5p|hsa-miR-342-5p|hsa-miR-532-3p|hsa-miR-15b-3p|hsa-miR-3127-3p|hsa-miR-3615
R-HSA-9634638	Estrogen-dependent nuclear events downstream of ESR-membrane signaling	https://reactome.org/PathwayBrowser/#/R-HSA-9634638	4.83043e-05	0.000399986	hsa-miR-223-3p|hsa-miR-30b-5p|hsa-miR-3127-3p|hsa-miR-500a-3p|hsa-miR-502-3p|hsa-miR-532-3p|hsa-miR-660-5p|hsa-miR-210-3p|hsa-miR-342-5p|hsa-miR-3615|hsa-miR-1343-3p|hsa-miR-145-5p|hsa-miR-296-5p|hsa-miR-504-5p|hsa-miR-15b-3p
R-HSA-187577	SCF(Skp2)-mediated degradation of p27/p21	https://reactome.org/PathwayBrowser/#/R-HSA-187577	5.19547e-05	0.000428275	hsa-miR-30b-5p|hsa-miR-1343-3p|hsa-miR-210-3p|hsa-miR-199a-5p|hsa-miR-3615|hsa-miR-342-5p|hsa-miR-145-5p|hsa-miR-296-5p|hsa-miR-532-3p|hsa-miR-500a-3p|hsa-miR-502-3p|hsa-miR-660-5p|hsa-miR-15b-3p|hsa-miR-3127-3p|hsa-miR-769-5p
R-HSA-9696270	RND2 GTPase cycle	https://reactome.org/PathwayBrowser/#/R-HSA-9696270	5.32222e-05	0.000434807	hsa-miR-1343-3p|hsa-miR-199a-5p|hsa-miR-296-5p|hsa-miR-660-5p|hsa-miR-210-3p|hsa-miR-145-5p|hsa-miR-769-5p|hsa-miR-30b-5p|hsa-miR-500a-3p|hsa-miR-744-5p|hsa-miR-342-5p|hsa-miR-532-3p|hsa-miR-3605-3p|hsa-miR-3615|hsa-miR-502-3p
R-HSA-9020702	Interleukin-1 signaling	https://reactome.org/PathwayBrowser/#/R-HSA-9020702	5.32222e-05	0.000434807	hsa-miR-30b-5p|hsa-miR-1343-3p|hsa-miR-210-3p|hsa-miR-199a-5p|hsa-miR-3615|hsa-miR-342-5p|hsa-miR-660-5p|hsa-miR-145-5p|hsa-miR-532-3p|hsa-miR-500a-3p|hsa-miR-769-5p|hsa-miR-502-3p|hsa-miR-296-5p|hsa-miR-744-5p|hsa-miR-223-3p
R-HSA-9656223	Signaling by RAF1 mutants	https://reactome.org/PathwayBrowser/#/R-HSA-9656223	5.85572e-05	0.000474158	hsa-miR-1343-3p|hsa-miR-145-5p|hsa-miR-342-5p|hsa-miR-744-5p|hsa-miR-500a-3p|hsa-miR-210-3p|hsa-miR-502-3p|hsa-miR-30b-5p|hsa-miR-199a-5p|hsa-miR-3615|hsa-miR-296-5p|hsa-miR-769-5p|hsa-miR-660-5p|hsa-miR-3127-3p|hsa-miR-504-5p
R-HSA-9662361	Sensory processing of sound by outer hair cells of the cochlea	https://reactome.org/PathwayBrowser/#/R-HSA-9662361	5.84034e-05	0.000474158	hsa-miR-210-3p|hsa-miR-145-5p|hsa-miR-342-5p|hsa-miR-744-5p|hsa-miR-1343-3p|hsa-miR-532-3p|hsa-miR-199a-5p|hsa-miR-30b-5p|hsa-miR-15b-3p|hsa-miR-3605-3p|hsa-miR-3615|hsa-miR-502-3p|hsa-miR-500a-3p|hsa-miR-3127-3p
R-HSA-203927	MicroRNA (miRNA) biogenesis	https://reactome.org/PathwayBrowser/#/R-HSA-203927	6.00635e-05	0.000477897	hsa-miR-210-3p|hsa-miR-30b-5p|hsa-miR-3127-3p|hsa-miR-744-5p|hsa-miR-1343-3p|hsa-miR-199a-5p|hsa-miR-342-5p|hsa-miR-3605-3p|hsa-miR-223-3p|hsa-miR-532-3p|hsa-miR-500a-3p|hsa-miR-769-5p|hsa-miR-296-5p|hsa-miR-660-5p
R-HSA-6802946	Signaling by moderate kinase activity BRAF mutants	https://reactome.org/PathwayBrowser/#/R-HSA-6802946	5.99594e-05	0.000477897	hsa-miR-1343-3p|hsa-miR-145-5p|hsa-miR-342-5p|hsa-miR-744-5p|hsa-miR-500a-3p|hsa-miR-210-3p|hsa-miR-502-3p|hsa-miR-30b-5p|hsa-miR-199a-5p|hsa-miR-3615|hsa-miR-296-5p|hsa-miR-769-5p|hsa-miR-660-5p|hsa-miR-3127-3p|hsa-miR-504-5p
R-HSA-6802955	Paradoxical activation of RAF signaling by kinase inactive BRAF	https://reactome.org/PathwayBrowser/#/R-HSA-6802955	5.99594e-05	0.000477897	hsa-miR-1343-3p|hsa-miR-145-5p|hsa-miR-342-5p|hsa-miR-744-5p|hsa-miR-500a-3p|hsa-miR-210-3p|hsa-miR-502-3p|hsa-miR-30b-5p|hsa-miR-199a-5p|hsa-miR-3615|hsa-miR-296-5p|hsa-miR-769-5p|hsa-miR-660-5p|hsa-miR-3127-3p|hsa-miR-504-5p
R-HSA-9649948	Signaling downstream of RAS mutants	https://reactome.org/PathwayBrowser/#/R-HSA-9649948	5.99594e-05	0.000477897	hsa-miR-1343-3p|hsa-miR-145-5p|hsa-miR-342-5p|hsa-miR-744-5p|hsa-miR-500a-3p|hsa-miR-210-3p|hsa-miR-502-3p|hsa-miR-30b-5p|hsa-miR-199a-5p|hsa-miR-3615|hsa-miR-296-5p|hsa-miR-769-5p|hsa-miR-660-5p|hsa-miR-3127-3p|hsa-miR-504-5p
R-HSA-8948751	Regulation of PTEN stability and activity	https://reactome.org/PathwayBrowser/#/R-HSA-8948751	6.13898e-05	0.000484238	hsa-miR-30b-5p|hsa-miR-1343-3p|hsa-miR-210-3p|hsa-miR-199a-5p|hsa-miR-744-5p|hsa-miR-3615|hsa-miR-342-5p|hsa-miR-500a-3p|hsa-miR-532-3p|hsa-miR-296-5p|hsa-miR-145-5p|hsa-miR-504-5p|hsa-miR-660-5p|hsa-miR-769-5p|hsa-miR-502-3p
R-HSA-9013420	RHOU GTPase cycle	https://reactome.org/PathwayBrowser/#/R-HSA-9013420	6.13898e-05	0.000484238	hsa-miR-744-5p|hsa-miR-199a-5p|hsa-miR-30b-5p|hsa-miR-296-5p|hsa-miR-1343-3p|hsa-miR-145-5p|hsa-miR-502-3p|hsa-miR-532-3p|hsa-miR-210-3p|hsa-miR-500a-3p|hsa-miR-660-5p|hsa-miR-3615|hsa-miR-342-5p|hsa-miR-769-5p|hsa-miR-3127-3p
R-HSA-6803529	FGFR2 alternative splicing	https://reactome.org/PathwayBrowser/#/R-HSA-6803529	6.17634e-05	0.000485094	hsa-miR-210-3p|hsa-miR-1343-3p|hsa-miR-296-5p|hsa-miR-30b-5p|hsa-miR-3615|hsa-miR-504-5p|hsa-miR-3605-3p|hsa-miR-145-5p|hsa-miR-769-5p|hsa-miR-15b-3p|hsa-miR-199a-5p|hsa-miR-342-5p|hsa-miR-532-3p|hsa-miR-660-5p
R-HSA-6811436	COPI-independent Golgi-to-ER retrograde traffic	https://reactome.org/PathwayBrowser/#/R-HSA-6811436	6.28489e-05	0.00049151	hsa-miR-145-5p|hsa-miR-502-3p|hsa-miR-660-5p|hsa-miR-744-5p|hsa-miR-30b-5p|hsa-miR-210-3p|hsa-miR-500a-3p|hsa-miR-1343-3p|hsa-miR-296-5p|hsa-miR-342-5p|hsa-miR-532-3p|hsa-miR-199a-5p|hsa-miR-769-5p|hsa-miR-3127-3p|hsa-miR-504-5p
R-HSA-4570464	SUMOylation of RNA binding proteins	https://reactome.org/PathwayBrowser/#/R-HSA-4570464	6.43371e-05	0.000501008	hsa-miR-210-3p|hsa-miR-3615|hsa-miR-145-5p|hsa-miR-3127-3p|hsa-miR-744-5p|hsa-miR-15b-3p|hsa-miR-199a-5p|hsa-miR-769-5p|hsa-miR-296-5p|hsa-miR-504-5p|hsa-miR-30b-5p|hsa-miR-1343-3p|hsa-miR-500a-3p|hsa-miR-502-3p|hsa-miR-342-5p
R-HSA-5083635	Defective B3GALTL causes PpS	https://reactome.org/PathwayBrowser/#/R-HSA-5083635	6.55237e-05	0.000505942	hsa-miR-15b-3p|hsa-miR-210-3p|hsa-miR-145-5p|hsa-miR-199a-5p|hsa-miR-532-3p|hsa-miR-769-5p|hsa-miR-1343-3p|hsa-miR-30b-5p|hsa-miR-500a-3p|hsa-miR-3127-3p|hsa-miR-342-5p|hsa-miR-502-3p|hsa-miR-296-5p
R-HSA-5620924	Intraflagellar transport	https://reactome.org/PathwayBrowser/#/R-HSA-5620924	6.52851e-05	0.000505942	hsa-miR-210-3p|hsa-miR-1343-3p|hsa-miR-30b-5p|hsa-miR-3615|hsa-miR-500a-3p|hsa-miR-532-3p|hsa-miR-15b-3p|hsa-miR-145-5p|hsa-miR-342-5p|hsa-miR-744-5p|hsa-miR-3127-3p|hsa-miR-504-5p|hsa-miR-660-5p|hsa-miR-769-5p
R-HSA-5173214	O-glycosylation of TSR domain-containing proteins	https://reactome.org/PathwayBrowser/#/R-HSA-5173214	6.7691e-05	0.000520481	hsa-miR-15b-3p|hsa-miR-210-3p|hsa-miR-145-5p|hsa-miR-199a-5p|hsa-miR-532-3p|hsa-miR-769-5p|hsa-miR-1343-3p|hsa-miR-30b-5p|hsa-miR-500a-3p|hsa-miR-3127-3p|hsa-miR-342-5p|hsa-miR-502-3p|hsa-miR-296-5p
R-HSA-9634597	GPER1 signaling	https://reactome.org/PathwayBrowser/#/R-HSA-9634597	6.89748e-05	0.000528133	hsa-miR-1343-3p|hsa-miR-210-3p|hsa-miR-30b-5p|hsa-miR-342-5p|hsa-miR-500a-3p|hsa-miR-744-5p|hsa-miR-769-5p|hsa-miR-145-5p|hsa-miR-532-3p|hsa-miR-502-3p|hsa-miR-199a-5p|hsa-miR-3615|hsa-miR-296-5p|hsa-miR-3127-3p
R-HSA-2468052	Establishment of Sister Chromatid Cohesion	https://reactome.org/PathwayBrowser/#/R-HSA-2468052	6.99185e-05	0.000533128	hsa-miR-210-3p|hsa-miR-15b-3p|hsa-miR-3127-3p|hsa-miR-199a-5p|hsa-miR-30b-5p|hsa-miR-342-5p|hsa-miR-500a-3p|hsa-miR-502-3p|hsa-miR-296-5p|hsa-miR-532-3p|hsa-miR-1343-3p|hsa-miR-660-5p|hsa-miR-3615
R-HSA-9694548	Maturation of spike protein	https://reactome.org/PathwayBrowser/#/R-HSA-9694548	7.08845e-05	0.000533822	hsa-miR-145-5p|hsa-miR-199a-5p|hsa-miR-296-5p|hsa-miR-1343-3p|hsa-miR-210-3p|hsa-miR-30b-5p|hsa-miR-3605-3p|hsa-miR-744-5p|hsa-miR-3127-3p|hsa-miR-502-3p|hsa-miR-504-5p|hsa-miR-532-3p|hsa-miR-660-5p|hsa-miR-342-5p
R-HSA-383280	Nuclear Receptor transcription pathway	https://reactome.org/PathwayBrowser/#/R-HSA-383280	7.08845e-05	0.000533822	hsa-miR-1343-3p|hsa-miR-210-3p|hsa-miR-145-5p|hsa-miR-30b-5p|hsa-miR-3615|hsa-miR-744-5p|hsa-miR-660-5p|hsa-miR-15b-3p|hsa-miR-342-5p|hsa-miR-500a-3p|hsa-miR-3127-3p|hsa-miR-532-3p|hsa-miR-199a-5p|hsa-miR-502-3p
R-HSA-1650814	Collagen biosynthesis and modifying enzymes	https://reactome.org/PathwayBrowser/#/R-HSA-1650814	7.08845e-05	0.000533822	hsa-miR-1343-3p|hsa-miR-210-3p|hsa-miR-3615|hsa-miR-30b-5p|hsa-miR-145-5p|hsa-miR-199a-5p|hsa-miR-15b-3p|hsa-miR-532-3p|hsa-miR-744-5p|hsa-miR-769-5p|hsa-miR-500a-3p|hsa-miR-342-5p|hsa-miR-3605-3p|hsa-miR-660-5p
R-HSA-1606341	IRF3 mediated activation of type 1 IFN	https://reactome.org/PathwayBrowser/#/R-HSA-1606341	7.17748e-05	0.000538311	hsa-miR-1343-3p|hsa-miR-296-5p|hsa-miR-504-5p|hsa-miR-532-3p|hsa-miR-660-5p|hsa-miR-769-5p|hsa-miR-30b-5p|hsa-miR-210-3p
R-HSA-879415	Advanced glycosylation endproduct receptor signaling	https://reactome.org/PathwayBrowser/#/R-HSA-879415	7.24985e-05	0.000541519	hsa-miR-502-3p|hsa-miR-210-3p|hsa-miR-30b-5p|hsa-miR-296-5p|hsa-miR-1343-3p|hsa-miR-199a-5p|hsa-miR-500a-3p|hsa-miR-769-5p|hsa-miR-3127-3p|hsa-miR-342-5p|hsa-miR-532-3p|hsa-miR-744-5p
R-HSA-182971	EGFR downregulation	https://reactome.org/PathwayBrowser/#/R-HSA-182971	7.69746e-05	0.000572616	hsa-miR-1343-3p|hsa-miR-296-5p|hsa-miR-30b-5p|hsa-miR-502-3p|hsa-miR-145-5p|hsa-miR-210-3p|hsa-miR-532-3p|hsa-miR-504-5p|hsa-miR-744-5p|hsa-miR-3127-3p|hsa-miR-500a-3p|hsa-miR-3615|hsa-miR-769-5p
R-HSA-6804116	TP53 Regulates Transcription of Genes Involved in G1 Cell Cycle Arrest	https://reactome.org/PathwayBrowser/#/R-HSA-6804116	8.20038e-05	0.000607559	hsa-miR-1343-3p|hsa-miR-296-5p|hsa-miR-500a-3p|hsa-miR-502-3p|hsa-miR-769-5p|hsa-miR-3615|hsa-miR-532-3p|hsa-miR-660-5p|hsa-miR-15b-3p|hsa-miR-3127-3p|hsa-miR-210-3p|hsa-miR-145-5p|hsa-miR-30b-5p
R-HSA-427413	NoRC negatively regulates rRNA expression	https://reactome.org/PathwayBrowser/#/R-HSA-427413	8.27679e-05	0.000610747	hsa-miR-210-3p|hsa-miR-30b-5p|hsa-miR-1343-3p|hsa-miR-15b-3p|hsa-miR-145-5p|hsa-miR-199a-5p|hsa-miR-3127-3p|hsa-miR-744-5p|hsa-miR-769-5p|hsa-miR-504-5p|hsa-miR-502-3p|hsa-miR-532-3p|hsa-miR-500a-3p|hsa-miR-660-5p|hsa-miR-296-5p
R-HSA-3769402	Deactivation of the beta-catenin transactivating complex	https://reactome.org/PathwayBrowser/#/R-HSA-3769402	8.46436e-05	0.00062208	hsa-miR-744-5p|hsa-miR-502-3p|hsa-miR-223-3p|hsa-miR-30b-5p|hsa-miR-3127-3p|hsa-miR-500a-3p|hsa-miR-532-3p|hsa-miR-660-5p|hsa-miR-296-5p|hsa-miR-769-5p|hsa-miR-342-5p|hsa-miR-3615|hsa-miR-210-3p|hsa-miR-1343-3p|hsa-miR-145-5p
R-HSA-749476	RNA Polymerase III Abortive And Retractive Initiation	https://reactome.org/PathwayBrowser/#/R-HSA-749476	8.55414e-05	0.000626163	hsa-miR-744-5p|hsa-miR-1343-3p|hsa-miR-15b-3p|hsa-miR-30b-5p|hsa-miR-210-3p|hsa-miR-3127-3p|hsa-miR-223-3p|hsa-miR-532-3p|hsa-miR-296-5p|hsa-miR-342-5p|hsa-miR-199a-5p|hsa-miR-145-5p|hsa-miR-502-3p|hsa-miR-500a-3p
R-HSA-381771	Synthesis, secretion, and inactivation of Glucagon-like Peptide-1 (GLP-1)	https://reactome.org/PathwayBrowser/#/R-HSA-381771	8.74265e-05	0.000634883	hsa-miR-223-3p|hsa-miR-30b-5p|hsa-miR-342-5p|hsa-miR-500a-3p|hsa-miR-744-5p|hsa-miR-769-5p|hsa-miR-145-5p|hsa-miR-210-3p|hsa-miR-1343-3p|hsa-miR-502-3p|hsa-miR-199a-5p|hsa-miR-3127-3p
R-HSA-2470946	Cohesin Loading onto Chromatin	https://reactome.org/PathwayBrowser/#/R-HSA-2470946	8.73063e-05	0.000634883	hsa-miR-210-3p|hsa-miR-15b-3p|hsa-miR-3127-3p|hsa-miR-199a-5p|hsa-miR-30b-5p|hsa-miR-342-5p|hsa-miR-500a-3p|hsa-miR-502-3p|hsa-miR-296-5p|hsa-miR-532-3p|hsa-miR-1343-3p|hsa-miR-660-5p|hsa-miR-3615
R-HSA-72695	Formation of the ternary complex, and subsequently, the 43S complex	https://reactome.org/PathwayBrowser/#/R-HSA-72695	9.01688e-05	0.000649642	hsa-miR-210-3p|hsa-miR-744-5p|hsa-miR-1343-3p|hsa-miR-660-5p|hsa-miR-296-5p|hsa-miR-3127-3p|hsa-miR-145-5p|hsa-miR-15b-3p|hsa-miR-502-3p|hsa-miR-500a-3p|hsa-miR-504-5p|hsa-miR-30b-5p|hsa-miR-199a-5p|hsa-miR-532-3p
R-HSA-1266695	Interleukin-7 signaling	https://reactome.org/PathwayBrowser/#/R-HSA-1266695	9.00636e-05	0.000649642	hsa-miR-210-3p|hsa-miR-1343-3p|hsa-miR-296-5p|hsa-miR-342-5p|hsa-miR-3615|hsa-miR-30b-5p|hsa-miR-145-5p|hsa-miR-223-3p|hsa-miR-502-3p|hsa-miR-744-5p|hsa-miR-532-3p|hsa-miR-199a-5p|hsa-miR-3127-3p
R-HSA-380972	Energy dependent regulation of mTOR by LKB1-AMPK	https://reactome.org/PathwayBrowser/#/R-HSA-380972	9.28936e-05	0.000666649	hsa-miR-30b-5p|hsa-miR-3127-3p|hsa-miR-1343-3p|hsa-miR-15b-3p|hsa-miR-342-5p|hsa-miR-532-3p|hsa-miR-145-5p|hsa-miR-210-3p|hsa-miR-199a-5p|hsa-miR-296-5p|hsa-miR-500a-3p|hsa-miR-744-5p|hsa-miR-223-3p
R-HSA-3270619	IRF3-mediated induction of type I IFN	https://reactome.org/PathwayBrowser/#/R-HSA-3270619	9.40787e-05	0.000672516	hsa-miR-210-3p|hsa-miR-1343-3p|hsa-miR-296-5p|hsa-miR-504-5p|hsa-miR-532-3p|hsa-miR-660-5p|hsa-miR-769-5p|hsa-miR-30b-5p|hsa-miR-500a-3p|hsa-miR-199a-5p|hsa-miR-3127-3p|hsa-miR-502-3p
R-HSA-170822	Regulation of Glucokinase by Glucokinase Regulatory Protein	https://reactome.org/PathwayBrowser/#/R-HSA-170822	9.50046e-05	0.00067387	hsa-miR-210-3p|hsa-miR-3615|hsa-miR-15b-3p|hsa-miR-199a-5p|hsa-miR-145-5p|hsa-miR-769-5p|hsa-miR-3127-3p|hsa-miR-1343-3p|hsa-miR-744-5p|hsa-miR-500a-3p|hsa-miR-30b-5p|hsa-miR-502-3p|hsa-miR-504-5p|hsa-miR-342-5p
R-HSA-5619107	Defective TPR may confer susceptibility towards thyroid papillary carcinoma (TPC)	https://reactome.org/PathwayBrowser/#/R-HSA-5619107	9.50046e-05	0.00067387	hsa-miR-210-3p|hsa-miR-3615|hsa-miR-15b-3p|hsa-miR-199a-5p|hsa-miR-145-5p|hsa-miR-769-5p|hsa-miR-3127-3p|hsa-miR-1343-3p|hsa-miR-744-5p|hsa-miR-500a-3p|hsa-miR-30b-5p|hsa-miR-502-3p|hsa-miR-504-5p|hsa-miR-342-5p
R-HSA-3214815	HDACs deacetylate histones	https://reactome.org/PathwayBrowser/#/R-HSA-3214815	9.87998e-05	0.000695399	hsa-miR-30b-5p|hsa-miR-744-5p|hsa-miR-210-3p|hsa-miR-3127-3p|hsa-miR-1343-3p|hsa-miR-296-5p|hsa-miR-500a-3p|hsa-miR-502-3p|hsa-miR-769-5p|hsa-miR-342-5p|hsa-miR-145-5p|hsa-miR-532-3p|hsa-miR-3605-3p|hsa-miR-199a-5p|hsa-miR-15b-3p
R-HSA-69205	G1/S-Specific Transcription	https://reactome.org/PathwayBrowser/#/R-HSA-69205	9.87778e-05	0.000695399	hsa-miR-1343-3p|hsa-miR-210-3p|hsa-miR-660-5p|hsa-miR-296-5p|hsa-miR-500a-3p|hsa-miR-502-3p|hsa-miR-769-5p|hsa-miR-30b-5p|hsa-miR-744-5p|hsa-miR-3127-3p|hsa-miR-342-5p|hsa-miR-3615|hsa-miR-504-5p
R-HSA-8866652	Synthesis of active ubiquitin: roles of E1 and E2 enzymes	https://reactome.org/PathwayBrowser/#/R-HSA-8866652	0.000100056	0.000701543	hsa-miR-500a-3p|hsa-miR-660-5p|hsa-miR-30b-5p|hsa-miR-210-3p|hsa-miR-145-5p|hsa-miR-342-5p|hsa-miR-532-3p|hsa-miR-1343-3p|hsa-miR-3615|hsa-miR-744-5p|hsa-miR-199a-5p|hsa-miR-15b-3p|hsa-miR-502-3p|hsa-miR-769-5p
R-HSA-3214842	HDMs demethylate histones	https://reactome.org/PathwayBrowser/#/R-HSA-3214842	0.000102665	0.000711656	hsa-miR-210-3p|hsa-miR-199a-5p|hsa-miR-145-5p|hsa-miR-3127-3p|hsa-miR-769-5p|hsa-miR-30b-5p|hsa-miR-1343-3p|hsa-miR-296-5p|hsa-miR-342-5p|hsa-miR-500a-3p|hsa-miR-532-3p|hsa-miR-744-5p|hsa-miR-504-5p|hsa-miR-15b-3p
R-HSA-350562	Regulation of ornithine decarboxylase (ODC)	https://reactome.org/PathwayBrowser/#/R-HSA-350562	0.000102665	0.000711656	hsa-miR-30b-5p|hsa-miR-1343-3p|hsa-miR-210-3p|hsa-miR-199a-5p|hsa-miR-3615|hsa-miR-342-5p|hsa-miR-296-5p|hsa-miR-3127-3p|hsa-miR-744-5p|hsa-miR-769-5p|hsa-miR-145-5p|hsa-miR-15b-3p|hsa-miR-500a-3p|hsa-miR-502-3p
R-HSA-5696395	Formation of Incision Complex in GG-NER	https://reactome.org/PathwayBrowser/#/R-HSA-5696395	0.000102665	0.000711656	hsa-miR-532-3p|hsa-miR-210-3p|hsa-miR-30b-5p|hsa-miR-1343-3p|hsa-miR-504-5p|hsa-miR-296-5p|hsa-miR-3615|hsa-miR-145-5p|hsa-miR-502-3p|hsa-miR-342-5p|hsa-miR-199a-5p|hsa-miR-500a-3p|hsa-miR-15b-3p|hsa-miR-769-5p
R-HSA-202433	Generation of second messenger molecules	https://reactome.org/PathwayBrowser/#/R-HSA-202433	0.000103131	0.000712187	hsa-miR-532-3p|hsa-miR-1343-3p|hsa-miR-769-5p|hsa-miR-210-3p|hsa-miR-145-5p|hsa-miR-3127-3p|hsa-miR-744-5p|hsa-miR-199a-5p|hsa-miR-30b-5p|hsa-miR-500a-3p|hsa-miR-342-5p
R-HSA-168928	DDX58/IFIH1-mediated induction of interferon-alpha/beta	https://reactome.org/PathwayBrowser/#/R-HSA-168928	0.000104971	0.00072217	hsa-miR-30b-5p|hsa-miR-342-5p|hsa-miR-1343-3p|hsa-miR-504-5p|hsa-miR-210-3p|hsa-miR-145-5p|hsa-miR-502-3p|hsa-miR-744-5p|hsa-miR-296-5p|hsa-miR-532-3p|hsa-miR-660-5p|hsa-miR-769-5p|hsa-miR-3615
R-HSA-69231	Cyclin D associated events in G1	https://reactome.org/PathwayBrowser/#/R-HSA-69231	0.000105447	0.000722727	hsa-miR-744-5p|hsa-miR-1343-3p|hsa-miR-210-3p|hsa-miR-296-5p|hsa-miR-500a-3p|hsa-miR-502-3p|hsa-miR-769-5p|hsa-miR-532-3p|hsa-miR-15b-3p|hsa-miR-30b-5p|hsa-miR-660-5p|hsa-miR-145-5p|hsa-miR-3615|hsa-miR-3127-3p|hsa-miR-342-5p
R-HSA-5578775	Ion homeostasis	https://reactome.org/PathwayBrowser/#/R-HSA-5578775	0.000108054	0.000733272	hsa-miR-1343-3p|hsa-miR-210-3p|hsa-miR-532-3p|hsa-miR-30b-5p|hsa-miR-3127-3p|hsa-miR-502-3p|hsa-miR-744-5p|hsa-miR-15b-3p|hsa-miR-3615|hsa-miR-660-5p|hsa-miR-500a-3p|hsa-miR-342-5p|hsa-miR-145-5p|hsa-miR-296-5p
R-HSA-5218920	VEGFR2 mediated vascular permeability	https://reactome.org/PathwayBrowser/#/R-HSA-5218920	0.000108054	0.000733272	hsa-miR-30b-5p|hsa-miR-342-5p|hsa-miR-1343-3p|hsa-miR-199a-5p|hsa-miR-3615|hsa-miR-532-3p|hsa-miR-145-5p|hsa-miR-210-3p|hsa-miR-504-5p|hsa-miR-769-5p|hsa-miR-744-5p|hsa-miR-502-3p|hsa-miR-660-5p|hsa-miR-223-3p
R-HSA-450513	Tristetraprolin (TTP, ZFP36) binds and destabilizes mRNA	https://reactome.org/PathwayBrowser/#/R-HSA-450513	0.000108188	0.000733272	hsa-miR-210-3p|hsa-miR-3615|hsa-miR-500a-3p|hsa-miR-532-3p|hsa-miR-30b-5p|hsa-miR-3127-3p|hsa-miR-296-5p|hsa-miR-769-5p|hsa-miR-1343-3p|hsa-miR-15b-3p|hsa-miR-342-5p|hsa-miR-502-3p|hsa-miR-199a-5p
R-HSA-8874081	MET activates PTK2 signaling	https://reactome.org/PathwayBrowser/#/R-HSA-8874081	0.000111486	0.000752841	hsa-miR-145-5p|hsa-miR-532-3p|hsa-miR-1343-3p|hsa-miR-769-5p|hsa-miR-30b-5p|hsa-miR-500a-3p|hsa-miR-502-3p|hsa-miR-210-3p|hsa-miR-199a-5p|hsa-miR-342-5p|hsa-miR-744-5p|hsa-miR-660-5p|hsa-miR-3127-3p
R-HSA-3359467	Defective MTRR causes HMAE	https://reactome.org/PathwayBrowser/#/R-HSA-3359467	0.000114975	0.000770713	hsa-miR-145-5p|hsa-miR-15b-3p|hsa-miR-3615|hsa-miR-500a-3p|hsa-miR-502-3p|hsa-miR-532-3p|hsa-miR-769-5p|hsa-miR-30b-5p
R-HSA-3359469	Defective MTR causes HMAG	https://reactome.org/PathwayBrowser/#/R-HSA-3359469	0.000114975	0.000770713	hsa-miR-145-5p|hsa-miR-15b-3p|hsa-miR-3615|hsa-miR-500a-3p|hsa-miR-502-3p|hsa-miR-532-3p|hsa-miR-769-5p|hsa-miR-30b-5p
R-HSA-2428928	IRS-related events triggered by IGF1R	https://reactome.org/PathwayBrowser/#/R-HSA-2428928	0.000116629	0.00077611	hsa-miR-210-3p|hsa-miR-15b-3p|hsa-miR-199a-5p|hsa-miR-3127-3p|hsa-miR-342-5p|hsa-miR-3615|hsa-miR-500a-3p|hsa-miR-532-3p|hsa-miR-744-5p|hsa-miR-145-5p|hsa-miR-30b-5p|hsa-miR-223-3p
R-HSA-9635465	Suppression of apoptosis	https://reactome.org/PathwayBrowser/#/R-HSA-9635465	0.000116629	0.00077611	hsa-miR-502-3p|hsa-miR-210-3p|hsa-miR-504-5p|hsa-miR-1343-3p|hsa-miR-15b-3p|hsa-miR-296-5p|hsa-miR-3605-3p|hsa-miR-3615|hsa-miR-532-3p|hsa-miR-223-3p|hsa-miR-500a-3p|hsa-miR-660-5p
R-HSA-8953750	Transcriptional Regulation by E2F6	https://reactome.org/PathwayBrowser/#/R-HSA-8953750	0.000119546	0.000784117	hsa-miR-30b-5p|hsa-miR-210-3p|hsa-miR-1343-3p|hsa-miR-199a-5p|hsa-miR-769-5p|hsa-miR-296-5p|hsa-miR-500a-3p|hsa-miR-502-3p|hsa-miR-145-5p|hsa-miR-744-5p|hsa-miR-3127-3p|hsa-miR-660-5p|hsa-miR-3615|hsa-miR-504-5p
R-HSA-73762	RNA Polymerase I Transcription Initiation	https://reactome.org/PathwayBrowser/#/R-HSA-73762	0.000119546	0.000784117	hsa-miR-210-3p|hsa-miR-3127-3p|hsa-miR-1343-3p|hsa-miR-15b-3p|hsa-miR-30b-5p|hsa-miR-296-5p|hsa-miR-145-5p|hsa-miR-504-5p|hsa-miR-769-5p|hsa-miR-342-5p|hsa-miR-532-3p|hsa-miR-3605-3p|hsa-miR-199a-5p|hsa-miR-744-5p
R-HSA-159227	Transport of the SLBP independent Mature mRNA	https://reactome.org/PathwayBrowser/#/R-HSA-159227	0.000119546	0.000784117	hsa-miR-210-3p|hsa-miR-3615|hsa-miR-15b-3p|hsa-miR-199a-5p|hsa-miR-145-5p|hsa-miR-769-5p|hsa-miR-3127-3p|hsa-miR-1343-3p|hsa-miR-744-5p|hsa-miR-500a-3p|hsa-miR-30b-5p|hsa-miR-502-3p|hsa-miR-504-5p|hsa-miR-342-5p
R-HSA-5673000	RAF activation	https://reactome.org/PathwayBrowser/#/R-HSA-5673000	0.000119546	0.000784117	hsa-miR-210-3p|hsa-miR-532-3p|hsa-miR-1343-3p|hsa-miR-199a-5p|hsa-miR-3615|hsa-miR-769-5p|hsa-miR-30b-5p|hsa-miR-296-5p|hsa-miR-744-5p|hsa-miR-502-3p|hsa-miR-500a-3p|hsa-miR-342-5p|hsa-miR-3127-3p|hsa-miR-660-5p
R-HSA-381183	ATF6 (ATF6-alpha) activates chaperone genes	https://reactome.org/PathwayBrowser/#/R-HSA-381183	0.000120793	0.000786657	hsa-miR-210-3p|hsa-miR-199a-5p|hsa-miR-30b-5p|hsa-miR-145-5p|hsa-miR-1343-3p|hsa-miR-502-3p|hsa-miR-15b-3p|hsa-miR-223-3p|hsa-miR-3127-3p|hsa-miR-3615|hsa-miR-532-3p|hsa-miR-342-5p
R-HSA-72662	Activation of the mRNA upon binding of the cap-binding complex and eIFs, and subsequent binding to 43S	https://reactome.org/PathwayBrowser/#/R-HSA-72662	0.000120793	0.000786657	hsa-miR-199a-5p|hsa-miR-1343-3p|hsa-miR-296-5p|hsa-miR-342-5p|hsa-miR-3605-3p|hsa-miR-500a-3p|hsa-miR-502-3p|hsa-miR-532-3p|hsa-miR-744-5p|hsa-miR-145-5p|hsa-miR-3127-3p|hsa-miR-210-3p
R-HSA-5678895	Defective CFTR causes cystic fibrosis	https://reactome.org/PathwayBrowser/#/R-HSA-5678895	0.000122573	0.000787046	hsa-miR-145-5p|hsa-miR-223-3p|hsa-miR-30b-5p|hsa-miR-1343-3p|hsa-miR-210-3p|hsa-miR-199a-5p|hsa-miR-3615|hsa-miR-342-5p|hsa-miR-660-5p|hsa-miR-500a-3p|hsa-miR-769-5p|hsa-miR-744-5p|hsa-miR-296-5p|hsa-miR-502-3p
R-HSA-6811434	COPI-dependent Golgi-to-ER retrograde traffic	https://reactome.org/PathwayBrowser/#/R-HSA-6811434	0.000122425	0.000787046	hsa-miR-210-3p|hsa-miR-199a-5p|hsa-miR-30b-5p|hsa-miR-145-5p|hsa-miR-1343-3p|hsa-miR-223-3p|hsa-miR-532-3p|hsa-miR-342-5p|hsa-miR-500a-3p|hsa-miR-744-5p|hsa-miR-504-5p|hsa-miR-296-5p|hsa-miR-15b-3p|hsa-miR-502-3p|hsa-miR-3615
R-HSA-5689896	Ovarian tumor domain proteases	https://reactome.org/PathwayBrowser/#/R-HSA-5689896	0.000122573	0.000787046	hsa-miR-145-5p|hsa-miR-210-3p|hsa-miR-15b-3p|hsa-miR-504-5p|hsa-miR-660-5p|hsa-miR-1343-3p|hsa-miR-744-5p|hsa-miR-532-3p|hsa-miR-500a-3p|hsa-miR-30b-5p|hsa-miR-3127-3p|hsa-miR-769-5p|hsa-miR-296-5p|hsa-miR-3615
R-HSA-159230	Transport of the SLBP Dependant Mature mRNA	https://reactome.org/PathwayBrowser/#/R-HSA-159230	0.000122573	0.000787046	hsa-miR-210-3p|hsa-miR-3615|hsa-miR-15b-3p|hsa-miR-199a-5p|hsa-miR-145-5p|hsa-miR-769-5p|hsa-miR-3127-3p|hsa-miR-1343-3p|hsa-miR-744-5p|hsa-miR-500a-3p|hsa-miR-30b-5p|hsa-miR-502-3p|hsa-miR-504-5p|hsa-miR-342-5p
R-HSA-180910	Vpr-mediated nuclear import of PICs	https://reactome.org/PathwayBrowser/#/R-HSA-180910	0.000125664	0.000804072	hsa-miR-210-3p|hsa-miR-3615|hsa-miR-15b-3p|hsa-miR-199a-5p|hsa-miR-145-5p|hsa-miR-769-5p|hsa-miR-3127-3p|hsa-miR-1343-3p|hsa-miR-744-5p|hsa-miR-500a-3p|hsa-miR-30b-5p|hsa-miR-502-3p|hsa-miR-504-5p|hsa-miR-342-5p
R-HSA-5357905	Regulation of TNFR1 signaling	https://reactome.org/PathwayBrowser/#/R-HSA-5357905	0.000132041	0.000839011	hsa-miR-532-3p|hsa-miR-744-5p|hsa-miR-145-5p|hsa-miR-30b-5p|hsa-miR-210-3p|hsa-miR-1343-3p|hsa-miR-500a-3p|hsa-miR-296-5p|hsa-miR-504-5p|hsa-miR-502-3p|hsa-miR-223-3p|hsa-miR-3615|hsa-miR-769-5p|hsa-miR-3127-3p
R-HSA-168271	Transport of Ribonucleoproteins into the Host Nucleus	https://reactome.org/PathwayBrowser/#/R-HSA-168271	0.000132041	0.000839011	hsa-miR-210-3p|hsa-miR-3615|hsa-miR-15b-3p|hsa-miR-199a-5p|hsa-miR-744-5p|hsa-miR-145-5p|hsa-miR-769-5p|hsa-miR-3127-3p|hsa-miR-1343-3p|hsa-miR-500a-3p|hsa-miR-30b-5p|hsa-miR-502-3p|hsa-miR-504-5p|hsa-miR-342-5p
R-HSA-418597	G alpha (z) signalling events	https://reactome.org/PathwayBrowser/#/R-HSA-418597	0.000133095	0.000842779	hsa-miR-1343-3p|hsa-miR-210-3p|hsa-miR-30b-5p|hsa-miR-342-5p|hsa-miR-500a-3p|hsa-miR-744-5p|hsa-miR-769-5p|hsa-miR-145-5p|hsa-miR-532-3p|hsa-miR-3615|hsa-miR-199a-5p|hsa-miR-3605-3p|hsa-miR-296-5p
R-HSA-180024	DARPP-32 events	https://reactome.org/PathwayBrowser/#/R-HSA-180024	0.000137015	0.000864611	hsa-miR-210-3p|hsa-miR-532-3p|hsa-miR-1343-3p|hsa-miR-30b-5p|hsa-miR-502-3p|hsa-miR-15b-3p|hsa-miR-199a-5p|hsa-miR-3615|hsa-miR-769-5p|hsa-miR-500a-3p|hsa-miR-145-5p|hsa-miR-660-5p|hsa-miR-3127-3p
R-HSA-9619665	EGR2 and SOX10-mediated initiation of Schwann cell myelination	https://reactome.org/PathwayBrowser/#/R-HSA-9619665	0.000141031	0.000885479	hsa-miR-15b-3p|hsa-miR-30b-5p|hsa-miR-210-3p|hsa-miR-769-5p|hsa-miR-1343-3p|hsa-miR-145-5p|hsa-miR-500a-3p|hsa-miR-502-3p|hsa-miR-744-5p|hsa-miR-342-5p|hsa-miR-3615|hsa-miR-199a-5p|hsa-miR-660-5p
R-HSA-211163	AKT-mediated inactivation of FOXO1A	https://reactome.org/PathwayBrowser/#/R-HSA-211163	0.00014129	0.000885479	hsa-miR-342-5p|hsa-miR-3615|hsa-miR-532-3p|hsa-miR-30b-5p|hsa-miR-504-5p|hsa-miR-1343-3p|hsa-miR-145-5p|hsa-miR-502-3p|hsa-miR-210-3p|hsa-miR-223-3p
R-HSA-8873719	RAB geranylgeranylation	https://reactome.org/PathwayBrowser/#/R-HSA-8873719	0.000142112	0.000887595	hsa-miR-210-3p|hsa-miR-145-5p|hsa-miR-500a-3p|hsa-miR-30b-5p|hsa-miR-1343-3p|hsa-miR-296-5p|hsa-miR-15b-3p|hsa-miR-3615|hsa-miR-532-3p|hsa-miR-342-5p|hsa-miR-504-5p|hsa-miR-199a-5p|hsa-miR-660-5p|hsa-miR-502-3p
R-HSA-2586552	Signaling by Leptin	https://reactome.org/PathwayBrowser/#/R-HSA-2586552	0.000143723	0.0008946	hsa-miR-210-3p|hsa-miR-1343-3p|hsa-miR-145-5p|hsa-miR-223-3p|hsa-miR-502-3p|hsa-miR-744-5p|hsa-miR-296-5p|hsa-miR-3127-3p|hsa-miR-3615|hsa-miR-500a-3p|hsa-miR-30b-5p
R-HSA-5689603	UCH proteinases	https://reactome.org/PathwayBrowser/#/R-HSA-5689603	0.000144566	0.000896798	hsa-miR-30b-5p|hsa-miR-1343-3p|hsa-miR-210-3p|hsa-miR-145-5p|hsa-miR-342-5p|hsa-miR-744-5p|hsa-miR-199a-5p|hsa-miR-3615|hsa-miR-532-3p|hsa-miR-502-3p|hsa-miR-500a-3p|hsa-miR-769-5p|hsa-miR-3127-3p|hsa-miR-15b-3p|hsa-miR-296-5p
R-HSA-167590	Nef Mediated CD4 Down-regulation	https://reactome.org/PathwayBrowser/#/R-HSA-167590	0.000148266	0.000916647	hsa-miR-145-5p|hsa-miR-532-3p|hsa-miR-1343-3p|hsa-miR-199a-5p|hsa-miR-342-5p|hsa-miR-3615|hsa-miR-210-3p|hsa-miR-296-5p|hsa-miR-30b-5p|hsa-miR-744-5p
R-HSA-2995383	Initiation of Nuclear Envelope (NE) Reformation	https://reactome.org/PathwayBrowser/#/R-HSA-2995383	0.000149357	0.000920283	hsa-miR-210-3p|hsa-miR-1343-3p|hsa-miR-296-5p|hsa-miR-744-5p|hsa-miR-199a-5p|hsa-miR-3127-3p|hsa-miR-145-5p|hsa-miR-3615|hsa-miR-769-5p|hsa-miR-30b-5p|hsa-miR-500a-3p|hsa-miR-342-5p|hsa-miR-532-3p
R-HSA-9735869	SARS-CoV-1 modulates host translation machinery	https://reactome.org/PathwayBrowser/#/R-HSA-9735869	0.000153672	0.000940532	hsa-miR-210-3p|hsa-miR-1343-3p|hsa-miR-660-5p|hsa-miR-15b-3p|hsa-miR-502-3p|hsa-miR-199a-5p|hsa-miR-342-5p|hsa-miR-3615|hsa-miR-30b-5p|hsa-miR-504-5p|hsa-miR-3127-3p|hsa-miR-744-5p|hsa-miR-532-3p
R-HSA-1250196	SHC1 events in ERBB2 signaling	https://reactome.org/PathwayBrowser/#/R-HSA-1250196	0.000153554	0.000940532	hsa-miR-145-5p|hsa-miR-1343-3p|hsa-miR-210-3p|hsa-miR-199a-5p|hsa-miR-502-3p|hsa-miR-532-3p|hsa-miR-30b-5p|hsa-miR-342-5p|hsa-miR-3605-3p|hsa-miR-15b-3p|hsa-miR-500a-3p|hsa-miR-769-5p
R-HSA-9662360	Sensory processing of sound by inner hair cells of the cochlea	https://reactome.org/PathwayBrowser/#/R-HSA-9662360	0.000156529	0.000954829	hsa-miR-210-3p|hsa-miR-1343-3p|hsa-miR-532-3p|hsa-miR-30b-5p|hsa-miR-145-5p|hsa-miR-342-5p|hsa-miR-744-5p|hsa-miR-199a-5p|hsa-miR-15b-3p|hsa-miR-3605-3p|hsa-miR-3615|hsa-miR-502-3p|hsa-miR-500a-3p|hsa-miR-3127-3p
R-HSA-2219530	Constitutive Signaling by Aberrant PI3K in Cancer	https://reactome.org/PathwayBrowser/#/R-HSA-2219530	0.000160318	0.000974689	hsa-miR-210-3p|hsa-miR-145-5p|hsa-miR-1343-3p|hsa-miR-199a-5p|hsa-miR-500a-3p|hsa-miR-532-3p|hsa-miR-296-5p|hsa-miR-502-3p|hsa-miR-30b-5p|hsa-miR-744-5p|hsa-miR-342-5p|hsa-miR-15b-3p|hsa-miR-223-3p|hsa-miR-3127-3p
R-HSA-5675482	Regulation of necroptotic cell death	https://reactome.org/PathwayBrowser/#/R-HSA-5675482	0.000162612	0.000982111	hsa-miR-145-5p|hsa-miR-30b-5p|hsa-miR-210-3p|hsa-miR-342-5p|hsa-miR-1343-3p|hsa-miR-500a-3p|hsa-miR-532-3p|hsa-miR-296-5p|hsa-miR-502-3p|hsa-miR-504-5p|hsa-miR-15b-3p|hsa-miR-3615|hsa-miR-769-5p
R-HSA-8853659	RET signaling	https://reactome.org/PathwayBrowser/#/R-HSA-8853659	0.000162612	0.000982111	hsa-miR-296-5p|hsa-miR-30b-5p|hsa-miR-3127-3p|hsa-miR-744-5p|hsa-miR-210-3p|hsa-miR-1343-3p|hsa-miR-145-5p|hsa-miR-769-5p|hsa-miR-502-3p|hsa-miR-199a-5p|hsa-miR-3605-3p|hsa-miR-532-3p|hsa-miR-223-3p
R-HSA-9754119	Drug-mediated inhibition of CDK4/CDK6 activity	https://reactome.org/PathwayBrowser/#/R-HSA-9754119	0.000167242	0.00100675	hsa-miR-15b-3p|hsa-miR-30b-5p|hsa-miR-660-5p|hsa-miR-744-5p|hsa-miR-769-5p|hsa-miR-1343-3p|hsa-miR-145-5p|hsa-miR-296-5p|hsa-miR-532-3p|hsa-miR-210-3p|hsa-miR-3127-3p|hsa-miR-500a-3p|hsa-miR-502-3p
R-HSA-9609523	Insertion of tail-anchored proteins into the endoplasmic reticulum membrane	https://reactome.org/PathwayBrowser/#/R-HSA-9609523	0.000169694	0.00101817	hsa-miR-296-5p|hsa-miR-660-5p|hsa-miR-210-3p|hsa-miR-145-5p|hsa-miR-744-5p|hsa-miR-1343-3p|hsa-miR-199a-5p|hsa-miR-30b-5p|hsa-miR-500a-3p|hsa-miR-769-5p|hsa-miR-502-3p|hsa-miR-504-5p
R-HSA-9754678	SARS-CoV-2 modulates host translation machinery	https://reactome.org/PathwayBrowser/#/R-HSA-9754678	0.00017198	0.00102613	hsa-miR-210-3p|hsa-miR-532-3p|hsa-miR-1343-3p|hsa-miR-660-5p|hsa-miR-15b-3p|hsa-miR-502-3p|hsa-miR-769-5p|hsa-miR-504-5p|hsa-miR-3127-3p|hsa-miR-30b-5p|hsa-miR-500a-3p|hsa-miR-744-5p|hsa-miR-199a-5p
R-HSA-168276	NS1 Mediated Effects on Host Pathways	https://reactome.org/PathwayBrowser/#/R-HSA-168276	0.000172144	0.00102613	hsa-miR-210-3p|hsa-miR-3615|hsa-miR-15b-3p|hsa-miR-199a-5p|hsa-miR-744-5p|hsa-miR-145-5p|hsa-miR-769-5p|hsa-miR-3127-3p|hsa-miR-1343-3p|hsa-miR-500a-3p|hsa-miR-30b-5p|hsa-miR-502-3p|hsa-miR-504-5p|hsa-miR-342-5p
R-HSA-2559586	DNA Damage/Telomere Stress Induced Senescence	https://reactome.org/PathwayBrowser/#/R-HSA-2559586	0.000176243	0.00104377	hsa-miR-210-3p|hsa-miR-1343-3p|hsa-miR-3615|hsa-miR-500a-3p|hsa-miR-502-3p|hsa-miR-532-3p|hsa-miR-660-5p|hsa-miR-145-5p|hsa-miR-30b-5p|hsa-miR-15b-3p|hsa-miR-3127-3p|hsa-miR-744-5p|hsa-miR-296-5p|hsa-miR-769-5p
R-HSA-3301854	Nuclear Pore Complex (NPC) Disassembly	https://reactome.org/PathwayBrowser/#/R-HSA-3301854	0.000176243	0.00104377	hsa-miR-210-3p|hsa-miR-3615|hsa-miR-15b-3p|hsa-miR-199a-5p|hsa-miR-145-5p|hsa-miR-769-5p|hsa-miR-504-5p|hsa-miR-3127-3p|hsa-miR-1343-3p|hsa-miR-744-5p|hsa-miR-500a-3p|hsa-miR-30b-5p|hsa-miR-502-3p|hsa-miR-342-5p
R-HSA-3371453	Regulation of HSF1-mediated heat shock response	https://reactome.org/PathwayBrowser/#/R-HSA-3371453	0.000176837	0.00104391	hsa-miR-210-3p|hsa-miR-199a-5p|hsa-miR-30b-5p|hsa-miR-145-5p|hsa-miR-3615|hsa-miR-500a-3p|hsa-miR-502-3p|hsa-miR-532-3p|hsa-miR-769-5p|hsa-miR-15b-3p|hsa-miR-744-5p|hsa-miR-1343-3p|hsa-miR-3127-3p|hsa-miR-342-5p|hsa-miR-504-5p
R-HSA-2299718	Condensation of Prophase Chromosomes	https://reactome.org/PathwayBrowser/#/R-HSA-2299718	0.000180423	0.00106165	hsa-miR-1343-3p|hsa-miR-744-5p|hsa-miR-210-3p|hsa-miR-532-3p|hsa-miR-769-5p|hsa-miR-502-3p|hsa-miR-504-5p|hsa-miR-660-5p|hsa-miR-30b-5p|hsa-miR-500a-3p|hsa-miR-15b-3p|hsa-miR-145-5p|hsa-miR-3127-3p|hsa-miR-296-5p
R-HSA-9664323	FCGR3A-mediated IL10 synthesis	https://reactome.org/PathwayBrowser/#/R-HSA-9664323	0.000181793	0.00106628	hsa-miR-210-3p|hsa-miR-502-3p|hsa-miR-30b-5p|hsa-miR-500a-3p|hsa-miR-769-5p|hsa-miR-145-5p|hsa-miR-1343-3p|hsa-miR-296-5p|hsa-miR-744-5p|hsa-miR-532-3p|hsa-miR-15b-3p|hsa-miR-3127-3p|hsa-miR-660-5p
R-HSA-2892247	POU5F1 (OCT4), SOX2, NANOG activate genes related to proliferation	https://reactome.org/PathwayBrowser/#/R-HSA-2892247	0.000187551	0.00109654	hsa-miR-3615|hsa-miR-744-5p|hsa-miR-145-5p|hsa-miR-532-3p|hsa-miR-1343-3p|hsa-miR-210-3p|hsa-miR-30b-5p|hsa-miR-342-5p|hsa-miR-223-3p|hsa-miR-502-3p
R-HSA-8941858	Regulation of RUNX3 expression and activity	https://reactome.org/PathwayBrowser/#/R-HSA-8941858	0.000189031	0.00110168	hsa-miR-30b-5p|hsa-miR-1343-3p|hsa-miR-210-3p|hsa-miR-145-5p|hsa-miR-199a-5p|hsa-miR-3615|hsa-miR-342-5p|hsa-miR-532-3p|hsa-miR-500a-3p|hsa-miR-769-5p|hsa-miR-3127-3p|hsa-miR-504-5p|hsa-miR-660-5p|hsa-miR-502-3p
R-HSA-9661069	Defective binding of RB1 mutants to E2F1,(E2F2, E2F3)	https://reactome.org/PathwayBrowser/#/R-HSA-9661069	0.00019346	0.00112036	hsa-miR-744-5p|hsa-miR-1343-3p|hsa-miR-296-5p|hsa-miR-500a-3p|hsa-miR-502-3p|hsa-miR-769-5p|hsa-miR-15b-3p|hsa-miR-30b-5p|hsa-miR-660-5p|hsa-miR-145-5p|hsa-miR-532-3p|hsa-miR-3615|hsa-miR-210-3p|hsa-miR-3127-3p
R-HSA-1234176	Oxygen-dependent proline hydroxylation of Hypoxia-inducible Factor Alpha	https://reactome.org/PathwayBrowser/#/R-HSA-1234176	0.00019346	0.00112036	hsa-miR-30b-5p|hsa-miR-1343-3p|hsa-miR-210-3p|hsa-miR-199a-5p|hsa-miR-3615|hsa-miR-342-5p|hsa-miR-502-3p|hsa-miR-15b-3p|hsa-miR-145-5p|hsa-miR-532-3p|hsa-miR-744-5p|hsa-miR-500a-3p|hsa-miR-769-5p|hsa-miR-504-5p
R-HSA-3000171	Non-integrin membrane-ECM interactions	https://reactome.org/PathwayBrowser/#/R-HSA-3000171	0.000202814	0.00117082	hsa-miR-1343-3p|hsa-miR-769-5p|hsa-miR-210-3p|hsa-miR-30b-5p|hsa-miR-145-5p|hsa-miR-199a-5p|hsa-miR-744-5p|hsa-miR-342-5p|hsa-miR-532-3p|hsa-miR-502-3p|hsa-miR-660-5p|hsa-miR-223-3p|hsa-miR-296-5p
R-HSA-380108	Chemokine receptors bind chemokines	https://reactome.org/PathwayBrowser/#/R-HSA-380108	0.000205487	0.00117513	hsa-miR-15b-3p|hsa-miR-769-5p|hsa-miR-210-3p|hsa-miR-744-5p|hsa-miR-199a-5p|hsa-miR-145-5p|hsa-miR-1343-3p|hsa-miR-30b-5p|hsa-miR-502-3p|hsa-miR-532-3p
R-HSA-166058	MyD88:MAL(TIRAP) cascade initiated on plasma membrane	https://reactome.org/PathwayBrowser/#/R-HSA-166058	0.000205487	0.00117513	hsa-miR-15b-3p|hsa-miR-30b-5p|hsa-miR-210-3p|hsa-miR-1343-3p|hsa-miR-3615|hsa-miR-145-5p|hsa-miR-296-5p|hsa-miR-744-5p|hsa-miR-532-3p|hsa-miR-199a-5p
R-HSA-2514859	Inactivation, recovery and regulation of the phototransduction cascade	https://reactome.org/PathwayBrowser/#/R-HSA-2514859	0.000204388	0.00117513	hsa-miR-210-3p|hsa-miR-30b-5p|hsa-miR-342-5p|hsa-miR-500a-3p|hsa-miR-744-5p|hsa-miR-769-5p|hsa-miR-145-5p|hsa-miR-1343-3p|hsa-miR-199a-5p|hsa-miR-3605-3p|hsa-miR-660-5p
R-HSA-5663213	RHO GTPases Activate WASPs and WAVEs	https://reactome.org/PathwayBrowser/#/R-HSA-5663213	0.000207269	0.00118163	hsa-miR-30b-5p|hsa-miR-1343-3p|hsa-miR-3127-3p|hsa-miR-502-3p|hsa-miR-145-5p|hsa-miR-342-5p|hsa-miR-744-5p|hsa-miR-210-3p|hsa-miR-199a-5p|hsa-miR-3605-3p|hsa-miR-500a-3p|hsa-miR-532-3p|hsa-miR-296-5p|hsa-miR-769-5p
R-HSA-8866654	E3 ubiquitin ligases ubiquitinate target proteins	https://reactome.org/PathwayBrowser/#/R-HSA-8866654	0.00021205	0.00120513	hsa-miR-210-3p|hsa-miR-145-5p|hsa-miR-30b-5p|hsa-miR-532-3p|hsa-miR-500a-3p|hsa-miR-744-5p|hsa-miR-342-5p|hsa-miR-1343-3p|hsa-miR-15b-3p|hsa-miR-3615|hsa-miR-769-5p|hsa-miR-199a-5p|hsa-miR-3127-3p|hsa-miR-502-3p
R-HSA-3000480	Scavenging by Class A Receptors	https://reactome.org/PathwayBrowser/#/R-HSA-3000480	0.000212887	0.00120614	hsa-miR-1343-3p|hsa-miR-15b-3p|hsa-miR-145-5p|hsa-miR-199a-5p|hsa-miR-3615|hsa-miR-210-3p|hsa-miR-744-5p|hsa-miR-769-5p|hsa-miR-223-3p|hsa-miR-3127-3p|hsa-miR-532-3p|hsa-miR-342-5p
R-HSA-445355	Smooth Muscle Contraction	https://reactome.org/PathwayBrowser/#/R-HSA-445355	0.000214057	0.00120902	hsa-miR-1343-3p|hsa-miR-30b-5p|hsa-miR-3615|hsa-miR-210-3p|hsa-miR-296-5p|hsa-miR-342-5p|hsa-miR-532-3p|hsa-miR-199a-5p|hsa-miR-145-5p|hsa-miR-660-5p|hsa-miR-504-5p|hsa-miR-15b-3p|hsa-miR-744-5p
R-HSA-156842	Eukaryotic Translation Elongation	https://reactome.org/PathwayBrowser/#/R-HSA-156842	0.000214969	0.00121044	hsa-miR-145-5p|hsa-miR-1343-3p|hsa-miR-199a-5p|hsa-miR-296-5p|hsa-miR-342-5p|hsa-miR-3615|hsa-miR-504-5p|hsa-miR-532-3p|hsa-miR-769-5p|hsa-miR-30b-5p
R-HSA-5358493	Synthesis of diphthamide-EEF2	https://reactome.org/PathwayBrowser/#/R-HSA-5358493	0.000224807	0.00126195	hsa-miR-145-5p|hsa-miR-532-3p|hsa-miR-769-5p|hsa-miR-210-3p|hsa-miR-502-3p|hsa-miR-1343-3p|hsa-miR-296-5p|hsa-miR-3127-3p|hsa-miR-342-5p|hsa-miR-744-5p
R-HSA-8950505	Gene and protein expression by JAK-STAT signaling after Interleukin-12 stimulation	https://reactome.org/PathwayBrowser/#/R-HSA-8950505	0.000226942	0.00127004	hsa-miR-744-5p|hsa-miR-210-3p|hsa-miR-500a-3p|hsa-miR-502-3p|hsa-miR-1343-3p|hsa-miR-15b-3p|hsa-miR-199a-5p|hsa-miR-3127-3p|hsa-miR-145-5p|hsa-miR-30b-5p|hsa-miR-342-5p|hsa-miR-660-5p|hsa-miR-3615|hsa-miR-296-5p
R-HSA-6803204	TP53 Regulates Transcription of Genes Involved in Cytochrome C Release	https://reactome.org/PathwayBrowser/#/R-HSA-6803204	0.000233991	0.00130153	hsa-miR-744-5p|hsa-miR-1343-3p|hsa-miR-504-5p|hsa-miR-532-3p|hsa-miR-210-3p|hsa-miR-15b-3p|hsa-miR-30b-5p|hsa-miR-145-5p|hsa-miR-296-5p|hsa-miR-502-3p|hsa-miR-660-5p|hsa-miR-769-5p
R-HSA-4419969	Depolymerisation of the Nuclear Lamina	https://reactome.org/PathwayBrowser/#/R-HSA-4419969	0.000233991	0.00130153	hsa-miR-500a-3p|hsa-miR-296-5p|hsa-miR-199a-5p|hsa-miR-3127-3p|hsa-miR-145-5p|hsa-miR-210-3p|hsa-miR-30b-5p|hsa-miR-3615|hsa-miR-3605-3p|hsa-miR-744-5p|hsa-miR-769-5p|hsa-miR-532-3p
R-HSA-9660821	ADORA2B mediated anti-inflammatory cytokines production	https://reactome.org/PathwayBrowser/#/R-HSA-9660821	0.000238092	0.00132033	hsa-miR-1343-3p|hsa-miR-210-3p|hsa-miR-30b-5p|hsa-miR-342-5p|hsa-miR-500a-3p|hsa-miR-744-5p|hsa-miR-769-5p|hsa-miR-145-5p|hsa-miR-532-3p|hsa-miR-502-3p|hsa-miR-3615|hsa-miR-296-5p|hsa-miR-15b-3p
R-HSA-450408	AUF1 (hnRNP D0) binds and destabilizes mRNA	https://reactome.org/PathwayBrowser/#/R-HSA-450408	0.000242688	0.00134175	hsa-miR-30b-5p|hsa-miR-1343-3p|hsa-miR-210-3p|hsa-miR-744-5p|hsa-miR-199a-5p|hsa-miR-3615|hsa-miR-342-5p|hsa-miR-145-5p|hsa-miR-296-5p|hsa-miR-3605-3p|hsa-miR-500a-3p|hsa-miR-502-3p|hsa-miR-532-3p|hsa-miR-769-5p
R-HSA-1268020	Mitochondrial protein import	https://reactome.org/PathwayBrowser/#/R-HSA-1268020	0.00025092	0.00137893	hsa-miR-210-3p|hsa-miR-769-5p|hsa-miR-3615|hsa-miR-296-5p|hsa-miR-342-5p|hsa-miR-532-3p|hsa-miR-744-5p|hsa-miR-199a-5p|hsa-miR-30b-5p|hsa-miR-1343-3p|hsa-miR-15b-3p|hsa-miR-500a-3p|hsa-miR-145-5p
R-HSA-427359	SIRT1 negatively regulates rRNA expression	https://reactome.org/PathwayBrowser/#/R-HSA-427359	0.00025092	0.00137893	hsa-miR-744-5p|hsa-miR-30b-5p|hsa-miR-1343-3p|hsa-miR-3127-3p|hsa-miR-502-3p|hsa-miR-504-5p|hsa-miR-660-5p|hsa-miR-769-5p|hsa-miR-210-3p|hsa-miR-145-5p|hsa-miR-15b-3p|hsa-miR-532-3p|hsa-miR-296-5p
R-HSA-111447	Activation of BAD and translocation to mitochondria	https://reactome.org/PathwayBrowser/#/R-HSA-111447	0.000264313	0.00144745	hsa-miR-342-5p|hsa-miR-3615|hsa-miR-532-3p|hsa-miR-210-3p|hsa-miR-30b-5p|hsa-miR-504-5p|hsa-miR-1343-3p|hsa-miR-145-5p|hsa-miR-500a-3p|hsa-miR-199a-5p|hsa-miR-223-3p|hsa-miR-502-3p|hsa-miR-3127-3p
R-HSA-936964	Activation of IRF3/IRF7 mediated by TBK1/IKK epsilon	https://reactome.org/PathwayBrowser/#/R-HSA-936964	0.000264971	0.00144745	hsa-miR-744-5p|hsa-miR-1343-3p|hsa-miR-296-5p|hsa-miR-504-5p|hsa-miR-532-3p|hsa-miR-660-5p|hsa-miR-769-5p|hsa-miR-210-3p|hsa-miR-145-5p|hsa-miR-30b-5p|hsa-miR-3615
R-HSA-1442490	Collagen degradation	https://reactome.org/PathwayBrowser/#/R-HSA-1442490	0.00027829	0.00151568	hsa-miR-1343-3p|hsa-miR-210-3p|hsa-miR-145-5p|hsa-miR-199a-5p|hsa-miR-223-3p|hsa-miR-296-5p|hsa-miR-30b-5p|hsa-miR-15b-3p|hsa-miR-532-3p|hsa-miR-744-5p|hsa-miR-769-5p|hsa-miR-500a-3p|hsa-miR-502-3p
R-HSA-1614635	Sulfur amino acid metabolism	https://reactome.org/PathwayBrowser/#/R-HSA-1614635	0.000281916	0.00153088	hsa-miR-145-5p|hsa-miR-15b-3p|hsa-miR-3615|hsa-miR-500a-3p|hsa-miR-502-3p|hsa-miR-532-3p|hsa-miR-769-5p|hsa-miR-30b-5p
R-HSA-3214858	RMTs methylate histone arginines	https://reactome.org/PathwayBrowser/#/R-HSA-3214858	0.000282962	0.00153202	hsa-miR-199a-5p|hsa-miR-210-3p|hsa-miR-1343-3p|hsa-miR-145-5p|hsa-miR-296-5p|hsa-miR-30b-5p|hsa-miR-532-3p|hsa-miR-769-5p|hsa-miR-342-5p|hsa-miR-3615|hsa-miR-502-3p|hsa-miR-15b-3p|hsa-miR-744-5p|hsa-miR-504-5p
R-HSA-2426168	Activation of gene expression by SREBF (SREBP)	https://reactome.org/PathwayBrowser/#/R-HSA-2426168	0.000289141	0.00155626	hsa-miR-210-3p|hsa-miR-15b-3p|hsa-miR-30b-5p|hsa-miR-744-5p|hsa-miR-1343-3p|hsa-miR-145-5p|hsa-miR-342-5p|hsa-miR-199a-5p|hsa-miR-504-5p|hsa-miR-502-3p|hsa-miR-660-5p|hsa-miR-296-5p|hsa-miR-769-5p|hsa-miR-3127-3p
R-HSA-5693565	Recruitment and ATM-mediated phosphorylation of repair and signaling proteins at DNA double strand breaks	https://reactome.org/PathwayBrowser/#/R-HSA-5693565	0.000289141	0.00155626	hsa-miR-1343-3p|hsa-miR-15b-3p|hsa-miR-296-5p|hsa-miR-30b-5p|hsa-miR-532-3p|hsa-miR-660-5p|hsa-miR-199a-5p|hsa-miR-145-5p|hsa-miR-210-3p|hsa-miR-500a-3p|hsa-miR-769-5p|hsa-miR-744-5p|hsa-miR-504-5p|hsa-miR-3615
R-HSA-9694631	Maturation of nucleoprotein	https://reactome.org/PathwayBrowser/#/R-HSA-9694631	0.000298841	0.00160375	hsa-miR-145-5p|hsa-miR-500a-3p|hsa-miR-502-3p|hsa-miR-532-3p|hsa-miR-769-5p|hsa-miR-199a-5p|hsa-miR-504-5p|hsa-miR-1343-3p|hsa-miR-30b-5p|hsa-miR-296-5p|hsa-miR-15b-3p|hsa-miR-210-3p
R-HSA-2485179	Activation of the phototransduction cascade	https://reactome.org/PathwayBrowser/#/R-HSA-2485179	0.000300845	0.00160978	hsa-miR-30b-5p|hsa-miR-342-5p|hsa-miR-500a-3p|hsa-miR-744-5p|hsa-miR-769-5p|hsa-miR-145-5p|hsa-miR-210-3p
R-HSA-1234174	Cellular response to hypoxia	https://reactome.org/PathwayBrowser/#/R-HSA-1234174	0.000317555	0.00169424	hsa-miR-342-5p|hsa-miR-502-3p|hsa-miR-210-3p|hsa-miR-30b-5p|hsa-miR-744-5p|hsa-miR-1343-3p|hsa-miR-145-5p|hsa-miR-199a-5p|hsa-miR-660-5p|hsa-miR-769-5p
R-HSA-8852276	The role of GTSE1 in G2/M progression after G2 checkpoint	https://reactome.org/PathwayBrowser/#/R-HSA-8852276	0.00032172	0.00171147	hsa-miR-30b-5p|hsa-miR-1343-3p|hsa-miR-210-3p|hsa-miR-342-5p|hsa-miR-199a-5p|hsa-miR-145-5p|hsa-miR-502-3p|hsa-miR-3615|hsa-miR-769-5p|hsa-miR-744-5p|hsa-miR-15b-3p|hsa-miR-3127-3p|hsa-miR-500a-3p|hsa-miR-532-3p
R-HSA-6811438	Intra-Golgi traffic	https://reactome.org/PathwayBrowser/#/R-HSA-6811438	0.000323916	0.00171816	hsa-miR-296-5p|hsa-miR-744-5p|hsa-miR-1343-3p|hsa-miR-210-3p|hsa-miR-199a-5p|hsa-miR-30b-5p|hsa-miR-342-5p|hsa-miR-532-3p|hsa-miR-502-3p|hsa-miR-3127-3p|hsa-miR-769-5p|hsa-miR-504-5p|hsa-miR-3615
R-HSA-69052	Switching of origins to a post-replicative state	https://reactome.org/PathwayBrowser/#/R-HSA-69052	0.000331067	0.00174597	hsa-miR-1343-3p|hsa-miR-145-5p|hsa-miR-3615|hsa-miR-504-5p|hsa-miR-532-3p|hsa-miR-210-3p|hsa-miR-15b-3p|hsa-miR-3127-3p|hsa-miR-296-5p|hsa-miR-744-5p
R-HSA-139910	Activation of BMF and translocation to mitochondria	https://reactome.org/PathwayBrowser/#/R-HSA-139910	0.000331067	0.00174597	hsa-miR-296-5p|hsa-miR-532-3p|hsa-miR-30b-5p|hsa-miR-210-3p|hsa-miR-1343-3p|hsa-miR-3127-3p|hsa-miR-342-5p|hsa-miR-504-5p|hsa-miR-660-5p|hsa-miR-769-5p
R-HSA-9010642	ROBO receptors bind AKAP5	https://reactome.org/PathwayBrowser/#/R-HSA-9010642	0.000336548	0.00176978	hsa-miR-30b-5p|hsa-miR-210-3p|hsa-miR-500a-3p|hsa-miR-145-5p|hsa-miR-502-3p|hsa-miR-1343-3p|hsa-miR-199a-5p|hsa-miR-3605-3p|hsa-miR-3127-3p
R-HSA-9029558	NR1H2 & NR1H3 regulate gene expression linked to lipogenesis	https://reactome.org/PathwayBrowser/#/R-HSA-9029558	0.000339564	0.00178052	hsa-miR-1343-3p|hsa-miR-210-3p|hsa-miR-145-5p|hsa-miR-342-5p|hsa-miR-15b-3p|hsa-miR-744-5p|hsa-miR-504-5p|hsa-miR-3127-3p|hsa-miR-532-3p|hsa-miR-30b-5p|hsa-miR-199a-5p
R-HSA-6799198	Complex I biogenesis	https://reactome.org/PathwayBrowser/#/R-HSA-6799198	0.000346386	0.00180594	hsa-miR-210-3p|hsa-miR-769-5p|hsa-miR-145-5p|hsa-miR-3127-3p|hsa-miR-1343-3p|hsa-miR-296-5p|hsa-miR-30b-5p|hsa-miR-744-5p|hsa-miR-500a-3p|hsa-miR-502-3p|hsa-miR-199a-5p|hsa-miR-342-5p
R-HSA-198753	ERK/MAPK targets	https://reactome.org/PathwayBrowser/#/R-HSA-198753	0.000346386	0.00180594	hsa-miR-30b-5p|hsa-miR-210-3p|hsa-miR-342-5p|hsa-miR-502-3p|hsa-miR-769-5p|hsa-miR-145-5p|hsa-miR-532-3p|hsa-miR-1343-3p|hsa-miR-660-5p|hsa-miR-3615|hsa-miR-296-5p|hsa-miR-744-5p
R-HSA-372708	p130Cas linkage to MAPK signaling for integrins	https://reactome.org/PathwayBrowser/#/R-HSA-372708	0.000351496	0.00181706	hsa-miR-1343-3p|hsa-miR-744-5p|hsa-miR-500a-3p|hsa-miR-145-5p|hsa-miR-199a-5p|hsa-miR-210-3p|hsa-miR-30b-5p|hsa-miR-3615|hsa-miR-296-5p|hsa-miR-660-5p|hsa-miR-3127-3p
R-HSA-2682334	EPH-Ephrin signaling	https://reactome.org/PathwayBrowser/#/R-HSA-2682334	0.000351496	0.00181706	hsa-miR-210-3p|hsa-miR-145-5p|hsa-miR-1343-3p|hsa-miR-3127-3p|hsa-miR-500a-3p|hsa-miR-744-5p|hsa-miR-502-3p|hsa-miR-769-5p|hsa-miR-660-5p|hsa-miR-30b-5p|hsa-miR-15b-3p
R-HSA-428890	Role of ABL in ROBO-SLIT signaling	https://reactome.org/PathwayBrowser/#/R-HSA-428890	0.000351496	0.00181706	hsa-miR-1343-3p|hsa-miR-3605-3p|hsa-miR-502-3p|hsa-miR-504-5p|hsa-miR-210-3p|hsa-miR-296-5p|hsa-miR-145-5p|hsa-miR-199a-5p|hsa-miR-769-5p|hsa-miR-30b-5p|hsa-miR-3615
R-HSA-3899300	SUMOylation of transcription cofactors	https://reactome.org/PathwayBrowser/#/R-HSA-3899300	0.000357254	0.0018313	hsa-miR-744-5p|hsa-miR-1343-3p|hsa-miR-30b-5p|hsa-miR-210-3p|hsa-miR-145-5p|hsa-miR-3127-3p|hsa-miR-3605-3p|hsa-miR-199a-5p|hsa-miR-500a-3p|hsa-miR-532-3p|hsa-miR-296-5p|hsa-miR-504-5p|hsa-miR-502-3p|hsa-miR-342-5p
R-HSA-389357	CD28 dependent PI3K/Akt signaling	https://reactome.org/PathwayBrowser/#/R-HSA-389357	0.0003566	0.0018313	hsa-miR-1343-3p|hsa-miR-210-3p|hsa-miR-199a-5p|hsa-miR-30b-5p|hsa-miR-342-5p|hsa-miR-3615|hsa-miR-532-3p|hsa-miR-296-5p|hsa-miR-504-5p|hsa-miR-145-5p|hsa-miR-769-5p|hsa-miR-223-3p
R-HSA-202424	Downstream TCR signaling	https://reactome.org/PathwayBrowser/#/R-HSA-202424	0.000357254	0.0018313	hsa-miR-30b-5p|hsa-miR-532-3p|hsa-miR-1343-3p|hsa-miR-210-3p|hsa-miR-199a-5p|hsa-miR-3615|hsa-miR-342-5p|hsa-miR-660-5p|hsa-miR-296-5p|hsa-miR-145-5p|hsa-miR-500a-3p|hsa-miR-769-5p|hsa-miR-502-3p|hsa-miR-223-3p
R-HSA-8849473	PTK6 Expression	https://reactome.org/PathwayBrowser/#/R-HSA-8849473	0.000374433	0.001914	hsa-miR-342-5p|hsa-miR-502-3p|hsa-miR-210-3p|hsa-miR-1343-3p|hsa-miR-30b-5p|hsa-miR-660-5p|hsa-miR-744-5p|hsa-miR-504-5p|hsa-miR-532-3p|hsa-miR-769-5p
R-HSA-6781827	Transcription-Coupled Nucleotide Excision Repair (TC-NER)	https://reactome.org/PathwayBrowser/#/R-HSA-6781827	0.00038473	0.00196116	hsa-miR-210-3p|hsa-miR-30b-5p|hsa-miR-3605-3p|hsa-miR-1343-3p|hsa-miR-504-5p|hsa-miR-3127-3p|hsa-miR-532-3p|hsa-miR-342-5p|hsa-miR-660-5p|hsa-miR-744-5p|hsa-miR-145-5p|hsa-miR-3615|hsa-miR-769-5p
R-HSA-9755511	KEAP1-NFE2L2 pathway	https://reactome.org/PathwayBrowser/#/R-HSA-9755511	0.000387942	0.00197204	hsa-miR-30b-5p|hsa-miR-1343-3p|hsa-miR-199a-5p|hsa-miR-210-3p|hsa-miR-744-5p|hsa-miR-532-3p|hsa-miR-3615|hsa-miR-342-5p|hsa-miR-145-5p|hsa-miR-15b-3p|hsa-miR-502-3p|hsa-miR-504-5p|hsa-miR-500a-3p|hsa-miR-769-5p
R-HSA-74713	IRS activation	https://reactome.org/PathwayBrowser/#/R-HSA-74713	0.000390046	0.00197724	hsa-miR-30b-5p|hsa-miR-3127-3p|hsa-miR-744-5p|hsa-miR-210-3p|hsa-miR-145-5p|hsa-miR-199a-5p|hsa-miR-504-5p|hsa-miR-532-3p|hsa-miR-1343-3p
R-HSA-2173795	Downregulation of SMAD2/3:SMAD4 transcriptional activity	https://reactome.org/PathwayBrowser/#/R-HSA-2173795	0.000395942	0.00200158	hsa-miR-210-3p|hsa-miR-30b-5p|hsa-miR-502-3p|hsa-miR-145-5p|hsa-miR-342-5p|hsa-miR-532-3p|hsa-miR-1343-3p|hsa-miR-744-5p|hsa-miR-769-5p|hsa-miR-500a-3p|hsa-miR-660-5p|hsa-miR-199a-5p|hsa-miR-296-5p|hsa-miR-3615
R-HSA-6794361	Neurexins and neuroligins	https://reactome.org/PathwayBrowser/#/R-HSA-6794361	0.000399953	0.00201075	hsa-miR-30b-5p|hsa-miR-744-5p|hsa-miR-532-3p|hsa-miR-1343-3p|hsa-miR-199a-5p|hsa-miR-210-3p|hsa-miR-3615|hsa-miR-15b-3p|hsa-miR-502-3p|hsa-miR-296-5p|hsa-miR-3127-3p|hsa-miR-145-5p
R-HSA-8878166	Transcriptional regulation by RUNX2	https://reactome.org/PathwayBrowser/#/R-HSA-8878166	0.000399953	0.00201075	hsa-miR-145-5p|hsa-miR-30b-5p|hsa-miR-504-5p|hsa-miR-532-3p|hsa-miR-210-3p|hsa-miR-296-5p|hsa-miR-1343-3p|hsa-miR-15b-3p|hsa-miR-3127-3p|hsa-miR-744-5p|hsa-miR-500a-3p|hsa-miR-769-5p
R-HSA-611105	Respiratory electron transport	https://reactome.org/PathwayBrowser/#/R-HSA-611105	0.000403723	0.00202415	hsa-miR-769-5p|hsa-miR-145-5p|hsa-miR-3127-3p|hsa-miR-1343-3p|hsa-miR-210-3p|hsa-miR-296-5p|hsa-miR-502-3p|hsa-miR-223-3p|hsa-miR-744-5p|hsa-miR-30b-5p|hsa-miR-500a-3p|hsa-miR-199a-5p|hsa-miR-342-5p
R-HSA-68962	Activation of the pre-replicative complex	https://reactome.org/PathwayBrowser/#/R-HSA-68962	0.000411437	0.00205718	hsa-miR-210-3p|hsa-miR-1343-3p|hsa-miR-660-5p|hsa-miR-145-5p|hsa-miR-3615|hsa-miR-504-5p|hsa-miR-532-3p|hsa-miR-30b-5p|hsa-miR-15b-3p|hsa-miR-3127-3p|hsa-miR-296-5p|hsa-miR-744-5p
R-HSA-8854214	TBC/RABGAPs	https://reactome.org/PathwayBrowser/#/R-HSA-8854214	0.000413504	0.00206188	hsa-miR-1343-3p|hsa-miR-296-5p|hsa-miR-145-5p|hsa-miR-30b-5p|hsa-miR-500a-3p|hsa-miR-210-3p|hsa-miR-744-5p|hsa-miR-769-5p|hsa-miR-15b-3p|hsa-miR-502-3p|hsa-miR-199a-5p|hsa-miR-532-3p|hsa-miR-342-5p
R-HSA-9662834	CD163 mediating an anti-inflammatory response	https://reactome.org/PathwayBrowser/#/R-HSA-9662834	0.0004223	0.00210003	hsa-miR-15b-3p|hsa-miR-199a-5p|hsa-miR-30b-5p|hsa-miR-3605-3p|hsa-miR-3615|hsa-miR-502-3p|hsa-miR-145-5p|hsa-miR-660-5p|hsa-miR-210-3p|hsa-miR-1343-3p
R-HSA-6804115	TP53 regulates transcription of additional cell cycle genes whose exact role in the p53 pathway remain uncertain	https://reactome.org/PathwayBrowser/#/R-HSA-6804115	0.000423476	0.00210017	hsa-miR-296-5p|hsa-miR-744-5p|hsa-miR-145-5p|hsa-miR-3605-3p|hsa-miR-3615|hsa-miR-500a-3p|hsa-miR-502-3p|hsa-miR-30b-5p|hsa-miR-210-3p|hsa-miR-532-3p|hsa-miR-1343-3p|hsa-miR-15b-3p|hsa-miR-3127-3p
R-HSA-416700	Other semaphorin interactions	https://reactome.org/PathwayBrowser/#/R-HSA-416700	0.000439314	0.00217282	hsa-miR-1343-3p|hsa-miR-660-5p|hsa-miR-210-3p|hsa-miR-199a-5p|hsa-miR-30b-5p|hsa-miR-744-5p|hsa-miR-145-5p|hsa-miR-500a-3p|hsa-miR-532-3p|hsa-miR-15b-3p
R-HSA-9768919	NPAS4 regulates expression of target genes	https://reactome.org/PathwayBrowser/#/R-HSA-9768919	0.000454579	0.00224227	hsa-miR-744-5p|hsa-miR-1343-3p|hsa-miR-223-3p|hsa-miR-30b-5p|hsa-miR-3127-3p|hsa-miR-500a-3p|hsa-miR-502-3p|hsa-miR-532-3p|hsa-miR-660-5p|hsa-miR-210-3p|hsa-miR-145-5p|hsa-miR-342-5p|hsa-miR-504-5p
R-HSA-379716	Cytosolic tRNA aminoacylation	https://reactome.org/PathwayBrowser/#/R-HSA-379716	0.000472966	0.00232045	hsa-miR-660-5p|hsa-miR-145-5p|hsa-miR-342-5p|hsa-miR-744-5p|hsa-miR-30b-5p|hsa-miR-199a-5p|hsa-miR-532-3p|hsa-miR-502-3p|hsa-miR-1343-3p|hsa-miR-210-3p|hsa-miR-3127-3p|hsa-miR-500a-3p
R-HSA-9614399	Regulation of localization of FOXO transcription factors	https://reactome.org/PathwayBrowser/#/R-HSA-9614399	0.000472966	0.00232045	hsa-miR-342-5p|hsa-miR-3615|hsa-miR-532-3p|hsa-miR-30b-5p|hsa-miR-504-5p|hsa-miR-223-3p|hsa-miR-1343-3p|hsa-miR-145-5p|hsa-miR-502-3p|hsa-miR-210-3p|hsa-miR-500a-3p|hsa-miR-199a-5p
R-HSA-2151201	Transcriptional activation of mitochondrial biogenesis	https://reactome.org/PathwayBrowser/#/R-HSA-2151201	0.000493179	0.00241315	hsa-miR-744-5p|hsa-miR-1343-3p|hsa-miR-296-5p|hsa-miR-210-3p|hsa-miR-342-5p|hsa-miR-30b-5p|hsa-miR-769-5p|hsa-miR-500a-3p|hsa-miR-502-3p|hsa-miR-504-5p|hsa-miR-15b-3p|hsa-miR-145-5p|hsa-miR-532-3p|hsa-miR-660-5p
R-HSA-186797	Signaling by PDGF	https://reactome.org/PathwayBrowser/#/R-HSA-186797	0.000499583	0.00243796	hsa-miR-1343-3p|hsa-miR-30b-5p|hsa-miR-210-3p|hsa-miR-145-5p|hsa-miR-744-5p|hsa-miR-502-3p|hsa-miR-532-3p|hsa-miR-199a-5p|hsa-miR-769-5p|hsa-miR-15b-3p|hsa-miR-500a-3p|hsa-miR-296-5p
R-HSA-8951936	RUNX3 regulates p14-ARF	https://reactome.org/PathwayBrowser/#/R-HSA-8951936	0.00051334	0.00249844	hsa-miR-1343-3p|hsa-miR-145-5p|hsa-miR-30b-5p|hsa-miR-342-5p|hsa-miR-210-3p|hsa-miR-199a-5p|hsa-miR-532-3p|hsa-miR-296-5p|hsa-miR-3127-3p|hsa-miR-3615|hsa-miR-502-3p|hsa-miR-744-5p
R-HSA-9670095	Inhibition of DNA recombination at telomere	https://reactome.org/PathwayBrowser/#/R-HSA-9670095	0.000534435	0.00259421	hsa-miR-210-3p|hsa-miR-3605-3p|hsa-miR-1343-3p|hsa-miR-15b-3p|hsa-miR-502-3p|hsa-miR-504-5p|hsa-miR-660-5p|hsa-miR-769-5p|hsa-miR-145-5p|hsa-miR-532-3p|hsa-miR-744-5p|hsa-miR-296-5p|hsa-miR-30b-5p
R-HSA-381753	Olfactory Signaling Pathway	https://reactome.org/PathwayBrowser/#/R-HSA-381753	0.000541165	0.00261993	hsa-miR-1343-3p|hsa-miR-30b-5p|hsa-miR-342-5p|hsa-miR-500a-3p|hsa-miR-744-5p|hsa-miR-769-5p|hsa-miR-145-5p|hsa-miR-210-3p
R-HSA-6781823	Formation of TC-NER Pre-Incision Complex	https://reactome.org/PathwayBrowser/#/R-HSA-6781823	0.000559231	0.00267205	hsa-miR-210-3p|hsa-miR-30b-5p|hsa-miR-3605-3p|hsa-miR-1343-3p|hsa-miR-504-5p|hsa-miR-3127-3p|hsa-miR-532-3p|hsa-miR-660-5p|hsa-miR-342-5p|hsa-miR-744-5p|hsa-miR-145-5p|hsa-miR-3615|hsa-miR-769-5p
R-HSA-5668599	RHO GTPases Activate NADPH Oxidases	https://reactome.org/PathwayBrowser/#/R-HSA-5668599	0.000557659	0.00267205	hsa-miR-210-3p|hsa-miR-502-3p|hsa-miR-145-5p|hsa-miR-660-5p|hsa-miR-500a-3p|hsa-miR-296-5p|hsa-miR-30b-5p|hsa-miR-1343-3p|hsa-miR-199a-5p|hsa-miR-3605-3p|hsa-miR-15b-3p
R-HSA-8862803	Deregulated CDK5 triggers multiple neurodegenerative pathways in Alzheimer's disease models	https://reactome.org/PathwayBrowser/#/R-HSA-8862803	0.000559231	0.00267205	hsa-miR-210-3p|hsa-miR-1343-3p|hsa-miR-145-5p|hsa-miR-500a-3p|hsa-miR-502-3p|hsa-miR-199a-5p|hsa-miR-3127-3p|hsa-miR-223-3p|hsa-miR-296-5p|hsa-miR-30b-5p|hsa-miR-769-5p|hsa-miR-744-5p|hsa-miR-342-5p
R-HSA-8849932	Synaptic adhesion-like molecules	https://reactome.org/PathwayBrowser/#/R-HSA-8849932	0.000553413	0.00267205	hsa-miR-15b-3p|hsa-miR-3615|hsa-miR-1343-3p|hsa-miR-210-3p|hsa-miR-145-5p|hsa-miR-296-5p|hsa-miR-504-5p|hsa-miR-500a-3p|hsa-miR-532-3p|hsa-miR-30b-5p
R-HSA-2559584	Formation of Senescence-Associated Heterochromatin Foci (SAHF)	https://reactome.org/PathwayBrowser/#/R-HSA-2559584	0.000556469	0.00267205	hsa-miR-210-3p|hsa-miR-199a-5p|hsa-miR-3127-3p|hsa-miR-145-5p|hsa-miR-30b-5p|hsa-miR-1343-3p|hsa-miR-15b-3p|hsa-miR-532-3p|hsa-miR-744-5p|hsa-miR-500a-3p|hsa-miR-769-5p|hsa-miR-342-5p
R-HSA-68616	Assembly of the ORC complex at the origin of replication	https://reactome.org/PathwayBrowser/#/R-HSA-68616	0.000571975	0.00272582	hsa-miR-30b-5p|hsa-miR-342-5p|hsa-miR-660-5p|hsa-miR-1343-3p|hsa-miR-210-3p|hsa-miR-744-5p|hsa-miR-504-5p|hsa-miR-502-3p|hsa-miR-769-5p|hsa-miR-145-5p|hsa-miR-15b-3p|hsa-miR-532-3p|hsa-miR-296-5p
R-HSA-9013973	TICAM1-dependent activation of IRF3/IRF7	https://reactome.org/PathwayBrowser/#/R-HSA-9013973	0.000574558	0.00273101	hsa-miR-1343-3p|hsa-miR-296-5p|hsa-miR-504-5p|hsa-miR-532-3p|hsa-miR-660-5p|hsa-miR-769-5p|hsa-miR-210-3p|hsa-miR-145-5p|hsa-miR-30b-5p|hsa-miR-3615
R-HSA-6804758	Regulation of TP53 Activity through Acetylation	https://reactome.org/PathwayBrowser/#/R-HSA-6804758	0.000584953	0.00277322	hsa-miR-1343-3p|hsa-miR-296-5p|hsa-miR-30b-5p|hsa-miR-199a-5p|hsa-miR-504-5p|hsa-miR-532-3p|hsa-miR-210-3p|hsa-miR-145-5p|hsa-miR-342-5p|hsa-miR-3615|hsa-miR-769-5p|hsa-miR-3127-3p|hsa-miR-3605-3p
R-HSA-381676	Glucagon-like Peptide-1 (GLP1) regulates insulin secretion	https://reactome.org/PathwayBrowser/#/R-HSA-381676	0.000618496	0.00291855	hsa-miR-210-3p|hsa-miR-30b-5p|hsa-miR-342-5p|hsa-miR-500a-3p|hsa-miR-744-5p|hsa-miR-769-5p|hsa-miR-145-5p|hsa-miR-532-3p|hsa-miR-502-3p|hsa-miR-1343-3p|hsa-miR-3615|hsa-miR-199a-5p
R-HSA-3134975	Regulation of innate immune responses to cytosolic DNA	https://reactome.org/PathwayBrowser/#/R-HSA-3134975	0.000618796	0.00291855	hsa-miR-1343-3p|hsa-miR-744-5p|hsa-miR-296-5p|hsa-miR-504-5p|hsa-miR-532-3p|hsa-miR-660-5p|hsa-miR-769-5p|hsa-miR-30b-5p|hsa-miR-210-3p|hsa-miR-3615
R-HSA-426486	Small interfering RNA (siRNA) biogenesis	https://reactome.org/PathwayBrowser/#/R-HSA-426486	0.000634845	0.00298654	hsa-miR-30b-5p|hsa-miR-3127-3p|hsa-miR-744-5p|hsa-miR-1343-3p|hsa-miR-199a-5p|hsa-miR-342-5p|hsa-miR-145-5p|hsa-miR-210-3p|hsa-miR-223-3p|hsa-miR-532-3p|hsa-miR-769-5p|hsa-miR-296-5p
R-HSA-9710421	Defective pyroptosis	https://reactome.org/PathwayBrowser/#/R-HSA-9710421	0.000639273	0.00299966	hsa-miR-210-3p|hsa-miR-30b-5p|hsa-miR-145-5p|hsa-miR-504-5p|hsa-miR-502-3p|hsa-miR-660-5p|hsa-miR-769-5p|hsa-miR-3127-3p|hsa-miR-1343-3p|hsa-miR-15b-3p|hsa-miR-532-3p|hsa-miR-744-5p|hsa-miR-296-5p
R-HSA-8964539	Glutamate and glutamine metabolism	https://reactome.org/PathwayBrowser/#/R-HSA-8964539	0.000641919	0.00300438	hsa-miR-145-5p|hsa-miR-210-3p|hsa-miR-30b-5p|hsa-miR-502-3p|hsa-miR-769-5p|hsa-miR-296-5p|hsa-miR-500a-3p|hsa-miR-532-3p|hsa-miR-3127-3p|hsa-miR-1343-3p
R-HSA-69563	p53-Dependent G1 DNA Damage Response	https://reactome.org/PathwayBrowser/#/R-HSA-69563	0.000671689	0.00313569	hsa-miR-1343-3p|hsa-miR-3615|hsa-miR-500a-3p|hsa-miR-502-3p|hsa-miR-532-3p|hsa-miR-660-5p|hsa-miR-15b-3p|hsa-miR-3127-3p|hsa-miR-210-3p|hsa-miR-145-5p|hsa-miR-30b-5p
R-HSA-373753	Nephrin family interactions	https://reactome.org/PathwayBrowser/#/R-HSA-373753	0.000685996	0.00319433	hsa-miR-210-3p|hsa-miR-30b-5p|hsa-miR-199a-5p|hsa-miR-532-3p|hsa-miR-296-5p|hsa-miR-1343-3p|hsa-miR-145-5p|hsa-miR-502-3p|hsa-miR-744-5p|hsa-miR-769-5p|hsa-miR-3615|hsa-miR-15b-3p
R-HSA-171007	p38MAPK events	https://reactome.org/PathwayBrowser/#/R-HSA-171007	0.000690244	0.00319784	hsa-miR-145-5p|hsa-miR-660-5p|hsa-miR-199a-5p|hsa-miR-30b-5p|hsa-miR-210-3p|hsa-miR-1343-3p|hsa-miR-342-5p|hsa-miR-502-3p|hsa-miR-296-5p|hsa-miR-3127-3p
R-HSA-9683610	Maturation of nucleoprotein	https://reactome.org/PathwayBrowser/#/R-HSA-9683610	0.000690244	0.00319784	hsa-miR-145-5p|hsa-miR-500a-3p|hsa-miR-502-3p|hsa-miR-532-3p|hsa-miR-769-5p|hsa-miR-199a-5p|hsa-miR-504-5p|hsa-miR-1343-3p|hsa-miR-296-5p|hsa-miR-210-3p
R-HSA-912446	Meiotic recombination	https://reactome.org/PathwayBrowser/#/R-HSA-912446	0.000712834	0.00324592	hsa-miR-210-3p|hsa-miR-502-3p|hsa-miR-145-5p|hsa-miR-30b-5p|hsa-miR-3615|hsa-miR-1343-3p|hsa-miR-504-5p|hsa-miR-660-5p|hsa-miR-769-5p|hsa-miR-296-5p|hsa-miR-15b-3p|hsa-miR-532-3p|hsa-miR-744-5p
R-HSA-1655829	Regulation of cholesterol biosynthesis by SREBP (SREBF)	https://reactome.org/PathwayBrowser/#/R-HSA-1655829	0.000721907	0.00324592	hsa-miR-30b-5p|hsa-miR-210-3p|hsa-miR-145-5p|hsa-miR-342-5p|hsa-miR-744-5p|hsa-miR-502-3p|hsa-miR-1343-3p|hsa-miR-199a-5p|hsa-miR-500a-3p|hsa-miR-532-3p|hsa-miR-769-5p|hsa-miR-660-5p
R-HSA-6804759	Regulation of TP53 Activity through Association with Co-factors	https://reactome.org/PathwayBrowser/#/R-HSA-6804759	0.000715475	0.00324592	hsa-miR-30b-5p|hsa-miR-15b-3p|hsa-miR-210-3p|hsa-miR-342-5p|hsa-miR-3615|hsa-miR-532-3p|hsa-miR-504-5p|hsa-miR-1343-3p|hsa-miR-145-5p|hsa-miR-3127-3p
R-HSA-196299	Beta-catenin phosphorylation cascade	https://reactome.org/PathwayBrowser/#/R-HSA-196299	0.000721907	0.00324592	hsa-miR-210-3p|hsa-miR-145-5p|hsa-miR-500a-3p|hsa-miR-502-3p|hsa-miR-532-3p|hsa-miR-769-5p|hsa-miR-199a-5p|hsa-miR-1343-3p|hsa-miR-3615|hsa-miR-30b-5p|hsa-miR-744-5p|hsa-miR-296-5p
R-HSA-5339716	Signaling by GSK3beta mutants	https://reactome.org/PathwayBrowser/#/R-HSA-5339716	0.000721907	0.00324592	hsa-miR-210-3p|hsa-miR-145-5p|hsa-miR-500a-3p|hsa-miR-502-3p|hsa-miR-532-3p|hsa-miR-769-5p|hsa-miR-199a-5p|hsa-miR-1343-3p|hsa-miR-3615|hsa-miR-30b-5p|hsa-miR-744-5p|hsa-miR-296-5p
R-HSA-5358747	CTNNB1 S33 mutants aren't phosphorylated	https://reactome.org/PathwayBrowser/#/R-HSA-5358747	0.000721907	0.00324592	hsa-miR-210-3p|hsa-miR-145-5p|hsa-miR-500a-3p|hsa-miR-502-3p|hsa-miR-532-3p|hsa-miR-769-5p|hsa-miR-199a-5p|hsa-miR-1343-3p|hsa-miR-3615|hsa-miR-30b-5p|hsa-miR-744-5p|hsa-miR-296-5p
R-HSA-5358749	CTNNB1 S37 mutants aren't phosphorylated	https://reactome.org/PathwayBrowser/#/R-HSA-5358749	0.000721907	0.00324592	hsa-miR-210-3p|hsa-miR-145-5p|hsa-miR-500a-3p|hsa-miR-502-3p|hsa-miR-532-3p|hsa-miR-769-5p|hsa-miR-199a-5p|hsa-miR-1343-3p|hsa-miR-3615|hsa-miR-30b-5p|hsa-miR-744-5p|hsa-miR-296-5p
R-HSA-5358751	CTNNB1 S45 mutants aren't phosphorylated	https://reactome.org/PathwayBrowser/#/R-HSA-5358751	0.000721907	0.00324592	hsa-miR-210-3p|hsa-miR-145-5p|hsa-miR-500a-3p|hsa-miR-502-3p|hsa-miR-532-3p|hsa-miR-769-5p|hsa-miR-199a-5p|hsa-miR-1343-3p|hsa-miR-3615|hsa-miR-30b-5p|hsa-miR-744-5p|hsa-miR-296-5p
R-HSA-5358752	CTNNB1 T41 mutants aren't phosphorylated	https://reactome.org/PathwayBrowser/#/R-HSA-5358752	0.000721907	0.00324592	hsa-miR-210-3p|hsa-miR-145-5p|hsa-miR-500a-3p|hsa-miR-502-3p|hsa-miR-532-3p|hsa-miR-769-5p|hsa-miR-199a-5p|hsa-miR-1343-3p|hsa-miR-3615|hsa-miR-30b-5p|hsa-miR-744-5p|hsa-miR-296-5p
R-HSA-9615017	FOXO-mediated transcription of oxidative stress, metabolic and neuronal genes	https://reactome.org/PathwayBrowser/#/R-HSA-9615017	0.000703767	0.00324592	hsa-miR-145-5p|hsa-miR-342-5p|hsa-miR-500a-3p|hsa-miR-502-3p|hsa-miR-210-3p|hsa-miR-30b-5p|hsa-miR-660-5p|hsa-miR-769-5p|hsa-miR-223-3p|hsa-miR-199a-5p|hsa-miR-1343-3p|hsa-miR-744-5p
R-HSA-392451	G beta:gamma signalling through PI3Kgamma	https://reactome.org/PathwayBrowser/#/R-HSA-392451	0.000713616	0.00324592	hsa-miR-210-3p|hsa-miR-30b-5p|hsa-miR-342-5p|hsa-miR-500a-3p|hsa-miR-744-5p|hsa-miR-769-5p|hsa-miR-145-5p|hsa-miR-3615|hsa-miR-532-3p|hsa-miR-1343-3p|hsa-miR-504-5p
R-HSA-8964026	Chylomicron clearance	https://reactome.org/PathwayBrowser/#/R-HSA-8964026	0.00070877	0.00324592	hsa-miR-1343-3p|hsa-miR-145-5p|hsa-miR-199a-5p|hsa-miR-30b-5p|hsa-miR-660-5p|hsa-miR-769-5p|hsa-miR-210-3p|hsa-miR-3615
R-HSA-4608870	Asymmetric localization of PCP proteins	https://reactome.org/PathwayBrowser/#/R-HSA-4608870	0.000728334	0.00325881	hsa-miR-30b-5p|hsa-miR-1343-3p|hsa-miR-210-3p|hsa-miR-199a-5p|hsa-miR-3615|hsa-miR-342-5p|hsa-miR-145-5p|hsa-miR-744-5p|hsa-miR-500a-3p|hsa-miR-769-5p|hsa-miR-502-3p|hsa-miR-3127-3p|hsa-miR-296-5p
R-HSA-73772	RNA Polymerase I Promoter Escape	https://reactome.org/PathwayBrowser/#/R-HSA-73772	0.000728334	0.00325881	hsa-miR-210-3p|hsa-miR-1343-3p|hsa-miR-15b-3p|hsa-miR-30b-5p|hsa-miR-504-5p|hsa-miR-769-5p|hsa-miR-3127-3p|hsa-miR-502-3p|hsa-miR-660-5p|hsa-miR-532-3p|hsa-miR-145-5p|hsa-miR-744-5p|hsa-miR-296-5p
R-HSA-167200	Formation of HIV-1 elongation complex containing HIV-1 Tat	https://reactome.org/PathwayBrowser/#/R-HSA-167200	0.000759316	0.0033564	hsa-miR-342-5p|hsa-miR-210-3p|hsa-miR-3605-3p|hsa-miR-1343-3p|hsa-miR-504-5p|hsa-miR-30b-5p|hsa-miR-145-5p|hsa-miR-769-5p|hsa-miR-3615|hsa-miR-660-5p|hsa-miR-744-5p|hsa-miR-532-3p
R-HSA-912526	Interleukin receptor SHC signaling	https://reactome.org/PathwayBrowser/#/R-HSA-912526	0.000757622	0.0033564	hsa-miR-210-3p|hsa-miR-342-5p|hsa-miR-1343-3p|hsa-miR-296-5p|hsa-miR-769-5p|hsa-miR-30b-5p|hsa-miR-145-5p|hsa-miR-532-3p|hsa-miR-3127-3p|hsa-miR-744-5p|hsa-miR-223-3p
R-HSA-445989	TAK1-dependent IKK and NF-kappa-B activation	https://reactome.org/PathwayBrowser/#/R-HSA-445989	0.000759316	0.0033564	hsa-miR-532-3p|hsa-miR-210-3p|hsa-miR-660-5p|hsa-miR-199a-5p|hsa-miR-30b-5p|hsa-miR-500a-3p|hsa-miR-769-5p|hsa-miR-1343-3p|hsa-miR-296-5p|hsa-miR-744-5p|hsa-miR-223-3p|hsa-miR-3615
R-HSA-4641263	Regulation of FZD by ubiquitination	https://reactome.org/PathwayBrowser/#/R-HSA-4641263	0.000757622	0.0033564	hsa-miR-30b-5p|hsa-miR-660-5p|hsa-miR-1343-3p|hsa-miR-210-3p|hsa-miR-296-5p|hsa-miR-532-3p|hsa-miR-199a-5p|hsa-miR-3127-3p|hsa-miR-3615|hsa-miR-342-5p|hsa-miR-769-5p
R-HSA-168315	Inhibition of Host mRNA Processing and RNA Silencing	https://reactome.org/PathwayBrowser/#/R-HSA-168315	0.000759097	0.0033564	hsa-miR-15b-3p|hsa-miR-296-5p|hsa-miR-3127-3p|hsa-miR-342-5p|hsa-miR-3615|hsa-miR-532-3p|hsa-miR-744-5p
R-HSA-3645790	TGFBR2 Kinase Domain Mutants in Cancer	https://reactome.org/PathwayBrowser/#/R-HSA-3645790	0.000786265	0.00346715	hsa-miR-145-5p|hsa-miR-199a-5p|hsa-miR-532-3p|hsa-miR-502-3p|hsa-miR-1343-3p|hsa-miR-210-3p|hsa-miR-30b-5p|hsa-miR-500a-3p
R-HSA-418990	Adherens junctions interactions	https://reactome.org/PathwayBrowser/#/R-HSA-418990	0.000798269	0.00351162	hsa-miR-145-5p|hsa-miR-1343-3p|hsa-miR-342-5p|hsa-miR-744-5p|hsa-miR-210-3p|hsa-miR-296-5p|hsa-miR-199a-5p|hsa-miR-15b-3p|hsa-miR-3127-3p|hsa-miR-30b-5p|hsa-miR-502-3p|hsa-miR-660-5p
R-HSA-6783783	Interleukin-10 signaling	https://reactome.org/PathwayBrowser/#/R-HSA-6783783	0.000803779	0.00351894	hsa-miR-1343-3p|hsa-miR-500a-3p|hsa-miR-210-3p|hsa-miR-15b-3p|hsa-miR-769-5p|hsa-miR-145-5p|hsa-miR-199a-5p|hsa-miR-532-3p|hsa-miR-223-3p|hsa-miR-30b-5p|hsa-miR-502-3p
R-HSA-373752	Netrin-1 signaling	https://reactome.org/PathwayBrowser/#/R-HSA-373752	0.000803779	0.00351894	hsa-miR-3615|hsa-miR-769-5p|hsa-miR-1343-3p|hsa-miR-210-3p|hsa-miR-30b-5p|hsa-miR-532-3p|hsa-miR-744-5p|hsa-miR-199a-5p|hsa-miR-296-5p|hsa-miR-504-5p|hsa-miR-660-5p
R-HSA-6782135	Dual incision in TC-NER	https://reactome.org/PathwayBrowser/#/R-HSA-6782135	0.000827137	0.00360395	hsa-miR-532-3p|hsa-miR-210-3p|hsa-miR-30b-5p|hsa-miR-769-5p|hsa-miR-3605-3p|hsa-miR-1343-3p|hsa-miR-504-5p|hsa-miR-342-5p|hsa-miR-3127-3p|hsa-miR-3615|hsa-miR-744-5p|hsa-miR-145-5p|hsa-miR-660-5p
R-HSA-3928662	EPHB-mediated forward signaling	https://reactome.org/PathwayBrowser/#/R-HSA-3928662	0.000827137	0.00360395	hsa-miR-210-3p|hsa-miR-145-5p|hsa-miR-342-5p|hsa-miR-744-5p|hsa-miR-1343-3p|hsa-miR-199a-5p|hsa-miR-30b-5p|hsa-miR-3605-3p|hsa-miR-500a-3p|hsa-miR-502-3p|hsa-miR-769-5p|hsa-miR-3127-3p|hsa-miR-296-5p
R-HSA-174184	Cdc20:Phospho-APC/C mediated degradation of Cyclin A	https://reactome.org/PathwayBrowser/#/R-HSA-174184	0.000844604	0.00364534	hsa-miR-30b-5p|hsa-miR-210-3p|hsa-miR-223-3p|hsa-miR-1343-3p|hsa-miR-3615|hsa-miR-199a-5p|hsa-miR-342-5p|hsa-miR-145-5p|hsa-miR-500a-3p|hsa-miR-769-5p|hsa-miR-744-5p|hsa-miR-502-3p|hsa-miR-3127-3p
R-HSA-6796648	TP53 Regulates Transcription of DNA Repair Genes	https://reactome.org/PathwayBrowser/#/R-HSA-6796648	0.000844604	0.00364534	hsa-miR-342-5p|hsa-miR-210-3p|hsa-miR-30b-5p|hsa-miR-3605-3p|hsa-miR-1343-3p|hsa-miR-504-5p|hsa-miR-502-3p|hsa-miR-3615|hsa-miR-660-5p|hsa-miR-744-5p|hsa-miR-532-3p|hsa-miR-199a-5p|hsa-miR-145-5p
R-HSA-432040	Vasopressin regulates renal water homeostasis via Aquaporins	https://reactome.org/PathwayBrowser/#/R-HSA-432040	0.000838812	0.00364534	hsa-miR-210-3p|hsa-miR-30b-5p|hsa-miR-342-5p|hsa-miR-500a-3p|hsa-miR-744-5p|hsa-miR-769-5p|hsa-miR-145-5p|hsa-miR-532-3p|hsa-miR-1343-3p|hsa-miR-504-5p|hsa-miR-502-3p|hsa-miR-296-5p
R-HSA-212300	PRC2 methylates histones and DNA	https://reactome.org/PathwayBrowser/#/R-HSA-212300	0.000844604	0.00364534	hsa-miR-769-5p|hsa-miR-210-3p|hsa-miR-30b-5p|hsa-miR-145-5p|hsa-miR-504-5p|hsa-miR-502-3p|hsa-miR-660-5p|hsa-miR-3127-3p|hsa-miR-1343-3p|hsa-miR-15b-3p|hsa-miR-532-3p|hsa-miR-744-5p|hsa-miR-296-5p
R-HSA-419037	NCAM1 interactions	https://reactome.org/PathwayBrowser/#/R-HSA-419037	0.000852163	0.0036607	hsa-miR-1343-3p|hsa-miR-30b-5p|hsa-miR-210-3p|hsa-miR-145-5p|hsa-miR-199a-5p|hsa-miR-769-5p|hsa-miR-744-5p|hsa-miR-500a-3p|hsa-miR-532-3p|hsa-miR-502-3p|hsa-miR-342-5p
R-HSA-376176	Signaling by ROBO receptors	https://reactome.org/PathwayBrowser/#/R-HSA-376176	0.000852163	0.0036607	hsa-miR-30b-5p|hsa-miR-1343-3p|hsa-miR-145-5p|hsa-miR-504-5p|hsa-miR-210-3p|hsa-miR-744-5p|hsa-miR-342-5p|hsa-miR-199a-5p|hsa-miR-769-5p|hsa-miR-3127-3p|hsa-miR-3615
R-HSA-69017	CDK-mediated phosphorylation and removal of Cdc6	https://reactome.org/PathwayBrowser/#/R-HSA-69017	0.000862365	0.00369585	hsa-miR-30b-5p|hsa-miR-210-3p|hsa-miR-223-3p|hsa-miR-1343-3p|hsa-miR-660-5p|hsa-miR-3615|hsa-miR-199a-5p|hsa-miR-342-5p|hsa-miR-145-5p|hsa-miR-500a-3p|hsa-miR-769-5p|hsa-miR-744-5p|hsa-miR-502-3p
R-HSA-5423646	Aflatoxin activation and detoxification	https://reactome.org/PathwayBrowser/#/R-HSA-5423646	0.000867735	0.00371017	hsa-miR-342-5p|hsa-miR-210-3p|hsa-miR-744-5p|hsa-miR-199a-5p|hsa-miR-1343-3p|hsa-miR-769-5p
R-HSA-75892	Platelet Adhesion to exposed collagen	https://reactome.org/PathwayBrowser/#/R-HSA-75892	0.000882791	0.00376575	hsa-miR-210-3p|hsa-miR-145-5p|hsa-miR-199a-5p|hsa-miR-1343-3p|hsa-miR-500a-3p|hsa-miR-532-3p|hsa-miR-744-5p|hsa-miR-769-5p|hsa-miR-15b-3p|hsa-miR-30b-5p
R-HSA-525793	Myogenesis	https://reactome.org/PathwayBrowser/#/R-HSA-525793	0.000902708	0.00384176	hsa-miR-1343-3p|hsa-miR-3127-3p|hsa-miR-30b-5p|hsa-miR-3615|hsa-miR-210-3p|hsa-miR-145-5p|hsa-miR-744-5p|hsa-miR-342-5p|hsa-miR-660-5p|hsa-miR-504-5p|hsa-miR-296-5p|hsa-miR-502-3p
R-HSA-418592	ADP signalling through P2Y purinoceptor 1	https://reactome.org/PathwayBrowser/#/R-HSA-418592	0.000913477	0.00386959	hsa-miR-210-3p|hsa-miR-30b-5p|hsa-miR-342-5p|hsa-miR-500a-3p|hsa-miR-744-5p|hsa-miR-769-5p|hsa-miR-145-5p|hsa-miR-1343-3p|hsa-miR-660-5p|hsa-miR-3127-3p
R-HSA-198693	AKT phosphorylates targets in the nucleus	https://reactome.org/PathwayBrowser/#/R-HSA-198693	0.000913477	0.00386959	hsa-miR-342-5p|hsa-miR-3615|hsa-miR-532-3p|hsa-miR-30b-5p|hsa-miR-504-5p|hsa-miR-210-3p|hsa-miR-223-3p|hsa-miR-1343-3p|hsa-miR-145-5p|hsa-miR-502-3p
R-HSA-1433557	Signaling by SCF-KIT	https://reactome.org/PathwayBrowser/#/R-HSA-1433557	0.000924852	0.00389972	hsa-miR-210-3p|hsa-miR-145-5p|hsa-miR-223-3p|hsa-miR-296-5p|hsa-miR-30b-5p|hsa-miR-3127-3p|hsa-miR-744-5p|hsa-miR-1343-3p|hsa-miR-199a-5p|hsa-miR-3615|hsa-miR-3605-3p|hsa-miR-502-3p
R-HSA-5368286	Mitochondrial translation initiation	https://reactome.org/PathwayBrowser/#/R-HSA-5368286	0.000924852	0.00389972	hsa-miR-210-3p|hsa-miR-1343-3p|hsa-miR-769-5p|hsa-miR-30b-5p|hsa-miR-3127-3p|hsa-miR-342-5p|hsa-miR-296-5p|hsa-miR-502-3p|hsa-miR-500a-3p|hsa-miR-3605-3p|hsa-miR-145-5p|hsa-miR-660-5p
R-HSA-1592389	Activation of Matrix Metalloproteinases	https://reactome.org/PathwayBrowser/#/R-HSA-1592389	0.000946373	0.00398129	hsa-miR-30b-5p|hsa-miR-769-5p|hsa-miR-210-3p|hsa-miR-145-5p|hsa-miR-199a-5p|hsa-miR-223-3p|hsa-miR-296-5p|hsa-miR-1343-3p|hsa-miR-532-3p
R-HSA-450302	activated TAK1 mediates p38 MAPK activation	https://reactome.org/PathwayBrowser/#/R-HSA-450302	0.000955918	0.00401223	hsa-miR-1343-3p|hsa-miR-660-5p|hsa-miR-210-3p|hsa-miR-145-5p|hsa-miR-30b-5p|hsa-miR-342-5p|hsa-miR-502-3p|hsa-miR-296-5p|hsa-miR-744-5p|hsa-miR-3615|hsa-miR-769-5p
R-HSA-174417	Telomere C-strand (Lagging Strand) Synthesis	https://reactome.org/PathwayBrowser/#/R-HSA-174417	0.000961159	0.00402499	hsa-miR-30b-5p|hsa-miR-769-5p|hsa-miR-210-3p|hsa-miR-342-5p|hsa-miR-15b-3p|hsa-miR-744-5p|hsa-miR-1343-3p|hsa-miR-145-5p
R-HSA-5693571	Nonhomologous End-Joining (NHEJ)	https://reactome.org/PathwayBrowser/#/R-HSA-5693571	0.000975329	0.00405648	hsa-miR-145-5p|hsa-miR-210-3p|hsa-miR-30b-5p|hsa-miR-15b-3p|hsa-miR-500a-3p|hsa-miR-532-3p|hsa-miR-769-5p|hsa-miR-1343-3p|hsa-miR-502-3p|hsa-miR-199a-5p|hsa-miR-296-5p|hsa-miR-744-5p|hsa-miR-3127-3p
R-HSA-8849474	PTK6 Activates STAT3	https://reactome.org/PathwayBrowser/#/R-HSA-8849474	0.000975281	0.00405648	hsa-miR-1343-3p|hsa-miR-210-3p|hsa-miR-145-5p|hsa-miR-223-3p|hsa-miR-502-3p|hsa-miR-296-5p|hsa-miR-30b-5p
R-HSA-9692914	SARS-CoV-1-host interactions	https://reactome.org/PathwayBrowser/#/R-HSA-9692914	0.000975281	0.00405648	hsa-miR-1343-3p|hsa-miR-15b-3p|hsa-miR-199a-5p|hsa-miR-342-5p|hsa-miR-3615|hsa-miR-30b-5p|hsa-miR-210-3p
R-HSA-449836	Other interleukin signaling	https://reactome.org/PathwayBrowser/#/R-HSA-449836	0.000983369	0.00408065	hsa-miR-1343-3p|hsa-miR-210-3p|hsa-miR-532-3p|hsa-miR-15b-3p|hsa-miR-3615|hsa-miR-502-3p|hsa-miR-504-5p|hsa-miR-199a-5p|hsa-miR-660-5p|hsa-miR-30b-5p|hsa-miR-769-5p
R-HSA-5389840	Mitochondrial translation elongation	https://reactome.org/PathwayBrowser/#/R-HSA-5389840	0.000993904	0.00411503	hsa-miR-210-3p|hsa-miR-1343-3p|hsa-miR-769-5p|hsa-miR-30b-5p|hsa-miR-3127-3p|hsa-miR-342-5p|hsa-miR-296-5p|hsa-miR-500a-3p|hsa-miR-3605-3p|hsa-miR-199a-5p|hsa-miR-145-5p|hsa-miR-660-5p
R-HSA-8951430	RUNX3 regulates WNT signaling	https://reactome.org/PathwayBrowser/#/R-HSA-8951430	0.00101145	0.0041688	hsa-miR-1343-3p|hsa-miR-502-3p|hsa-miR-145-5p|hsa-miR-296-5p|hsa-miR-30b-5p|hsa-miR-532-3p|hsa-miR-199a-5p|hsa-miR-3605-3p|hsa-miR-3127-3p|hsa-miR-744-5p|hsa-miR-210-3p
R-HSA-8849468	PTK6 Regulates Proteins Involved in RNA Processing	https://reactome.org/PathwayBrowser/#/R-HSA-8849468	0.0010093	0.0041688	hsa-miR-1343-3p|hsa-miR-210-3p|hsa-miR-15b-3p|hsa-miR-296-5p|hsa-miR-3605-3p|hsa-miR-3615|hsa-miR-504-5p|hsa-miR-532-3p
R-HSA-2644607	Loss of Function of FBXW7 in Cancer and NOTCH1 Signaling	https://reactome.org/PathwayBrowser/#/R-HSA-2644607	0.00105931	0.00435626	hsa-miR-210-3p|hsa-miR-223-3p|hsa-miR-30b-5p|hsa-miR-3127-3p|hsa-miR-500a-3p|hsa-miR-3615|hsa-miR-145-5p|hsa-miR-1343-3p
R-HSA-5694530	Cargo concentration in the ER	https://reactome.org/PathwayBrowser/#/R-HSA-5694530	0.00106701	0.00437811	hsa-miR-15b-3p|hsa-miR-500a-3p|hsa-miR-210-3p|hsa-miR-145-5p|hsa-miR-199a-5p|hsa-miR-30b-5p|hsa-miR-1343-3p|hsa-miR-502-3p|hsa-miR-660-5p|hsa-miR-504-5p|hsa-miR-769-5p|hsa-miR-296-5p
R-HSA-445095	Interaction between L1 and Ankyrins	https://reactome.org/PathwayBrowser/#/R-HSA-445095	0.00106951	0.00437854	hsa-miR-1343-3p|hsa-miR-210-3p|hsa-miR-145-5p|hsa-miR-342-5p|hsa-miR-744-5p|hsa-miR-502-3p|hsa-miR-532-3p|hsa-miR-30b-5p|hsa-miR-3605-3p|hsa-miR-3127-3p|hsa-miR-504-5p
R-HSA-400042	Adrenaline,noradrenaline inhibits insulin secretion	https://reactome.org/PathwayBrowser/#/R-HSA-400042	0.00107987	0.0044111	hsa-miR-1343-3p|hsa-miR-210-3p|hsa-miR-30b-5p|hsa-miR-342-5p|hsa-miR-500a-3p|hsa-miR-744-5p|hsa-miR-769-5p|hsa-miR-145-5p|hsa-miR-3615|hsa-miR-532-3p
R-HSA-9031628	NGF-stimulated transcription	https://reactome.org/PathwayBrowser/#/R-HSA-9031628	0.00109983	0.00446272	hsa-miR-342-5p|hsa-miR-296-5p|hsa-miR-532-3p|hsa-miR-1343-3p|hsa-miR-210-3p|hsa-miR-502-3p|hsa-miR-30b-5p|hsa-miR-504-5p|hsa-miR-145-5p|hsa-miR-744-5p|hsa-miR-3605-3p|hsa-miR-199a-5p|hsa-miR-500a-3p
R-HSA-6804114	TP53 Regulates Transcription of Genes Involved in G2 Cell Cycle Arrest	https://reactome.org/PathwayBrowser/#/R-HSA-6804114	0.00109952	0.00446272	hsa-miR-504-5p|hsa-miR-532-3p|hsa-miR-210-3p|hsa-miR-1343-3p|hsa-miR-30b-5p|hsa-miR-744-5p|hsa-miR-500a-3p|hsa-miR-342-5p|hsa-miR-502-3p|hsa-miR-3127-3p|hsa-miR-769-5p
R-HSA-8963888	Chylomicron assembly	https://reactome.org/PathwayBrowser/#/R-HSA-8963888	0.00109977	0.00446272	hsa-miR-3615|hsa-miR-1343-3p|hsa-miR-199a-5p|hsa-miR-769-5p|hsa-miR-30b-5p|hsa-miR-210-3p|hsa-miR-3605-3p
R-HSA-3134973	LRR FLII-interacting protein 1 (LRRFIP1) activates type I IFN production	https://reactome.org/PathwayBrowser/#/R-HSA-3134973	0.00111586	0.00450779	hsa-miR-744-5p|hsa-miR-1343-3p|hsa-miR-3605-3p|hsa-miR-296-5p|hsa-miR-504-5p|hsa-miR-532-3p|hsa-miR-660-5p|hsa-miR-769-5p|hsa-miR-145-5p|hsa-miR-210-3p
R-HSA-5358565	Mismatch repair (MMR) directed by MSH2:MSH6 (MutSalpha)	https://reactome.org/PathwayBrowser/#/R-HSA-5358565	0.00111586	0.00450779	hsa-miR-30b-5p|hsa-miR-769-5p|hsa-miR-210-3p|hsa-miR-1343-3p|hsa-miR-342-5p|hsa-miR-199a-5p|hsa-miR-296-5p|hsa-miR-500a-3p|hsa-miR-3615|hsa-miR-744-5p
R-HSA-917729	Endosomal Sorting Complex Required For Transport (ESCRT)	https://reactome.org/PathwayBrowser/#/R-HSA-917729	0.0011302	0.00455565	hsa-miR-500a-3p|hsa-miR-1343-3p|hsa-miR-30b-5p|hsa-miR-504-5p|hsa-miR-210-3p|hsa-miR-199a-5p|hsa-miR-532-3p|hsa-miR-296-5p|hsa-miR-15b-3p|hsa-miR-3615|hsa-miR-769-5p
R-HSA-9033241	Peroxisomal protein import	https://reactome.org/PathwayBrowser/#/R-HSA-9033241	0.00114435	0.00458241	hsa-miR-210-3p|hsa-miR-3127-3p|hsa-miR-342-5p|hsa-miR-1343-3p|hsa-miR-30b-5p|hsa-miR-532-3p|hsa-miR-744-5p|hsa-miR-223-3p|hsa-miR-500a-3p|hsa-miR-660-5p|hsa-miR-3615|hsa-miR-769-5p
R-HSA-5607764	CLEC7A (Dectin-1) signaling	https://reactome.org/PathwayBrowser/#/R-HSA-5607764	0.00114403	0.00458241	hsa-miR-30b-5p|hsa-miR-1343-3p|hsa-miR-210-3p|hsa-miR-532-3p|hsa-miR-199a-5p|hsa-miR-3615|hsa-miR-342-5p|hsa-miR-145-5p|hsa-miR-500a-3p|hsa-miR-769-5p|hsa-miR-502-3p|hsa-miR-223-3p|hsa-miR-3127-3p
R-HSA-5675221	Negative regulation of MAPK pathway	https://reactome.org/PathwayBrowser/#/R-HSA-5675221	0.00114403	0.00458241	hsa-miR-210-3p|hsa-miR-30b-5p|hsa-miR-1343-3p|hsa-miR-502-3p|hsa-miR-532-3p|hsa-miR-3615|hsa-miR-769-5p|hsa-miR-199a-5p|hsa-miR-744-5p|hsa-miR-145-5p|hsa-miR-223-3p|hsa-miR-296-5p|hsa-miR-500a-3p
R-HSA-8942233	Intestinal infectious diseases	https://reactome.org/PathwayBrowser/#/R-HSA-8942233	0.00114704	0.00458317	hsa-miR-1343-3p|hsa-miR-210-3p
R-HSA-168638	NOD1/2 Signaling Pathway	https://reactome.org/PathwayBrowser/#/R-HSA-168638	0.0011711	0.00466908	hsa-miR-145-5p|hsa-miR-30b-5p|hsa-miR-210-3p|hsa-miR-660-5p|hsa-miR-1343-3p|hsa-miR-502-3p|hsa-miR-296-5p|hsa-miR-744-5p|hsa-miR-223-3p|hsa-miR-532-3p|hsa-miR-3615|hsa-miR-769-5p
R-HSA-977444	GABA B receptor activation	https://reactome.org/PathwayBrowser/#/R-HSA-977444	0.00118369	0.00470901	hsa-miR-296-5p|hsa-miR-3127-3p|hsa-miR-504-5p|hsa-miR-532-3p|hsa-miR-744-5p|hsa-miR-769-5p
R-HSA-69541	Stabilization of p53	https://reactome.org/PathwayBrowser/#/R-HSA-69541	0.00119359	0.00472786	hsa-miR-30b-5p|hsa-miR-1343-3p|hsa-miR-145-5p|hsa-miR-210-3p|hsa-miR-3127-3p|hsa-miR-342-5p|hsa-miR-504-5p|hsa-miR-532-3p|hsa-miR-660-5p|hsa-miR-3615|hsa-miR-769-5p
R-HSA-9022699	MECP2 regulates neuronal receptors and channels	https://reactome.org/PathwayBrowser/#/R-HSA-9022699	0.00119359	0.00472786	hsa-miR-199a-5p|hsa-miR-30b-5p|hsa-miR-1343-3p|hsa-miR-502-3p|hsa-miR-532-3p|hsa-miR-769-5p|hsa-miR-500a-3p|hsa-miR-210-3p|hsa-miR-145-5p|hsa-miR-223-3p|hsa-miR-744-5p
R-HSA-975871	MyD88 cascade initiated on plasma membrane	https://reactome.org/PathwayBrowser/#/R-HSA-975871	0.001221	0.00480524	hsa-miR-15b-3p|hsa-miR-30b-5p|hsa-miR-3615|hsa-miR-210-3p|hsa-miR-1343-3p|hsa-miR-296-5p|hsa-miR-744-5p|hsa-miR-199a-5p
R-HSA-75102	C6 deamination of adenosine	https://reactome.org/PathwayBrowser/#/R-HSA-75102	0.001221	0.00480524	hsa-miR-1343-3p|hsa-miR-210-3p|hsa-miR-502-3p|hsa-miR-199a-5p|hsa-miR-3127-3p|hsa-miR-3615|hsa-miR-504-5p|hsa-miR-769-5p
R-HSA-77042	Formation of editosomes by ADAR proteins	https://reactome.org/PathwayBrowser/#/R-HSA-77042	0.001221	0.00480524	hsa-miR-1343-3p|hsa-miR-210-3p|hsa-miR-502-3p|hsa-miR-199a-5p|hsa-miR-3127-3p|hsa-miR-3615|hsa-miR-504-5p|hsa-miR-769-5p
R-HSA-5696400	Dual Incision in GG-NER	https://reactome.org/PathwayBrowser/#/R-HSA-5696400	0.00122608	0.00481486	hsa-miR-532-3p|hsa-miR-210-3p|hsa-miR-30b-5p|hsa-miR-769-5p|hsa-miR-1343-3p|hsa-miR-504-5p|hsa-miR-342-5p|hsa-miR-3615|hsa-miR-744-5p|hsa-miR-199a-5p|hsa-miR-500a-3p|hsa-miR-145-5p
R-HSA-5666185	RHO GTPases Activate Rhotekin and Rhophilins	https://reactome.org/PathwayBrowser/#/R-HSA-5666185	0.00124656	0.00487438	hsa-miR-1343-3p|hsa-miR-210-3p|hsa-miR-145-5p|hsa-miR-3615|hsa-miR-30b-5p|hsa-miR-504-5p|hsa-miR-744-5p|hsa-miR-223-3p|hsa-miR-296-5p
R-HSA-168316	Assembly of Viral Components at the Budding Site	https://reactome.org/PathwayBrowser/#/R-HSA-168316	0.00124656	0.00487438	hsa-miR-3127-3p|hsa-miR-502-3p|hsa-miR-504-5p|hsa-miR-532-3p|hsa-miR-660-5p|hsa-miR-199a-5p|hsa-miR-342-5p|hsa-miR-1343-3p|hsa-miR-210-3p
R-HSA-901042	Calnexin/calreticulin cycle	https://reactome.org/PathwayBrowser/#/R-HSA-901042	0.00126942	0.00495317	hsa-miR-1343-3p|hsa-miR-3127-3p|hsa-miR-502-3p|hsa-miR-504-5p|hsa-miR-532-3p|hsa-miR-660-5p|hsa-miR-296-5p|hsa-miR-199a-5p|hsa-miR-342-5p|hsa-miR-210-3p
R-HSA-975138	TRAF6 mediated induction of NFkB and MAP kinases upon TLR7/8 or 9 activation	https://reactome.org/PathwayBrowser/#/R-HSA-975138	0.00127896	0.00497978	hsa-miR-15b-3p|hsa-miR-30b-5p|hsa-miR-3615|hsa-miR-210-3p|hsa-miR-1343-3p|hsa-miR-296-5p|hsa-miR-744-5p|hsa-miR-199a-5p
R-HSA-5610787	Hedgehog 'off' state	https://reactome.org/PathwayBrowser/#/R-HSA-5610787	0.00128309	0.00498527	hsa-miR-210-3p|hsa-miR-532-3p|hsa-miR-15b-3p|hsa-miR-1343-3p|hsa-miR-502-3p|hsa-miR-769-5p|hsa-miR-30b-5p|hsa-miR-500a-3p|hsa-miR-342-5p|hsa-miR-744-5p|hsa-miR-145-5p|hsa-miR-296-5p
R-HSA-917937	Iron uptake and transport	https://reactome.org/PathwayBrowser/#/R-HSA-917937	0.00131238	0.00508825	hsa-miR-1343-3p|hsa-miR-199a-5p|hsa-miR-15b-3p|hsa-miR-3127-3p|hsa-miR-210-3p|hsa-miR-532-3p|hsa-miR-769-5p|hsa-miR-30b-5p|hsa-miR-3615|hsa-miR-145-5p|hsa-miR-296-5p|hsa-miR-502-3p
R-HSA-167152	Formation of HIV elongation complex in the absence of HIV Tat	https://reactome.org/PathwayBrowser/#/R-HSA-167152	0.00134219	0.00519283	hsa-miR-342-5p|hsa-miR-210-3p|hsa-miR-30b-5p|hsa-miR-3605-3p|hsa-miR-1343-3p|hsa-miR-504-5p|hsa-miR-145-5p|hsa-miR-769-5p|hsa-miR-3615|hsa-miR-660-5p|hsa-miR-744-5p|hsa-miR-532-3p
R-HSA-5649702	APEX1-Independent Resolution of AP Sites via the Single Nucleotide Replacement Pathway	https://reactome.org/PathwayBrowser/#/R-HSA-5649702	0.00137083	0.00529243	hsa-miR-199a-5p|hsa-miR-145-5p|hsa-miR-532-3p|hsa-miR-1343-3p|hsa-miR-502-3p|hsa-miR-744-5p
R-HSA-5693607	Processing of DNA double-strand break ends	https://reactome.org/PathwayBrowser/#/R-HSA-5693607	0.00138673	0.00534256	hsa-miR-145-5p|hsa-miR-210-3p|hsa-miR-30b-5p|hsa-miR-660-5p|hsa-miR-15b-3p|hsa-miR-500a-3p|hsa-miR-532-3p|hsa-miR-769-5p|hsa-miR-1343-3p|hsa-miR-3615|hsa-miR-199a-5p|hsa-miR-296-5p|hsa-miR-744-5p
R-HSA-1296072	Voltage gated Potassium channels	https://reactome.org/PathwayBrowser/#/R-HSA-1296072	0.00140127	0.00535348	hsa-miR-532-3p|hsa-miR-3127-3p|hsa-miR-1343-3p|hsa-miR-210-3p|hsa-miR-296-5p|hsa-miR-199a-5p|hsa-miR-145-5p|hsa-miR-504-5p
R-HSA-6782315	tRNA modification in the nucleus and cytosol	https://reactome.org/PathwayBrowser/#/R-HSA-6782315	0.00139515	0.00535348	hsa-miR-210-3p|hsa-miR-1343-3p|hsa-miR-30b-5p|hsa-miR-145-5p|hsa-miR-342-5p|hsa-miR-744-5p|hsa-miR-3615|hsa-miR-504-5p|hsa-miR-532-3p|hsa-miR-3127-3p
R-HSA-8849471	PTK6 Regulates RHO GTPases, RAS GTPase and MAP kinases	https://reactome.org/PathwayBrowser/#/R-HSA-8849471	0.00140083	0.00535348	hsa-miR-744-5p|hsa-miR-1343-3p|hsa-miR-210-3p|hsa-miR-199a-5p|hsa-miR-30b-5p|hsa-miR-145-5p|hsa-miR-3127-3p|hsa-miR-3615|hsa-miR-502-3p|hsa-miR-3605-3p|hsa-miR-532-3p
R-HSA-9717207	Sensory perception of sweet, bitter, and umami (glutamate) taste	https://reactome.org/PathwayBrowser/#/R-HSA-9717207	0.00140127	0.00535348	hsa-miR-30b-5p|hsa-miR-342-5p|hsa-miR-500a-3p|hsa-miR-744-5p|hsa-miR-769-5p|hsa-miR-145-5p|hsa-miR-210-3p|hsa-miR-1343-3p
R-HSA-195253	Degradation of beta-catenin by the destruction complex	https://reactome.org/PathwayBrowser/#/R-HSA-195253	0.00141308	0.00538737	hsa-miR-30b-5p|hsa-miR-1343-3p|hsa-miR-145-5p|hsa-miR-210-3p|hsa-miR-500a-3p|hsa-miR-502-3p|hsa-miR-532-3p|hsa-miR-769-5p|hsa-miR-199a-5p|hsa-miR-3615|hsa-miR-342-5p|hsa-miR-744-5p|hsa-miR-296-5p
R-HSA-352230	Amino acid transport across the plasma membrane	https://reactome.org/PathwayBrowser/#/R-HSA-352230	0.00143486	0.00544397	hsa-miR-1343-3p|hsa-miR-15b-3p|hsa-miR-30b-5p|hsa-miR-532-3p|hsa-miR-145-5p|hsa-miR-210-3p|hsa-miR-223-3p|hsa-miR-744-5p|hsa-miR-199a-5p|hsa-miR-296-5p|hsa-miR-769-5p|hsa-miR-502-3p
R-HSA-4641262	Disassembly of the destruction complex and recruitment of AXIN to the membrane	https://reactome.org/PathwayBrowser/#/R-HSA-4641262	0.00143486	0.00544397	hsa-miR-210-3p|hsa-miR-30b-5p|hsa-miR-145-5p|hsa-miR-500a-3p|hsa-miR-502-3p|hsa-miR-532-3p|hsa-miR-769-5p|hsa-miR-199a-5p|hsa-miR-1343-3p|hsa-miR-3615|hsa-miR-296-5p|hsa-miR-744-5p
R-HSA-2173796	SMAD2/SMAD3:SMAD4 heterotrimer regulates transcription	https://reactome.org/PathwayBrowser/#/R-HSA-2173796	0.00143983	0.00544397	hsa-miR-210-3p|hsa-miR-1343-3p|hsa-miR-30b-5p|hsa-miR-502-3p|hsa-miR-145-5p|hsa-miR-769-5p|hsa-miR-3615|hsa-miR-660-5p|hsa-miR-744-5p|hsa-miR-199a-5p|hsa-miR-3605-3p|hsa-miR-500a-3p|hsa-miR-342-5p
R-HSA-390522	Striated Muscle Contraction	https://reactome.org/PathwayBrowser/#/R-HSA-390522	0.00143917	0.00544397	hsa-miR-145-5p|hsa-miR-30b-5p|hsa-miR-500a-3p|hsa-miR-1343-3p|hsa-miR-342-5p|hsa-miR-210-3p|hsa-miR-199a-5p|hsa-miR-504-5p|hsa-miR-744-5p|hsa-miR-223-3p
R-HSA-5655799	Defective SLC40A1 causes hemochromatosis 4 (HFE4) (duodenum)	https://reactome.org/PathwayBrowser/#/R-HSA-5655799	0.00148376	0.00559853	hsa-miR-3127-3p|hsa-miR-210-3p|hsa-miR-145-5p|hsa-miR-1343-3p
R-HSA-8948216	Collagen chain trimerization	https://reactome.org/PathwayBrowser/#/R-HSA-8948216	0.00151458	0.00570306	hsa-miR-1343-3p|hsa-miR-210-3p|hsa-miR-30b-5p|hsa-miR-145-5p|hsa-miR-199a-5p|hsa-miR-15b-3p|hsa-miR-532-3p|hsa-miR-744-5p|hsa-miR-769-5p|hsa-miR-500a-3p|hsa-miR-660-5p
R-HSA-354194	GRB2:SOS provides linkage to MAPK signaling for Integrins	https://reactome.org/PathwayBrowser/#/R-HSA-354194	0.00153048	0.00573929	hsa-miR-1343-3p|hsa-miR-500a-3p|hsa-miR-145-5p|hsa-miR-199a-5p|hsa-miR-210-3p|hsa-miR-30b-5p|hsa-miR-3615|hsa-miR-296-5p|hsa-miR-660-5p|hsa-miR-3127-3p
R-HSA-9758274	Regulation of NF-kappa B signaling	https://reactome.org/PathwayBrowser/#/R-HSA-9758274	0.00153048	0.00573929	hsa-miR-502-3p|hsa-miR-744-5p|hsa-miR-210-3p|hsa-miR-342-5p|hsa-miR-1343-3p|hsa-miR-504-5p|hsa-miR-769-5p|hsa-miR-223-3p|hsa-miR-532-3p|hsa-miR-3615
R-HSA-163359	Glucagon signaling in metabolic regulation	https://reactome.org/PathwayBrowser/#/R-HSA-163359	0.0015778	0.00590466	hsa-miR-30b-5p|hsa-miR-342-5p|hsa-miR-500a-3p|hsa-miR-744-5p|hsa-miR-769-5p|hsa-miR-145-5p|hsa-miR-210-3p|hsa-miR-532-3p|hsa-miR-1343-3p|hsa-miR-296-5p
R-HSA-416993	Trafficking of GluR2-containing AMPA receptors	https://reactome.org/PathwayBrowser/#/R-HSA-416993	0.00161677	0.00603813	hsa-miR-145-5p|hsa-miR-532-3p|hsa-miR-1343-3p|hsa-miR-744-5p|hsa-miR-199a-5p|hsa-miR-3605-3p|hsa-miR-210-3p|hsa-miR-296-5p|hsa-miR-30b-5p
R-HSA-8866910	TFAP2 (AP-2) family regulates transcription of growth factors and their receptors	https://reactome.org/PathwayBrowser/#/R-HSA-8866910	0.00162627	0.00606124	hsa-miR-500a-3p|hsa-miR-145-5p|hsa-miR-30b-5p|hsa-miR-223-3p|hsa-miR-3127-3p|hsa-miR-1343-3p|hsa-miR-199a-5p|hsa-miR-342-5p|hsa-miR-532-3p|hsa-miR-210-3p
R-HSA-4086400	PCP/CE pathway	https://reactome.org/PathwayBrowser/#/R-HSA-4086400	0.00163549	0.00608322	hsa-miR-145-5p|hsa-miR-210-3p|hsa-miR-30b-5p|hsa-miR-3615|hsa-miR-1343-3p|hsa-miR-342-5p|hsa-miR-744-5p|hsa-miR-769-5p|hsa-miR-532-3p|hsa-miR-3127-3p|hsa-miR-504-5p
R-HSA-1679131	Trafficking and processing of endosomal TLR	https://reactome.org/PathwayBrowser/#/R-HSA-1679131	0.0016729	0.00620976	hsa-miR-1343-3p|hsa-miR-210-3p|hsa-miR-199a-5p|hsa-miR-15b-3p|hsa-miR-223-3p|hsa-miR-3127-3p|hsa-miR-3615|hsa-miR-532-3p
R-HSA-9758890	Transport of RCbl within the body	https://reactome.org/PathwayBrowser/#/R-HSA-9758890	0.00169203	0.00626803	hsa-miR-30b-5p|hsa-miR-199a-5p|hsa-miR-532-3p|hsa-miR-1343-3p|hsa-miR-3127-3p|hsa-miR-210-3p
R-HSA-5467337	APC truncation mutants have impaired AXIN binding	https://reactome.org/PathwayBrowser/#/R-HSA-5467337	0.00172021	0.00633399	hsa-miR-210-3p|hsa-miR-145-5p|hsa-miR-500a-3p|hsa-miR-502-3p|hsa-miR-532-3p|hsa-miR-769-5p|hsa-miR-199a-5p|hsa-miR-1343-3p|hsa-miR-3615|hsa-miR-30b-5p|hsa-miR-296-5p
R-HSA-5467340	AXIN missense mutants destabilize the destruction complex	https://reactome.org/PathwayBrowser/#/R-HSA-5467340	0.00172021	0.00633399	hsa-miR-210-3p|hsa-miR-145-5p|hsa-miR-500a-3p|hsa-miR-502-3p|hsa-miR-532-3p|hsa-miR-769-5p|hsa-miR-199a-5p|hsa-miR-1343-3p|hsa-miR-3615|hsa-miR-30b-5p|hsa-miR-296-5p
R-HSA-5467348	Truncations of AMER1 destabilize the destruction complex	https://reactome.org/PathwayBrowser/#/R-HSA-5467348	0.00172021	0.00633399	hsa-miR-210-3p|hsa-miR-145-5p|hsa-miR-500a-3p|hsa-miR-502-3p|hsa-miR-532-3p|hsa-miR-769-5p|hsa-miR-199a-5p|hsa-miR-1343-3p|hsa-miR-3615|hsa-miR-30b-5p|hsa-miR-296-5p
R-HSA-73863	RNA Polymerase I Transcription Termination	https://reactome.org/PathwayBrowser/#/R-HSA-73863	0.00172669	0.00634505	hsa-miR-210-3p|hsa-miR-1343-3p|hsa-miR-15b-3p|hsa-miR-30b-5p|hsa-miR-504-5p|hsa-miR-769-5p|hsa-miR-3127-3p|hsa-miR-532-3p|hsa-miR-145-5p|hsa-miR-744-5p
R-HSA-201451	Signaling by BMP	https://reactome.org/PathwayBrowser/#/R-HSA-201451	0.0017435	0.006394	hsa-miR-769-5p|hsa-miR-30b-5p|hsa-miR-296-5p|hsa-miR-1343-3p|hsa-miR-210-3p|hsa-miR-532-3p|hsa-miR-744-5p|hsa-miR-500a-3p|hsa-miR-145-5p|hsa-miR-504-5p|hsa-miR-199a-5p|hsa-miR-660-5p
R-HSA-8875360	InlB-mediated entry of Listeria monocytogenes into host cell	https://reactome.org/PathwayBrowser/#/R-HSA-8875360	0.00177868	0.00650996	hsa-miR-502-3p|hsa-miR-145-5p|hsa-miR-1343-3p|hsa-miR-210-3p|hsa-miR-500a-3p|hsa-miR-532-3p|hsa-miR-30b-5p|hsa-miR-744-5p|hsa-miR-3615|hsa-miR-769-5p
R-HSA-174437	Removal of the Flap Intermediate from the C-strand	https://reactome.org/PathwayBrowser/#/R-HSA-174437	0.00179942	0.00657272	hsa-miR-30b-5p|hsa-miR-769-5p|hsa-miR-210-3p|hsa-miR-342-5p|hsa-miR-3615|hsa-miR-15b-3p|hsa-miR-744-5p|hsa-miR-1343-3p|hsa-miR-145-5p
R-HSA-936440	Negative regulators of DDX58/IFIH1 signaling	https://reactome.org/PathwayBrowser/#/R-HSA-936440	0.00181868	0.00660355	hsa-miR-342-5p|hsa-miR-210-3p|hsa-miR-30b-5p|hsa-miR-504-5p|hsa-miR-532-3p|hsa-miR-744-5p|hsa-miR-145-5p|hsa-miR-1343-3p|hsa-miR-296-5p|hsa-miR-660-5p|hsa-miR-769-5p|hsa-miR-3615
R-HSA-936837	Ion transport by P-type ATPases	https://reactome.org/PathwayBrowser/#/R-HSA-936837	0.00181868	0.00660355	hsa-miR-145-5p|hsa-miR-502-3p|hsa-miR-744-5p|hsa-miR-30b-5p|hsa-miR-210-3p|hsa-miR-1343-3p|hsa-miR-532-3p|hsa-miR-3615|hsa-miR-500a-3p|hsa-miR-342-5p|hsa-miR-15b-3p|hsa-miR-660-5p
R-HSA-1236973	Cross-presentation of particulate exogenous antigens (phagosomes)	https://reactome.org/PathwayBrowser/#/R-HSA-1236973	0.00181766	0.00660355	hsa-miR-3615|hsa-miR-1343-3p|hsa-miR-210-3p|hsa-miR-500a-3p|hsa-miR-145-5p|hsa-miR-30b-5p|hsa-miR-502-3p
R-HSA-1362300	Transcription of E2F targets under negative control by p107 (RBL1) and p130 (RBL2) in complex with HDAC1	https://reactome.org/PathwayBrowser/#/R-HSA-1362300	0.00183189	0.00663832	hsa-miR-30b-5p|hsa-miR-532-3p|hsa-miR-210-3p|hsa-miR-1343-3p|hsa-miR-296-5p|hsa-miR-500a-3p|hsa-miR-502-3p|hsa-miR-769-5p|hsa-miR-3127-3p|hsa-miR-342-5p
R-HSA-9615710	Late endosomal microautophagy	https://reactome.org/PathwayBrowser/#/R-HSA-9615710	0.00185371	0.00666463	hsa-miR-145-5p|hsa-miR-223-3p|hsa-miR-30b-5p|hsa-miR-500a-3p|hsa-miR-210-3p|hsa-miR-1343-3p|hsa-miR-296-5p|hsa-miR-15b-3p|hsa-miR-199a-5p|hsa-miR-3615|hsa-miR-769-5p
R-HSA-210991	Basigin interactions	https://reactome.org/PathwayBrowser/#/R-HSA-210991	0.00185371	0.00666463	hsa-miR-145-5p|hsa-miR-532-3p|hsa-miR-3127-3p|hsa-miR-210-3p|hsa-miR-1343-3p|hsa-miR-223-3p|hsa-miR-744-5p|hsa-miR-199a-5p|hsa-miR-502-3p|hsa-miR-500a-3p|hsa-miR-30b-5p
R-HSA-901032	ER Quality Control Compartment (ERQC)	https://reactome.org/PathwayBrowser/#/R-HSA-901032	0.00185371	0.00666463	hsa-miR-1343-3p|hsa-miR-210-3p|hsa-miR-30b-5p|hsa-miR-199a-5p|hsa-miR-744-5p|hsa-miR-504-5p|hsa-miR-223-3p|hsa-miR-502-3p|hsa-miR-145-5p|hsa-miR-3615|hsa-miR-769-5p
R-HSA-450385	Butyrate Response Factor 1 (BRF1) binds and destabilizes mRNA	https://reactome.org/PathwayBrowser/#/R-HSA-450385	0.00185371	0.00666463	hsa-miR-210-3p|hsa-miR-30b-5p|hsa-miR-3127-3p|hsa-miR-15b-3p|hsa-miR-1343-3p|hsa-miR-145-5p|hsa-miR-342-5p|hsa-miR-502-3p|hsa-miR-199a-5p|hsa-miR-500a-3p|hsa-miR-296-5p
R-HSA-139915	Activation of PUMA and translocation to mitochondria	https://reactome.org/PathwayBrowser/#/R-HSA-139915	0.00190195	0.00679799	hsa-miR-15b-3p|hsa-miR-1343-3p|hsa-miR-296-5p|hsa-miR-500a-3p|hsa-miR-502-3p|hsa-miR-769-5p|hsa-miR-145-5p|hsa-miR-210-3p
R-HSA-5655302	Signaling by FGFR1 in disease	https://reactome.org/PathwayBrowser/#/R-HSA-5655302	0.00189638	0.00679799	hsa-miR-532-3p|hsa-miR-145-5p|hsa-miR-30b-5p|hsa-miR-1343-3p|hsa-miR-210-3p|hsa-miR-502-3p|hsa-miR-769-5p|hsa-miR-3605-3p|hsa-miR-199a-5p|hsa-miR-296-5p|hsa-miR-744-5p|hsa-miR-3615
R-HSA-3656535	TGFBR1 LBD Mutants in Cancer	https://reactome.org/PathwayBrowser/#/R-HSA-3656535	0.00190195	0.00679799	hsa-miR-145-5p|hsa-miR-199a-5p|hsa-miR-532-3p|hsa-miR-502-3p|hsa-miR-1343-3p|hsa-miR-210-3p|hsa-miR-30b-5p|hsa-miR-500a-3p
R-HSA-8875791	MET activates STAT3	https://reactome.org/PathwayBrowser/#/R-HSA-8875791	0.00191523	0.00683209	hsa-miR-500a-3p|hsa-miR-502-3p|hsa-miR-532-3p|hsa-miR-1343-3p|hsa-miR-210-3p|hsa-miR-145-5p|hsa-miR-223-3p
R-HSA-432722	Golgi Associated Vesicle Biogenesis	https://reactome.org/PathwayBrowser/#/R-HSA-432722	0.00192482	0.00685295	hsa-miR-30b-5p|hsa-miR-660-5p|hsa-miR-15b-3p|hsa-miR-210-3p|hsa-miR-1343-3p|hsa-miR-145-5p|hsa-miR-342-5p|hsa-miR-3615|hsa-miR-199a-5p|hsa-miR-744-5p|hsa-miR-769-5p|hsa-miR-502-3p|hsa-miR-504-5p
R-HSA-9020956	Interleukin-27 signaling	https://reactome.org/PathwayBrowser/#/R-HSA-9020956	0.00194202	0.00690076	hsa-miR-210-3p|hsa-miR-1343-3p|hsa-miR-145-5p|hsa-miR-3127-3p|hsa-miR-502-3p|hsa-miR-504-5p|hsa-miR-532-3p|hsa-miR-660-5p|hsa-miR-223-3p|hsa-miR-30b-5p
R-HSA-5213460	RIPK1-mediated regulated necrosis	https://reactome.org/PathwayBrowser/#/R-HSA-5213460	0.00194713	0.0069055	hsa-miR-145-5p|hsa-miR-30b-5p|hsa-miR-210-3p|hsa-miR-504-5p|hsa-miR-1343-3p|hsa-miR-500a-3p|hsa-miR-532-3p|hsa-miR-296-5p|hsa-miR-199a-5p|hsa-miR-769-5p|hsa-miR-15b-3p
R-HSA-176187	Activation of ATR in response to replication stress	https://reactome.org/PathwayBrowser/#/R-HSA-176187	0.00199519	0.00704843	hsa-miR-1343-3p|hsa-miR-30b-5p|hsa-miR-660-5p|hsa-miR-210-3p|hsa-miR-145-5p|hsa-miR-3615|hsa-miR-504-5p|hsa-miR-532-3p|hsa-miR-342-5p|hsa-miR-15b-3p|hsa-miR-3127-3p
R-HSA-1170546	Prolactin receptor signaling	https://reactome.org/PathwayBrowser/#/R-HSA-1170546	0.00199768	0.00704843	hsa-miR-210-3p|hsa-miR-15b-3p|hsa-miR-3615|hsa-miR-145-5p|hsa-miR-30b-5p|hsa-miR-1343-3p|hsa-miR-296-5p|hsa-miR-3127-3p|hsa-miR-500a-3p
R-HSA-1358803	Downregulation of ERBB2:ERBB3 signaling	https://reactome.org/PathwayBrowser/#/R-HSA-1358803	0.00199898	0.00704843	hsa-miR-145-5p|hsa-miR-1343-3p|hsa-miR-210-3p|hsa-miR-199a-5p|hsa-miR-342-5p|hsa-miR-3615|hsa-miR-532-3p|hsa-miR-30b-5p|hsa-miR-504-5p|hsa-miR-769-5p
R-HSA-442720	CREB1 phosphorylation through the activation of Adenylate Cyclase	https://reactome.org/PathwayBrowser/#/R-HSA-442720	0.00205724	0.00722036	hsa-miR-502-3p|hsa-miR-30b-5p|hsa-miR-210-3p|hsa-miR-500a-3p|hsa-miR-145-5p|hsa-miR-296-5p|hsa-miR-744-5p|hsa-miR-15b-3p|hsa-miR-1343-3p|hsa-miR-660-5p
R-HSA-168927	TICAM1, RIP1-mediated IKK complex recruitment	https://reactome.org/PathwayBrowser/#/R-HSA-168927	0.00205724	0.00722036	hsa-miR-145-5p|hsa-miR-30b-5p|hsa-miR-210-3p|hsa-miR-532-3p|hsa-miR-744-5p|hsa-miR-342-5p|hsa-miR-1343-3p|hsa-miR-223-3p|hsa-miR-3615|hsa-miR-769-5p
R-HSA-983189	Kinesins	https://reactome.org/PathwayBrowser/#/R-HSA-983189	0.00205958	0.00722036	hsa-miR-199a-5p|hsa-miR-30b-5p|hsa-miR-145-5p|hsa-miR-1343-3p|hsa-miR-210-3p|hsa-miR-342-5p|hsa-miR-744-5p|hsa-miR-296-5p|hsa-miR-15b-3p|hsa-miR-532-3p|hsa-miR-500a-3p|hsa-miR-502-3p
R-HSA-9692916	SARS-CoV-1 activates/modulates innate immune responses	https://reactome.org/PathwayBrowser/#/R-HSA-9692916	0.00210204	0.00735513	hsa-miR-30b-5p|hsa-miR-210-3p|hsa-miR-504-5p|hsa-miR-744-5p|hsa-miR-199a-5p|hsa-miR-1343-3p|hsa-miR-296-5p|hsa-miR-532-3p|hsa-miR-660-5p|hsa-miR-769-5p|hsa-miR-342-5p|hsa-miR-3615
R-HSA-210745	Regulation of gene expression in beta cells	https://reactome.org/PathwayBrowser/#/R-HSA-210745	0.00212221	0.00741153	hsa-miR-223-3p|hsa-miR-1343-3p|hsa-miR-3615|hsa-miR-502-3p|hsa-miR-210-3p|hsa-miR-30b-5p|hsa-miR-744-5p
R-HSA-5676590	NIK-->noncanonical NF-kB signaling	https://reactome.org/PathwayBrowser/#/R-HSA-5676590	0.00214518	0.00743501	hsa-miR-1343-3p|hsa-miR-30b-5p|hsa-miR-210-3p|hsa-miR-532-3p|hsa-miR-199a-5p|hsa-miR-3615|hsa-miR-342-5p|hsa-miR-145-5p|hsa-miR-500a-3p|hsa-miR-769-5p|hsa-miR-502-3p|hsa-miR-223-3p
R-HSA-4641257	Degradation of AXIN	https://reactome.org/PathwayBrowser/#/R-HSA-4641257	0.00214518	0.00743501	hsa-miR-30b-5p|hsa-miR-1343-3p|hsa-miR-210-3p|hsa-miR-199a-5p|hsa-miR-3615|hsa-miR-342-5p|hsa-miR-145-5p|hsa-miR-660-5p|hsa-miR-500a-3p|hsa-miR-769-5p|hsa-miR-502-3p|hsa-miR-744-5p
R-HSA-5626467	RHO GTPases activate IQGAPs	https://reactome.org/PathwayBrowser/#/R-HSA-5626467	0.00214518	0.00743501	hsa-miR-145-5p|hsa-miR-342-5p|hsa-miR-744-5p|hsa-miR-1343-3p|hsa-miR-210-3p|hsa-miR-30b-5p|hsa-miR-199a-5p|hsa-miR-3615|hsa-miR-502-3p|hsa-miR-532-3p|hsa-miR-3127-3p|hsa-miR-660-5p
R-HSA-392851	Prostacyclin signalling through prostacyclin receptor	https://reactome.org/PathwayBrowser/#/R-HSA-392851	0.00213896	0.00743501	hsa-miR-210-3p|hsa-miR-30b-5p|hsa-miR-342-5p|hsa-miR-500a-3p|hsa-miR-744-5p|hsa-miR-769-5p|hsa-miR-145-5p|hsa-miR-532-3p|hsa-miR-1343-3p
R-HSA-8984722	Interleukin-35 Signalling	https://reactome.org/PathwayBrowser/#/R-HSA-8984722	0.00217769	0.00753342	hsa-miR-210-3p|hsa-miR-1343-3p|hsa-miR-145-5p|hsa-miR-3127-3p|hsa-miR-502-3p|hsa-miR-504-5p|hsa-miR-532-3p|hsa-miR-660-5p|hsa-miR-223-3p|hsa-miR-30b-5p
R-HSA-9604323	Negative regulation of NOTCH4 signaling	https://reactome.org/PathwayBrowser/#/R-HSA-9604323	0.00218901	0.00755829	hsa-miR-30b-5p|hsa-miR-1343-3p|hsa-miR-210-3p|hsa-miR-199a-5p|hsa-miR-3615|hsa-miR-342-5p|hsa-miR-145-5p|hsa-miR-223-3p|hsa-miR-3127-3p|hsa-miR-500a-3p|hsa-miR-769-5p|hsa-miR-502-3p
R-HSA-4755609	Defective DHDDS causes RP59	https://reactome.org/PathwayBrowser/#/R-HSA-4755609	0.00220586	0.0076021	hsa-miR-1343-3p|hsa-miR-3127-3p|hsa-miR-744-5p|hsa-miR-30b-5p
R-HSA-445144	Signal transduction by L1	https://reactome.org/PathwayBrowser/#/R-HSA-445144	0.00224956	0.00772363	hsa-miR-1343-3p|hsa-miR-30b-5p|hsa-miR-744-5p|hsa-miR-532-3p|hsa-miR-145-5p|hsa-miR-504-5p|hsa-miR-210-3p|hsa-miR-502-3p|hsa-miR-296-5p|hsa-miR-769-5p|hsa-miR-500a-3p
R-HSA-6814122	Cooperation of PDCL (PhLP1) and TRiC/CCT in G-protein beta folding	https://reactome.org/PathwayBrowser/#/R-HSA-6814122	0.00224956	0.00772363	hsa-miR-210-3p|hsa-miR-30b-5p|hsa-miR-744-5p|hsa-miR-342-5p|hsa-miR-500a-3p|hsa-miR-769-5p|hsa-miR-145-5p|hsa-miR-1343-3p|hsa-miR-3615|hsa-miR-532-3p|hsa-miR-504-5p
R-HSA-5607761	Dectin-1 mediated noncanonical NF-kB signaling	https://reactome.org/PathwayBrowser/#/R-HSA-5607761	0.00227877	0.00779466	hsa-miR-1343-3p|hsa-miR-30b-5p|hsa-miR-210-3p|hsa-miR-532-3p|hsa-miR-199a-5p|hsa-miR-3615|hsa-miR-342-5p|hsa-miR-145-5p|hsa-miR-500a-3p|hsa-miR-769-5p|hsa-miR-502-3p|hsa-miR-223-3p
R-HSA-9762114	GSK3B and BTRC:CUL1-mediated-degradation of NFE2L2	https://reactome.org/PathwayBrowser/#/R-HSA-9762114	0.00227877	0.00779466	hsa-miR-30b-5p|hsa-miR-1343-3p|hsa-miR-210-3p|hsa-miR-145-5p|hsa-miR-500a-3p|hsa-miR-502-3p|hsa-miR-532-3p|hsa-miR-769-5p|hsa-miR-199a-5p|hsa-miR-3615|hsa-miR-342-5p|hsa-miR-15b-3p
R-HSA-446107	Type I hemidesmosome assembly	https://reactome.org/PathwayBrowser/#/R-HSA-446107	0.00228782	0.00781101	hsa-miR-1343-3p|hsa-miR-210-3p|hsa-miR-3127-3p|hsa-miR-199a-5p|hsa-miR-30b-5p|hsa-miR-342-5p|hsa-miR-532-3p|hsa-miR-145-5p|hsa-miR-744-5p
R-HSA-937041	IKK complex recruitment mediated by RIP1	https://reactome.org/PathwayBrowser/#/R-HSA-937041	0.00230355	0.0078355	hsa-miR-744-5p|hsa-miR-1343-3p|hsa-miR-145-5p|hsa-miR-30b-5p|hsa-miR-210-3p|hsa-miR-532-3p|hsa-miR-342-5p|hsa-miR-223-3p|hsa-miR-3615|hsa-miR-769-5p
R-HSA-165159	MTOR signalling	https://reactome.org/PathwayBrowser/#/R-HSA-165159	0.00230355	0.0078355	hsa-miR-30b-5p|hsa-miR-3127-3p|hsa-miR-1343-3p|hsa-miR-199a-5p|hsa-miR-210-3p|hsa-miR-744-5p|hsa-miR-145-5p|hsa-miR-500a-3p|hsa-miR-223-3p|hsa-miR-3605-3p
R-HSA-174084	Autodegradation of Cdh1 by Cdh1:APC/C	https://reactome.org/PathwayBrowser/#/R-HSA-174084	0.0023247	0.00789278	hsa-miR-30b-5p|hsa-miR-210-3p|hsa-miR-223-3p|hsa-miR-1343-3p|hsa-miR-3615|hsa-miR-199a-5p|hsa-miR-342-5p|hsa-miR-145-5p|hsa-miR-500a-3p|hsa-miR-769-5p|hsa-miR-744-5p|hsa-miR-502-3p
R-HSA-9022702	MECP2 regulates transcription of neuronal ligands	https://reactome.org/PathwayBrowser/#/R-HSA-9022702	0.00233629	0.00791741	hsa-miR-769-5p|hsa-miR-210-3p|hsa-miR-223-3p|hsa-miR-30b-5p|hsa-miR-1343-3p|hsa-miR-145-5p|hsa-miR-296-5p|hsa-miR-532-3p
R-HSA-1181150	Signaling by NODAL	https://reactome.org/PathwayBrowser/#/R-HSA-1181150	0.00235809	0.00797653	hsa-miR-502-3p|hsa-miR-210-3p|hsa-miR-500a-3p|hsa-miR-223-3p|hsa-miR-296-5p|hsa-miR-769-5p|hsa-miR-145-5p|hsa-miR-1343-3p|hsa-miR-199a-5p|hsa-miR-744-5p|hsa-miR-30b-5p
R-HSA-9683686	Maturation of spike protein	https://reactome.org/PathwayBrowser/#/R-HSA-9683686	0.00236517	0.00798573	hsa-miR-1343-3p|hsa-miR-744-5p|hsa-miR-3127-3p|hsa-miR-502-3p|hsa-miR-504-5p|hsa-miR-532-3p|hsa-miR-660-5p|hsa-miR-296-5p|hsa-miR-30b-5p
R-HSA-5336415	Uptake and function of diphtheria toxin	https://reactome.org/PathwayBrowser/#/R-HSA-5336415	0.00243497	0.00819116	hsa-miR-30b-5p|hsa-miR-342-5p|hsa-miR-1343-3p|hsa-miR-145-5p|hsa-miR-502-3p|hsa-miR-296-5p|hsa-miR-3127-3p|hsa-miR-744-5p|hsa-miR-15b-3p|hsa-miR-500a-3p
R-HSA-5684264	MAP3K8 (TPL2)-dependent MAPK1/3 activation	https://reactome.org/PathwayBrowser/#/R-HSA-5684264	0.00243497	0.00819116	hsa-miR-532-3p|hsa-miR-30b-5p|hsa-miR-210-3p|hsa-miR-199a-5p|hsa-miR-3615|hsa-miR-145-5p|hsa-miR-1343-3p|hsa-miR-500a-3p|hsa-miR-223-3p|hsa-miR-769-5p
R-HSA-9630794	Evasion of Oncogene Induced Senescence Due to Defective p16INK4A binding to CDK4 and CDK6	https://reactome.org/PathwayBrowser/#/R-HSA-9630794	0.00244452	0.00819318	hsa-miR-15b-3p|hsa-miR-30b-5p|hsa-miR-660-5p|hsa-miR-744-5p|hsa-miR-769-5p|hsa-miR-1343-3p|hsa-miR-145-5p|hsa-miR-296-5p|hsa-miR-210-3p
R-HSA-9632700	Evasion of Oxidative Stress Induced Senescence Due to Defective p16INK4A binding to CDK4 and CDK6	https://reactome.org/PathwayBrowser/#/R-HSA-9632700	0.00244452	0.00819318	hsa-miR-15b-3p|hsa-miR-30b-5p|hsa-miR-660-5p|hsa-miR-744-5p|hsa-miR-769-5p|hsa-miR-1343-3p|hsa-miR-145-5p|hsa-miR-296-5p|hsa-miR-210-3p
R-HSA-8964038	LDL clearance	https://reactome.org/PathwayBrowser/#/R-HSA-8964038	0.00247064	0.00823546	hsa-miR-145-5p|hsa-miR-532-3p|hsa-miR-210-3p|hsa-miR-3127-3p|hsa-miR-769-5p|hsa-miR-1343-3p|hsa-miR-199a-5p|hsa-miR-30b-5p|hsa-miR-660-5p|hsa-miR-744-5p|hsa-miR-296-5p
R-HSA-2142691	Synthesis of Leukotrienes (LT) and Eoxins (EX)	https://reactome.org/PathwayBrowser/#/R-HSA-2142691	0.00246378	0.00823546	hsa-miR-1343-3p|hsa-miR-199a-5p|hsa-miR-532-3p|hsa-miR-145-5p|hsa-miR-342-5p|hsa-miR-502-3p|hsa-miR-210-3p
R-HSA-109704	PI3K Cascade	https://reactome.org/PathwayBrowser/#/R-HSA-109704	0.00247064	0.00823546	hsa-miR-1343-3p|hsa-miR-500a-3p|hsa-miR-532-3p|hsa-miR-210-3p|hsa-miR-145-5p|hsa-miR-296-5p|hsa-miR-30b-5p|hsa-miR-502-3p|hsa-miR-744-5p|hsa-miR-3127-3p|hsa-miR-15b-3p
R-HSA-8849470	PTK6 Regulates Cell Cycle	https://reactome.org/PathwayBrowser/#/R-HSA-8849470	0.00250281	0.00832753	hsa-miR-1343-3p|hsa-miR-210-3p|hsa-miR-145-5p|hsa-miR-296-5p|hsa-miR-30b-5p|hsa-miR-532-3p|hsa-miR-3615|hsa-miR-500a-3p|hsa-miR-502-3p|hsa-miR-660-5p
R-HSA-428543	Inactivation of CDC42 and RAC1	https://reactome.org/PathwayBrowser/#/R-HSA-428543	0.0025259	0.0083521	hsa-miR-145-5p|hsa-miR-30b-5p|hsa-miR-199a-5p|hsa-miR-769-5p|hsa-miR-3615|hsa-miR-210-3p|hsa-miR-1343-3p|hsa-miR-342-5p|hsa-miR-744-5p
R-HSA-156711	Polo-like kinase mediated events	https://reactome.org/PathwayBrowser/#/R-HSA-156711	0.00252845	0.0083521	hsa-miR-30b-5p|hsa-miR-532-3p|hsa-miR-210-3p|hsa-miR-296-5p|hsa-miR-3615|hsa-miR-1343-3p|hsa-miR-500a-3p|hsa-miR-3127-3p|hsa-miR-342-5p|hsa-miR-15b-3p|hsa-miR-502-3p
R-HSA-3304356	SMAD2/3 Phosphorylation Motif Mutants in Cancer	https://reactome.org/PathwayBrowser/#/R-HSA-3304356	0.0025259	0.0083521	hsa-miR-145-5p|hsa-miR-199a-5p|hsa-miR-532-3p|hsa-miR-502-3p|hsa-miR-1343-3p|hsa-miR-210-3p|hsa-miR-30b-5p|hsa-miR-500a-3p|hsa-miR-744-5p
R-HSA-3656532	TGFBR1 KD Mutants in Cancer	https://reactome.org/PathwayBrowser/#/R-HSA-3656532	0.0025259	0.0083521	hsa-miR-145-5p|hsa-miR-199a-5p|hsa-miR-532-3p|hsa-miR-502-3p|hsa-miR-1343-3p|hsa-miR-210-3p|hsa-miR-30b-5p|hsa-miR-500a-3p|hsa-miR-744-5p
R-HSA-111453	BH3-only proteins associate with and inactivate anti-apoptotic BCL-2 members	https://reactome.org/PathwayBrowser/#/R-HSA-111453	0.0025721	0.00845052	hsa-miR-296-5p|hsa-miR-532-3p|hsa-miR-145-5p|hsa-miR-30b-5p|hsa-miR-502-3p|hsa-miR-660-5p|hsa-miR-769-5p|hsa-miR-1343-3p|hsa-miR-210-3p|hsa-miR-223-3p
R-HSA-174154	APC/C:Cdc20 mediated degradation of Securin	https://reactome.org/PathwayBrowser/#/R-HSA-174154	0.00256529	0.00845052	hsa-miR-30b-5p|hsa-miR-210-3p|hsa-miR-223-3p|hsa-miR-1343-3p|hsa-miR-3615|hsa-miR-199a-5p|hsa-miR-342-5p|hsa-miR-145-5p|hsa-miR-500a-3p|hsa-miR-769-5p|hsa-miR-744-5p|hsa-miR-502-3p
R-HSA-933541	TRAF6 mediated IRF7 activation	https://reactome.org/PathwayBrowser/#/R-HSA-933541	0.0025721	0.00845052	hsa-miR-744-5p|hsa-miR-1343-3p|hsa-miR-30b-5p|hsa-miR-504-5p|hsa-miR-210-3p|hsa-miR-296-5p|hsa-miR-532-3p|hsa-miR-660-5p|hsa-miR-769-5p|hsa-miR-145-5p
R-HSA-6811440	Retrograde transport at the Trans-Golgi-Network	https://reactome.org/PathwayBrowser/#/R-HSA-6811440	0.00261564	0.00857819	hsa-miR-30b-5p|hsa-miR-296-5p|hsa-miR-3127-3p|hsa-miR-502-3p|hsa-miR-532-3p|hsa-miR-1343-3p|hsa-miR-210-3p|hsa-miR-145-5p|hsa-miR-769-5p|hsa-miR-199a-5p|hsa-miR-504-5p|hsa-miR-3605-3p
R-HSA-1483191	Synthesis of PC	https://reactome.org/PathwayBrowser/#/R-HSA-1483191	0.00264286	0.00865193	hsa-miR-500a-3p|hsa-miR-30b-5p|hsa-miR-744-5p|hsa-miR-504-5p|hsa-miR-532-3p|hsa-miR-660-5p|hsa-miR-210-3p|hsa-miR-502-3p|hsa-miR-1343-3p|hsa-miR-15b-3p
R-HSA-5358346	Hedgehog ligand biogenesis	https://reactome.org/PathwayBrowser/#/R-HSA-5358346	0.00266676	0.00871458	hsa-miR-30b-5p|hsa-miR-1343-3p|hsa-miR-210-3p|hsa-miR-199a-5p|hsa-miR-3615|hsa-miR-342-5p|hsa-miR-145-5p|hsa-miR-500a-3p|hsa-miR-769-5p|hsa-miR-744-5p|hsa-miR-502-3p|hsa-miR-3605-3p
R-HSA-5669034	TNFs bind their physiological receptors	https://reactome.org/PathwayBrowser/#/R-HSA-5669034	0.0027351	0.00892199	hsa-miR-210-3p|hsa-miR-1343-3p|hsa-miR-296-5p|hsa-miR-30b-5p|hsa-miR-500a-3p|hsa-miR-532-3p|hsa-miR-145-5p|hsa-miR-769-5p
R-HSA-1236978	Cross-presentation of soluble exogenous antigens (endosomes)	https://reactome.org/PathwayBrowser/#/R-HSA-1236978	0.00277024	0.00900795	hsa-miR-30b-5p|hsa-miR-660-5p|hsa-miR-1343-3p|hsa-miR-210-3p|hsa-miR-199a-5p|hsa-miR-3615|hsa-miR-342-5p|hsa-miR-145-5p|hsa-miR-500a-3p|hsa-miR-769-5p|hsa-miR-502-3p
R-HSA-75815	Ubiquitin-dependent degradation of Cyclin D	https://reactome.org/PathwayBrowser/#/R-HSA-75815	0.0027713	0.00900795	hsa-miR-30b-5p|hsa-miR-1343-3p|hsa-miR-210-3p|hsa-miR-145-5p|hsa-miR-500a-3p|hsa-miR-502-3p|hsa-miR-532-3p|hsa-miR-769-5p|hsa-miR-199a-5p|hsa-miR-3615|hsa-miR-342-5p|hsa-miR-296-5p
R-HSA-446210	Synthesis of UDP-N-acetyl-glucosamine	https://reactome.org/PathwayBrowser/#/R-HSA-446210	0.00278254	0.00902847	hsa-miR-30b-5p|hsa-miR-210-3p|hsa-miR-1343-3p|hsa-miR-296-5p|hsa-miR-342-5p|hsa-miR-744-5p|hsa-miR-769-5p|hsa-miR-199a-5p|hsa-miR-223-3p
R-HSA-72086	mRNA Capping	https://reactome.org/PathwayBrowser/#/R-HSA-72086	0.00278887	0.00903296	hsa-miR-210-3p|hsa-miR-502-3p|hsa-miR-30b-5p|hsa-miR-3605-3p|hsa-miR-1343-3p|hsa-miR-504-5p|hsa-miR-145-5p|hsa-miR-769-5p|hsa-miR-532-3p|hsa-miR-660-5p
R-HSA-9013418	RHOBTB2 GTPase cycle	https://reactome.org/PathwayBrowser/#/R-HSA-9013418	0.00282474	0.0091169	hsa-miR-199a-5p|hsa-miR-30b-5p|hsa-miR-1343-3p|hsa-miR-210-3p|hsa-miR-532-3p|hsa-miR-342-5p|hsa-miR-145-5p|hsa-miR-3127-3p|hsa-miR-744-5p|hsa-miR-502-3p|hsa-miR-500a-3p|hsa-miR-769-5p
R-HSA-3642279	TGFBR2 MSI Frameshift Mutants in Cancer	https://reactome.org/PathwayBrowser/#/R-HSA-3642279	0.0028214	0.0091169	hsa-miR-145-5p|hsa-miR-199a-5p|hsa-miR-532-3p|hsa-miR-1343-3p|hsa-miR-30b-5p|hsa-miR-500a-3p
R-HSA-3928664	Ephrin signaling	https://reactome.org/PathwayBrowser/#/R-HSA-3928664	0.00286416	0.00921161	hsa-miR-210-3p|hsa-miR-30b-5p|hsa-miR-145-5p|hsa-miR-199a-5p|hsa-miR-1343-3p|hsa-miR-502-3p|hsa-miR-769-5p|hsa-miR-15b-3p|hsa-miR-744-5p|hsa-miR-3127-3p
R-HSA-74749	Signal attenuation	https://reactome.org/PathwayBrowser/#/R-HSA-74749	0.00286416	0.00921161	hsa-miR-502-3p|hsa-miR-210-3p|hsa-miR-30b-5p|hsa-miR-3127-3p|hsa-miR-744-5p|hsa-miR-1343-3p|hsa-miR-532-3p|hsa-miR-145-5p|hsa-miR-199a-5p|hsa-miR-504-5p
R-HSA-416550	Sema4D mediated inhibition of cell attachment and migration	https://reactome.org/PathwayBrowser/#/R-HSA-416550	0.00287237	0.00922182	hsa-miR-500a-3p|hsa-miR-502-3p|hsa-miR-532-3p|hsa-miR-1343-3p|hsa-miR-210-3p|hsa-miR-145-5p|hsa-miR-30b-5p|hsa-miR-3605-3p|hsa-miR-199a-5p
R-HSA-9613829	Chaperone Mediated Autophagy	https://reactome.org/PathwayBrowser/#/R-HSA-9613829	0.00289763	0.00927039	hsa-miR-145-5p|hsa-miR-223-3p|hsa-miR-30b-5p|hsa-miR-500a-3p|hsa-miR-660-5p|hsa-miR-210-3p|hsa-miR-342-5p|hsa-miR-1343-3p|hsa-miR-502-3p|hsa-miR-3615|hsa-miR-769-5p
R-HSA-167246	Tat-mediated elongation of the HIV-1 transcript	https://reactome.org/PathwayBrowser/#/R-HSA-167246	0.00289763	0.00927039	hsa-miR-342-5p|hsa-miR-210-3p|hsa-miR-3605-3p|hsa-miR-1343-3p|hsa-miR-504-5p|hsa-miR-30b-5p|hsa-miR-3615|hsa-miR-660-5p|hsa-miR-744-5p|hsa-miR-532-3p|hsa-miR-145-5p
R-HSA-69473	G2/M DNA damage checkpoint	https://reactome.org/PathwayBrowser/#/R-HSA-69473	0.00293402	0.00937042	hsa-miR-145-5p|hsa-miR-210-3p|hsa-miR-15b-3p|hsa-miR-500a-3p|hsa-miR-532-3p|hsa-miR-769-5p|hsa-miR-1343-3p|hsa-miR-30b-5p|hsa-miR-3615|hsa-miR-199a-5p|hsa-miR-744-5p|hsa-miR-296-5p
R-HSA-9700645	ALK mutants bind TKIs	https://reactome.org/PathwayBrowser/#/R-HSA-9700645	0.00296299	0.00944648	hsa-miR-502-3p|hsa-miR-30b-5p|hsa-miR-210-3p|hsa-miR-145-5p|hsa-miR-199a-5p|hsa-miR-500a-3p|hsa-miR-532-3p|hsa-miR-1343-3p|hsa-miR-660-5p|hsa-miR-744-5p|hsa-miR-3127-3p
R-HSA-416476	G alpha (q) signalling events	https://reactome.org/PathwayBrowser/#/R-HSA-416476	0.00298986	0.00951556	hsa-miR-145-5p|hsa-miR-296-5p|hsa-miR-210-3p|hsa-miR-30b-5p|hsa-miR-342-5p|hsa-miR-500a-3p|hsa-miR-744-5p|hsa-miR-769-5p|hsa-miR-223-3p|hsa-miR-1343-3p|hsa-miR-199a-5p|hsa-miR-532-3p
R-HSA-76066	RNA Polymerase III Transcription Initiation From Type 2 Promoter	https://reactome.org/PathwayBrowser/#/R-HSA-76066	0.00301941	0.00959291	hsa-miR-15b-3p|hsa-miR-744-5p|hsa-miR-3127-3p|hsa-miR-210-3p|hsa-miR-223-3p|hsa-miR-532-3p|hsa-miR-30b-5p|hsa-miR-145-5p|hsa-miR-1343-3p|hsa-miR-500a-3p
R-HSA-76061	RNA Polymerase III Transcription Initiation From Type 1 Promoter	https://reactome.org/PathwayBrowser/#/R-HSA-76061	0.00318103	0.0100367	hsa-miR-15b-3p|hsa-miR-744-5p|hsa-miR-3127-3p|hsa-miR-210-3p|hsa-miR-223-3p|hsa-miR-532-3p|hsa-miR-1343-3p|hsa-miR-30b-5p|hsa-miR-145-5p|hsa-miR-500a-3p
R-HSA-2173791	TGF-beta receptor signaling in EMT (epithelial to mesenchymal transition)	https://reactome.org/PathwayBrowser/#/R-HSA-2173791	0.00318103	0.0100367	hsa-miR-145-5p|hsa-miR-199a-5p|hsa-miR-532-3p|hsa-miR-502-3p|hsa-miR-1343-3p|hsa-miR-210-3p|hsa-miR-30b-5p|hsa-miR-500a-3p|hsa-miR-3615|hsa-miR-769-5p
R-HSA-9706369	Negative regulation of FLT3	https://reactome.org/PathwayBrowser/#/R-HSA-9706369	0.00318103	0.0100367	hsa-miR-30b-5p|hsa-miR-342-5p|hsa-miR-500a-3p|hsa-miR-502-3p|hsa-miR-210-3p|hsa-miR-145-5p|hsa-miR-199a-5p|hsa-miR-1343-3p|hsa-miR-3615|hsa-miR-769-5p
R-HSA-75105	Fatty acyl-CoA biosynthesis	https://reactome.org/PathwayBrowser/#/R-HSA-75105	0.00318103	0.0100367	hsa-miR-15b-3p|hsa-miR-744-5p|hsa-miR-504-5p|hsa-miR-210-3p|hsa-miR-1343-3p|hsa-miR-532-3p|hsa-miR-30b-5p|hsa-miR-500a-3p|hsa-miR-3127-3p|hsa-miR-342-5p
R-HSA-174178	APC/C:Cdh1 mediated degradation of Cdc20 and other APC/C:Cdh1 targeted proteins in late mitosis/early G1	https://reactome.org/PathwayBrowser/#/R-HSA-174178	0.00322147	0.010112	hsa-miR-30b-5p|hsa-miR-210-3p|hsa-miR-223-3p|hsa-miR-1343-3p|hsa-miR-3615|hsa-miR-199a-5p|hsa-miR-342-5p|hsa-miR-145-5p|hsa-miR-500a-3p|hsa-miR-769-5p|hsa-miR-744-5p|hsa-miR-502-3p
R-HSA-5632684	Hedgehog 'on' state	https://reactome.org/PathwayBrowser/#/R-HSA-5632684	0.00322147	0.010112	hsa-miR-30b-5p|hsa-miR-1343-3p|hsa-miR-199a-5p|hsa-miR-210-3p|hsa-miR-3615|hsa-miR-342-5p|hsa-miR-502-3p|hsa-miR-769-5p|hsa-miR-145-5p|hsa-miR-532-3p|hsa-miR-744-5p|hsa-miR-500a-3p
R-HSA-6804757	Regulation of TP53 Degradation	https://reactome.org/PathwayBrowser/#/R-HSA-6804757	0.00322147	0.010112	hsa-miR-30b-5p|hsa-miR-532-3p|hsa-miR-342-5p|hsa-miR-3615|hsa-miR-1343-3p|hsa-miR-145-5p|hsa-miR-660-5p|hsa-miR-769-5p|hsa-miR-210-3p|hsa-miR-504-5p|hsa-miR-3127-3p|hsa-miR-223-3p
R-HSA-8866427	VLDLR internalisation and degradation	https://reactome.org/PathwayBrowser/#/R-HSA-8866427	0.00323586	0.0101398	hsa-miR-145-5p|hsa-miR-30b-5p|hsa-miR-1343-3p|hsa-miR-210-3p|hsa-miR-532-3p|hsa-miR-3127-3p|hsa-miR-199a-5p|hsa-miR-744-5p|hsa-miR-296-5p|hsa-miR-3615|hsa-miR-769-5p
R-HSA-113418	Formation of the Early Elongation Complex	https://reactome.org/PathwayBrowser/#/R-HSA-113418	0.00326428	0.0101592	hsa-miR-210-3p|hsa-miR-3605-3p|hsa-miR-1343-3p|hsa-miR-504-5p|hsa-miR-145-5p|hsa-miR-769-5p|hsa-miR-532-3p|hsa-miR-30b-5p|hsa-miR-660-5p|hsa-miR-3615
R-HSA-167158	Formation of the HIV-1 Early Elongation Complex	https://reactome.org/PathwayBrowser/#/R-HSA-167158	0.00326428	0.0101592	hsa-miR-210-3p|hsa-miR-3605-3p|hsa-miR-1343-3p|hsa-miR-504-5p|hsa-miR-145-5p|hsa-miR-769-5p|hsa-miR-532-3p|hsa-miR-30b-5p|hsa-miR-660-5p|hsa-miR-3615
R-HSA-1234158	Regulation of gene expression by Hypoxia-inducible Factor	https://reactome.org/PathwayBrowser/#/R-HSA-1234158	0.00326428	0.0101592	hsa-miR-744-5p|hsa-miR-1343-3p|hsa-miR-342-5p|hsa-miR-502-3p|hsa-miR-210-3p|hsa-miR-223-3p|hsa-miR-3127-3p|hsa-miR-30b-5p|hsa-miR-145-5p|hsa-miR-532-3p
R-HSA-420092	Glucagon-type ligand receptors	https://reactome.org/PathwayBrowser/#/R-HSA-420092	0.00325399	0.0101592	hsa-miR-210-3p|hsa-miR-30b-5p|hsa-miR-342-5p|hsa-miR-500a-3p|hsa-miR-744-5p|hsa-miR-769-5p|hsa-miR-145-5p|hsa-miR-532-3p|hsa-miR-1343-3p
R-HSA-1169091	Activation of NF-kappaB in B cells	https://reactome.org/PathwayBrowser/#/R-HSA-1169091	0.00328146	0.0101954	hsa-miR-30b-5p|hsa-miR-1343-3p|hsa-miR-210-3p|hsa-miR-532-3p|hsa-miR-199a-5p|hsa-miR-3615|hsa-miR-342-5p|hsa-miR-145-5p|hsa-miR-500a-3p|hsa-miR-769-5p|hsa-miR-502-3p|hsa-miR-223-3p
R-HSA-2122948	Activated NOTCH1 Transmits Signal to the Nucleus	https://reactome.org/PathwayBrowser/#/R-HSA-2122948	0.00330699	0.0102573	hsa-miR-30b-5p|hsa-miR-210-3p|hsa-miR-145-5p|hsa-miR-1343-3p|hsa-miR-199a-5p|hsa-miR-3127-3p|hsa-miR-744-5p|hsa-miR-296-5p|hsa-miR-532-3p|hsa-miR-3615|hsa-miR-769-5p
R-HSA-163615	PKA activation	https://reactome.org/PathwayBrowser/#/R-HSA-163615	0.00334918	0.0103706	hsa-miR-502-3p|hsa-miR-30b-5p|hsa-miR-210-3p|hsa-miR-500a-3p|hsa-miR-145-5p|hsa-miR-1343-3p|hsa-miR-296-5p|hsa-miR-744-5p|hsa-miR-532-3p|hsa-miR-660-5p
R-HSA-195399	VEGF binds to VEGFR leading to receptor dimerization	https://reactome.org/PathwayBrowser/#/R-HSA-195399	0.00341994	0.0105718	hsa-miR-210-3p|hsa-miR-296-5p|hsa-miR-1343-3p|hsa-miR-145-5p|hsa-miR-223-3p|hsa-miR-3127-3p|hsa-miR-30b-5p
R-HSA-2428933	SHC-related events triggered by IGF1R	https://reactome.org/PathwayBrowser/#/R-HSA-2428933	0.00343576	0.0106028	hsa-miR-210-3p|hsa-miR-1343-3p|hsa-miR-199a-5p|hsa-miR-30b-5p|hsa-miR-145-5p|hsa-miR-3127-3p|hsa-miR-223-3p|hsa-miR-532-3p|hsa-miR-342-5p|hsa-miR-744-5p
R-HSA-2514853	Condensation of Prometaphase Chromosomes	https://reactome.org/PathwayBrowser/#/R-HSA-2514853	0.00345866	0.0106555	hsa-miR-3127-3p|hsa-miR-502-3p|hsa-miR-660-5p|hsa-miR-30b-5p|hsa-miR-744-5p|hsa-miR-210-3p|hsa-miR-1343-3p|hsa-miR-500a-3p|hsa-miR-769-5p
R-HSA-168277	Influenza Virus Induced Apoptosis	https://reactome.org/PathwayBrowser/#/R-HSA-168277	0.00349732	0.0107565	hsa-miR-145-5p|hsa-miR-199a-5p|hsa-miR-532-3p|hsa-miR-296-5p
R-HSA-6804760	Regulation of TP53 Activity through Methylation	https://reactome.org/PathwayBrowser/#/R-HSA-6804760	0.00352759	0.0108314	hsa-miR-1343-3p|hsa-miR-145-5p|hsa-miR-210-3p|hsa-miR-30b-5p|hsa-miR-3127-3p|hsa-miR-342-5p|hsa-miR-504-5p|hsa-miR-532-3p|hsa-miR-660-5p|hsa-miR-3615|hsa-miR-769-5p
R-HSA-389948	PD-1 signaling	https://reactome.org/PathwayBrowser/#/R-HSA-389948	0.00355458	0.0108777	hsa-miR-532-3p|hsa-miR-1343-3p|hsa-miR-30b-5p|hsa-miR-342-5p|hsa-miR-500a-3p|hsa-miR-502-3p|hsa-miR-210-3p|hsa-miR-769-5p
R-HSA-174414	Processive synthesis on the C-strand of the telomere	https://reactome.org/PathwayBrowser/#/R-HSA-174414	0.00355458	0.0108777	hsa-miR-30b-5p|hsa-miR-769-5p|hsa-miR-210-3p|hsa-miR-1343-3p|hsa-miR-342-5p|hsa-miR-15b-3p|hsa-miR-744-5p|hsa-miR-145-5p
R-HSA-5419276	Mitochondrial translation termination	https://reactome.org/PathwayBrowser/#/R-HSA-5419276	0.00360357	0.0109909	hsa-miR-210-3p|hsa-miR-1343-3p|hsa-miR-769-5p|hsa-miR-30b-5p|hsa-miR-3127-3p|hsa-miR-342-5p|hsa-miR-296-5p|hsa-miR-500a-3p|hsa-miR-3605-3p|hsa-miR-145-5p|hsa-miR-660-5p
R-HSA-186763	Downstream signal transduction	https://reactome.org/PathwayBrowser/#/R-HSA-186763	0.00360357	0.0109909	hsa-miR-744-5p|hsa-miR-1343-3p|hsa-miR-30b-5p|hsa-miR-769-5p|hsa-miR-296-5p|hsa-miR-210-3p|hsa-miR-145-5p|hsa-miR-199a-5p|hsa-miR-3127-3p|hsa-miR-223-3p|hsa-miR-502-3p
R-HSA-111448	Activation of NOXA and translocation to mitochondria	https://reactome.org/PathwayBrowser/#/R-HSA-111448	0.0036852	0.0112212	hsa-miR-1343-3p|hsa-miR-296-5p|hsa-miR-500a-3p|hsa-miR-502-3p|hsa-miR-769-5p|hsa-miR-210-3p|hsa-miR-30b-5p|hsa-miR-660-5p
R-HSA-5688031	Defective pro-SFTPB causes SMDP1 and RDS	https://reactome.org/PathwayBrowser/#/R-HSA-5688031	0.00371735	0.0113002	hsa-miR-199a-5p|hsa-miR-1343-3p
R-HSA-390696	Adrenoceptors	https://reactome.org/PathwayBrowser/#/R-HSA-390696	0.00380128	0.0114981	hsa-miR-500a-3p|hsa-miR-660-5p|hsa-miR-1343-3p|hsa-miR-30b-5p|hsa-miR-210-3p
R-HSA-1306955	GRB7 events in ERBB2 signaling	https://reactome.org/PathwayBrowser/#/R-HSA-1306955	0.00380128	0.0114981	hsa-miR-145-5p|hsa-miR-1343-3p|hsa-miR-210-3p|hsa-miR-199a-5p|hsa-miR-342-5p
R-HSA-446199	Synthesis of Dolichyl-phosphate	https://reactome.org/PathwayBrowser/#/R-HSA-446199	0.00380128	0.0114981	hsa-miR-1343-3p|hsa-miR-210-3p|hsa-miR-3127-3p|hsa-miR-744-5p|hsa-miR-30b-5p
R-HSA-8964315	G beta:gamma signalling through BTK	https://reactome.org/PathwayBrowser/#/R-HSA-8964315	0.00381939	0.0115338	hsa-miR-210-3p|hsa-miR-30b-5p|hsa-miR-342-5p|hsa-miR-500a-3p|hsa-miR-744-5p|hsa-miR-769-5p|hsa-miR-145-5p|hsa-miR-1343-3p
R-HSA-209543	p75NTR recruits signalling complexes	https://reactome.org/PathwayBrowser/#/R-HSA-209543	0.00389711	0.0117491	hsa-miR-660-5p|hsa-miR-210-3p|hsa-miR-1343-3p|hsa-miR-342-5p|hsa-miR-769-5p|hsa-miR-500a-3p|hsa-miR-3615|hsa-miR-296-5p|hsa-miR-744-5p
R-HSA-425366	Transport of bile salts and organic acids, metal ions and amine compounds	https://reactome.org/PathwayBrowser/#/R-HSA-425366	0.00397375	0.0119605	hsa-miR-500a-3p|hsa-miR-502-3p|hsa-miR-210-3p|hsa-miR-30b-5p|hsa-miR-1343-3p|hsa-miR-145-5p
R-HSA-8875656	MET receptor recycling	https://reactome.org/PathwayBrowser/#/R-HSA-8875656	0.00409045	0.0122915	hsa-miR-769-5p|hsa-miR-500a-3p|hsa-miR-502-3p|hsa-miR-532-3p|hsa-miR-1343-3p|hsa-miR-210-3p|hsa-miR-30b-5p|hsa-miR-199a-5p|hsa-miR-145-5p|hsa-miR-504-5p
R-HSA-113501	Inhibition of replication initiation of damaged DNA by RB1/E2F1	https://reactome.org/PathwayBrowser/#/R-HSA-113501	0.00413144	0.0123943	hsa-miR-210-3p|hsa-miR-1343-3p|hsa-miR-296-5p|hsa-miR-500a-3p|hsa-miR-502-3p|hsa-miR-769-5p|hsa-miR-532-3p|hsa-miR-3615|hsa-miR-30b-5p
R-HSA-165158	Activation of AKT2	https://reactome.org/PathwayBrowser/#/R-HSA-165158	0.00419456	0.0125426	hsa-miR-199a-5p|hsa-miR-30b-5p|hsa-miR-342-5p|hsa-miR-3615|hsa-miR-532-3p|hsa-miR-210-3p
R-HSA-975155	MyD88 dependent cascade initiated on endosome	https://reactome.org/PathwayBrowser/#/R-HSA-975155	0.00419456	0.0125426	hsa-miR-3615|hsa-miR-210-3p|hsa-miR-1343-3p|hsa-miR-296-5p|hsa-miR-744-5p|hsa-miR-199a-5p
R-HSA-2871837	FCERI mediated NF-kB activation	https://reactome.org/PathwayBrowser/#/R-HSA-2871837	0.00421463	0.012582	hsa-miR-30b-5p|hsa-miR-1343-3p|hsa-miR-210-3p|hsa-miR-532-3p|hsa-miR-199a-5p|hsa-miR-3615|hsa-miR-342-5p|hsa-miR-145-5p|hsa-miR-500a-3p|hsa-miR-769-5p|hsa-miR-502-3p|hsa-miR-223-3p
R-HSA-6790901	rRNA modification in the nucleus and cytosol	https://reactome.org/PathwayBrowser/#/R-HSA-6790901	0.00425719	0.0126062	hsa-miR-210-3p|hsa-miR-145-5p|hsa-miR-296-5p|hsa-miR-504-5p|hsa-miR-30b-5p|hsa-miR-3615|hsa-miR-500a-3p|hsa-miR-660-5p|hsa-miR-1343-3p|hsa-miR-199a-5p|hsa-miR-502-3p
R-HSA-392170	ADP signalling through P2Y purinoceptor 12	https://reactome.org/PathwayBrowser/#/R-HSA-392170	0.00425251	0.0126062	hsa-miR-1343-3p|hsa-miR-210-3p|hsa-miR-30b-5p|hsa-miR-342-5p|hsa-miR-500a-3p|hsa-miR-744-5p|hsa-miR-769-5p|hsa-miR-145-5p|hsa-miR-3615
R-HSA-3065678	SUMO is transferred from E1 to E2 (UBE2I, UBC9)	https://reactome.org/PathwayBrowser/#/R-HSA-3065678	0.00425461	0.0126062	hsa-miR-296-5p|hsa-miR-504-5p|hsa-miR-145-5p|hsa-miR-210-3p|hsa-miR-30b-5p|hsa-miR-342-5p|hsa-miR-502-3p
R-HSA-937039	IRAK1 recruits IKK complex	https://reactome.org/PathwayBrowser/#/R-HSA-937039	0.00425251	0.0126062	hsa-miR-210-3p|hsa-miR-1343-3p|hsa-miR-296-5p|hsa-miR-744-5p|hsa-miR-30b-5p|hsa-miR-223-3p|hsa-miR-532-3p|hsa-miR-3615|hsa-miR-769-5p
R-HSA-975144	IRAK1 recruits IKK complex upon TLR7/8 or 9 stimulation	https://reactome.org/PathwayBrowser/#/R-HSA-975144	0.00425251	0.0126062	hsa-miR-210-3p|hsa-miR-1343-3p|hsa-miR-296-5p|hsa-miR-744-5p|hsa-miR-30b-5p|hsa-miR-223-3p|hsa-miR-532-3p|hsa-miR-3615|hsa-miR-769-5p
R-HSA-9609736	Assembly and cell surface presentation of NMDA receptors	https://reactome.org/PathwayBrowser/#/R-HSA-9609736	0.00429378	0.012694	hsa-miR-30b-5p|hsa-miR-15b-3p|hsa-miR-3615|hsa-miR-1343-3p|hsa-miR-210-3p|hsa-miR-342-5p|hsa-miR-744-5p|hsa-miR-199a-5p|hsa-miR-532-3p|hsa-miR-3127-3p
R-HSA-1368108	BMAL1:CLOCK,NPAS2 activates circadian gene expression	https://reactome.org/PathwayBrowser/#/R-HSA-1368108	0.00434482	0.0128242	hsa-miR-744-5p|hsa-miR-1343-3p|hsa-miR-210-3p|hsa-miR-30b-5p|hsa-miR-145-5p|hsa-miR-504-5p|hsa-miR-15b-3p|hsa-miR-3127-3p|hsa-miR-342-5p|hsa-miR-502-3p|hsa-miR-660-5p
R-HSA-193648	NRAGE signals death through JNK	https://reactome.org/PathwayBrowser/#/R-HSA-193648	0.00436285	0.012836	hsa-miR-145-5p|hsa-miR-296-5p|hsa-miR-502-3p|hsa-miR-30b-5p|hsa-miR-660-5p|hsa-miR-210-3p|hsa-miR-1343-3p|hsa-miR-199a-5p|hsa-miR-342-5p|hsa-miR-500a-3p|hsa-miR-504-5p|hsa-miR-3127-3p
R-HSA-2672351	Stimuli-sensing channels	https://reactome.org/PathwayBrowser/#/R-HSA-2672351	0.00436285	0.012836	hsa-miR-1343-3p|hsa-miR-30b-5p|hsa-miR-210-3p|hsa-miR-199a-5p|hsa-miR-342-5p|hsa-miR-769-5p|hsa-miR-3127-3p|hsa-miR-145-5p|hsa-miR-532-3p|hsa-miR-744-5p|hsa-miR-3615|hsa-miR-660-5p
R-HSA-2393930	Phosphate bond hydrolysis by NUDT proteins	https://reactome.org/PathwayBrowser/#/R-HSA-2393930	0.00438377	0.0128769	hsa-miR-3127-3p|hsa-miR-3615|hsa-miR-1343-3p|hsa-miR-210-3p|hsa-miR-769-5p
R-HSA-6783310	Fanconi Anemia Pathway	https://reactome.org/PathwayBrowser/#/R-HSA-6783310	0.00439826	0.0128781	hsa-miR-532-3p|hsa-miR-210-3p|hsa-miR-30b-5p|hsa-miR-3615|hsa-miR-1343-3p|hsa-miR-504-5p|hsa-miR-145-5p|hsa-miR-296-5p|hsa-miR-744-5p|hsa-miR-769-5p
R-HSA-933542	TRAF6 mediated NF-kB activation	https://reactome.org/PathwayBrowser/#/R-HSA-933542	0.00439826	0.0128781	hsa-miR-532-3p|hsa-miR-210-3p|hsa-miR-504-5p|hsa-miR-15b-3p|hsa-miR-30b-5p|hsa-miR-199a-5p|hsa-miR-744-5p|hsa-miR-500a-3p|hsa-miR-769-5p|hsa-miR-223-3p
R-HSA-182218	Nef Mediated CD8 Down-regulation	https://reactome.org/PathwayBrowser/#/R-HSA-182218	0.00443804	0.0129325	hsa-miR-145-5p|hsa-miR-532-3p|hsa-miR-199a-5p|hsa-miR-210-3p|hsa-miR-296-5p|hsa-miR-30b-5p|hsa-miR-744-5p
R-HSA-114604	GPVI-mediated activation cascade	https://reactome.org/PathwayBrowser/#/R-HSA-114604	0.0044338	0.0129325	hsa-miR-210-3p|hsa-miR-296-5p|hsa-miR-145-5p|hsa-miR-199a-5p|hsa-miR-1343-3p|hsa-miR-769-5p|hsa-miR-30b-5p|hsa-miR-3615|hsa-miR-504-5p|hsa-miR-744-5p|hsa-miR-223-3p
R-HSA-1483248	Synthesis of PIPs at the ER membrane	https://reactome.org/PathwayBrowser/#/R-HSA-1483248	0.0044241	0.0129325	hsa-miR-296-5p|hsa-miR-504-5p|hsa-miR-744-5p|hsa-miR-1343-3p|hsa-miR-532-3p|hsa-miR-210-3p
R-HSA-114508	Effects of PIP2 hydrolysis	https://reactome.org/PathwayBrowser/#/R-HSA-114508	0.00454583	0.0132255	hsa-miR-1343-3p|hsa-miR-210-3p|hsa-miR-30b-5p|hsa-miR-145-5p|hsa-miR-500a-3p|hsa-miR-769-5p|hsa-miR-223-3p|hsa-miR-3127-3p
R-HSA-176408	Regulation of APC/C activators between G1/S and early anaphase	https://reactome.org/PathwayBrowser/#/R-HSA-176408	0.00461296	0.0133772	hsa-miR-30b-5p|hsa-miR-210-3p|hsa-miR-223-3p|hsa-miR-3615|hsa-miR-502-3p|hsa-miR-500a-3p|hsa-miR-744-5p|hsa-miR-3127-3p|hsa-miR-769-5p|hsa-miR-199a-5p
R-HSA-162588	Budding and maturation of HIV virion	https://reactome.org/PathwayBrowser/#/R-HSA-162588	0.00461296	0.0133772	hsa-miR-500a-3p|hsa-miR-1343-3p|hsa-miR-30b-5p|hsa-miR-210-3p|hsa-miR-504-5p|hsa-miR-296-5p|hsa-miR-15b-3p|hsa-miR-199a-5p|hsa-miR-3615|hsa-miR-769-5p
R-HSA-444473	Formyl peptide receptors bind formyl peptides and many other ligands	https://reactome.org/PathwayBrowser/#/R-HSA-444473	0.00462721	0.0133772	hsa-miR-1343-3p|hsa-miR-210-3p|hsa-miR-199a-5p|hsa-miR-30b-5p|hsa-miR-500a-3p|hsa-miR-769-5p|hsa-miR-532-3p
R-HSA-3065679	SUMO is proteolytically processed	https://reactome.org/PathwayBrowser/#/R-HSA-3065679	0.00462721	0.0133772	hsa-miR-296-5p|hsa-miR-504-5p|hsa-miR-145-5p|hsa-miR-210-3p|hsa-miR-30b-5p|hsa-miR-502-3p|hsa-miR-1343-3p
R-HSA-9725371	Nuclear events stimulated by ALK signaling in cancer	https://reactome.org/PathwayBrowser/#/R-HSA-9725371	0.00470902	0.0135283	hsa-miR-30b-5p|hsa-miR-532-3p|hsa-miR-502-3p|hsa-miR-210-3p|hsa-miR-3615|hsa-miR-145-5p|hsa-miR-199a-5p|hsa-miR-744-5p|hsa-miR-3127-3p|hsa-miR-223-3p|hsa-miR-500a-3p
R-HSA-6785631	ERBB2 Regulates Cell Motility	https://reactome.org/PathwayBrowser/#/R-HSA-6785631	0.00470263	0.0135283	hsa-miR-145-5p|hsa-miR-1343-3p|hsa-miR-210-3p|hsa-miR-199a-5p|hsa-miR-502-3p|hsa-miR-342-5p|hsa-miR-504-5p|hsa-miR-15b-3p
R-HSA-5340588	Signaling by RNF43 mutants	https://reactome.org/PathwayBrowser/#/R-HSA-5340588	0.00470263	0.0135283	hsa-miR-30b-5p|hsa-miR-660-5p|hsa-miR-1343-3p|hsa-miR-296-5p|hsa-miR-210-3p|hsa-miR-532-3p|hsa-miR-199a-5p|hsa-miR-3127-3p
R-HSA-389599	Alpha-oxidation of phytanate	https://reactome.org/PathwayBrowser/#/R-HSA-389599	0.00469721	0.0135283	hsa-miR-296-5p|hsa-miR-660-5p|hsa-miR-210-3p|hsa-miR-500a-3p|hsa-miR-1343-3p
R-HSA-9694614	Attachment and Entry	https://reactome.org/PathwayBrowser/#/R-HSA-9694614	0.00476358	0.0136422	hsa-miR-769-5p|hsa-miR-1343-3p|hsa-miR-145-5p|hsa-miR-30b-5p|hsa-miR-504-5p|hsa-miR-210-3p|hsa-miR-660-5p|hsa-miR-342-5p|hsa-miR-502-3p
R-HSA-9648895	Response of EIF2AK1 (HRI) to heme deficiency	https://reactome.org/PathwayBrowser/#/R-HSA-9648895	0.00476358	0.0136422	hsa-miR-1343-3p|hsa-miR-199a-5p|hsa-miR-30b-5p|hsa-miR-3127-3p|hsa-miR-744-5p|hsa-miR-210-3p|hsa-miR-296-5p|hsa-miR-500a-3p|hsa-miR-502-3p
R-HSA-532668	N-glycan trimming in the ER and Calnexin/Calreticulin cycle	https://reactome.org/PathwayBrowser/#/R-HSA-532668	0.00483545	0.0138264	hsa-miR-1343-3p|hsa-miR-342-5p|hsa-miR-744-5p|hsa-miR-145-5p|hsa-miR-30b-5p|hsa-miR-502-3p|hsa-miR-296-5p|hsa-miR-210-3p|hsa-miR-3615|hsa-miR-769-5p
R-HSA-2022928	HS-GAG biosynthesis	https://reactome.org/PathwayBrowser/#/R-HSA-2022928	0.00489822	0.013966	hsa-miR-1343-3p|hsa-miR-210-3p|hsa-miR-769-5p|hsa-miR-660-5p|hsa-miR-145-5p|hsa-miR-502-3p|hsa-miR-199a-5p|hsa-miR-500a-3p|hsa-miR-342-5p
R-HSA-5334118	DNA methylation	https://reactome.org/PathwayBrowser/#/R-HSA-5334118	0.00489954	0.013966	hsa-miR-210-3p|hsa-miR-504-5p|hsa-miR-502-3p|hsa-miR-660-5p|hsa-miR-769-5p|hsa-miR-1343-3p|hsa-miR-145-5p|hsa-miR-15b-3p|hsa-miR-532-3p|hsa-miR-744-5p|hsa-miR-296-5p
R-HSA-456926	Thrombin signalling through proteinase activated receptors (PARs)	https://reactome.org/PathwayBrowser/#/R-HSA-456926	0.00494967	0.0140869	hsa-miR-210-3p|hsa-miR-30b-5p|hsa-miR-342-5p|hsa-miR-500a-3p|hsa-miR-744-5p|hsa-miR-769-5p|hsa-miR-145-5p|hsa-miR-502-3p|hsa-miR-1343-3p|hsa-miR-3127-3p
R-HSA-211733	Regulation of activated PAK-2p34 by proteasome mediated degradation	https://reactome.org/PathwayBrowser/#/R-HSA-211733	0.00499695	0.0141994	hsa-miR-30b-5p|hsa-miR-1343-3p|hsa-miR-210-3p|hsa-miR-199a-5p|hsa-miR-3615|hsa-miR-342-5p|hsa-miR-145-5p|hsa-miR-500a-3p|hsa-miR-769-5p|hsa-miR-502-3p|hsa-miR-744-5p
R-HSA-5685939	HDR through MMEJ (alt-NHEJ)	https://reactome.org/PathwayBrowser/#/R-HSA-5685939	0.00503569	0.0142431	hsa-miR-199a-5p|hsa-miR-3615|hsa-miR-504-5p|hsa-miR-210-3p|hsa-miR-502-3p|hsa-miR-145-5p|hsa-miR-30b-5p|hsa-miR-1343-3p|hsa-miR-500a-3p
R-HSA-418217	G beta:gamma signalling through PLC beta	https://reactome.org/PathwayBrowser/#/R-HSA-418217	0.00502822	0.0142431	hsa-miR-210-3p|hsa-miR-30b-5p|hsa-miR-342-5p|hsa-miR-500a-3p|hsa-miR-744-5p|hsa-miR-769-5p|hsa-miR-145-5p|hsa-miR-1343-3p
R-HSA-8866911	TFAP2 (AP-2) family regulates transcription of cell cycle factors	https://reactome.org/PathwayBrowser/#/R-HSA-8866911	0.00503569	0.0142431	hsa-miR-500a-3p|hsa-miR-145-5p|hsa-miR-30b-5p|hsa-miR-15b-3p|hsa-miR-3127-3p|hsa-miR-210-3p|hsa-miR-199a-5p|hsa-miR-3605-3p|hsa-miR-1343-3p
R-HSA-6807004	Negative regulation of MET activity	https://reactome.org/PathwayBrowser/#/R-HSA-6807004	0.0050659	0.0142844	hsa-miR-502-3p|hsa-miR-145-5p|hsa-miR-1343-3p|hsa-miR-210-3p|hsa-miR-500a-3p|hsa-miR-532-3p|hsa-miR-30b-5p|hsa-miR-744-5p|hsa-miR-3615|hsa-miR-769-5p
R-HSA-9665686	Signaling by ERBB2 TMD/JMD mutants	https://reactome.org/PathwayBrowser/#/R-HSA-9665686	0.0050659	0.0142844	hsa-miR-145-5p|hsa-miR-1343-3p|hsa-miR-210-3p|hsa-miR-199a-5p|hsa-miR-30b-5p|hsa-miR-342-5p|hsa-miR-502-3p|hsa-miR-769-5p|hsa-miR-532-3p|hsa-miR-15b-3p
R-HSA-3371571	HSF1-dependent transactivation	https://reactome.org/PathwayBrowser/#/R-HSA-3371571	0.0050958	0.0143466	hsa-miR-210-3p|hsa-miR-30b-5p|hsa-miR-342-5p|hsa-miR-1343-3p|hsa-miR-145-5p|hsa-miR-502-3p|hsa-miR-744-5p|hsa-miR-769-5p|hsa-miR-223-3p|hsa-miR-3615|hsa-miR-3605-3p
R-HSA-428930	Thromboxane signalling through TP receptor	https://reactome.org/PathwayBrowser/#/R-HSA-428930	0.00517601	0.0145277	hsa-miR-210-3p|hsa-miR-30b-5p|hsa-miR-342-5p|hsa-miR-500a-3p|hsa-miR-744-5p|hsa-miR-769-5p|hsa-miR-145-5p|hsa-miR-1343-3p|hsa-miR-502-3p
R-HSA-5651801	PCNA-Dependent Long Patch Base Excision Repair	https://reactome.org/PathwayBrowser/#/R-HSA-5651801	0.00517601	0.0145277	hsa-miR-210-3p|hsa-miR-532-3p|hsa-miR-1343-3p|hsa-miR-30b-5p|hsa-miR-769-5p|hsa-miR-199a-5p|hsa-miR-342-5p|hsa-miR-3615|hsa-miR-744-5p
R-HSA-180534	Vpu mediated degradation of CD4	https://reactome.org/PathwayBrowser/#/R-HSA-180534	0.00519612	0.0145424	hsa-miR-30b-5p|hsa-miR-532-3p|hsa-miR-1343-3p|hsa-miR-210-3p|hsa-miR-199a-5p|hsa-miR-3615|hsa-miR-342-5p|hsa-miR-145-5p|hsa-miR-500a-3p|hsa-miR-769-5p|hsa-miR-502-3p
R-HSA-500657	Presynaptic function of Kainate receptors	https://reactome.org/PathwayBrowser/#/R-HSA-500657	0.00519713	0.0145424	hsa-miR-210-3p|hsa-miR-30b-5p|hsa-miR-342-5p|hsa-miR-500a-3p|hsa-miR-744-5p|hsa-miR-769-5p|hsa-miR-145-5p|hsa-miR-1343-3p
R-HSA-211958	Miscellaneous substrates	https://reactome.org/PathwayBrowser/#/R-HSA-211958	0.00521739	0.0145546	hsa-miR-3615|hsa-miR-502-3p|hsa-miR-1343-3p|hsa-miR-210-3p
R-HSA-8963901	Chylomicron remodeling	https://reactome.org/PathwayBrowser/#/R-HSA-8963901	0.00521739	0.0145546	hsa-miR-3615|hsa-miR-1343-3p|hsa-miR-199a-5p|hsa-miR-210-3p
R-HSA-167242	Abortive elongation of HIV-1 transcript in the absence of Tat	https://reactome.org/PathwayBrowser/#/R-HSA-167242	0.00531922	0.0147487	hsa-miR-210-3p|hsa-miR-3605-3p|hsa-miR-1343-3p|hsa-miR-145-5p|hsa-miR-769-5p|hsa-miR-660-5p|hsa-miR-532-3p|hsa-miR-30b-5p|hsa-miR-3615
R-HSA-1660662	Glycosphingolipid metabolism	https://reactome.org/PathwayBrowser/#/R-HSA-1660662	0.00530449	0.0147487	hsa-miR-1343-3p|hsa-miR-210-3p|hsa-miR-15b-3p|hsa-miR-744-5p|hsa-miR-199a-5p|hsa-miR-30b-5p|hsa-miR-532-3p|hsa-miR-145-5p|hsa-miR-660-5p|hsa-miR-769-5p
R-HSA-1971475	A tetrasaccharide linker sequence is required for GAG synthesis	https://reactome.org/PathwayBrowser/#/R-HSA-1971475	0.00531922	0.0147487	hsa-miR-1343-3p|hsa-miR-504-5p|hsa-miR-145-5p|hsa-miR-210-3p|hsa-miR-769-5p|hsa-miR-660-5p|hsa-miR-500a-3p|hsa-miR-342-5p|hsa-miR-502-3p
R-HSA-5357956	TNFR1-induced NFkappaB signaling pathway	https://reactome.org/PathwayBrowser/#/R-HSA-5357956	0.00529791	0.0147487	hsa-miR-145-5p|hsa-miR-30b-5p|hsa-miR-210-3p|hsa-miR-1343-3p|hsa-miR-500a-3p|hsa-miR-532-3p|hsa-miR-744-5p|hsa-miR-223-3p|hsa-miR-3615|hsa-miR-769-5p|hsa-miR-3127-3p
R-HSA-5688849	Defective CSF2RB causes SMDP5	https://reactome.org/PathwayBrowser/#/R-HSA-5688849	0.00536385	0.0148276	hsa-miR-1343-3p|hsa-miR-199a-5p|hsa-miR-210-3p
R-HSA-5688890	Defective CSF2RA causes SMDP4	https://reactome.org/PathwayBrowser/#/R-HSA-5688890	0.00536385	0.0148276	hsa-miR-1343-3p|hsa-miR-199a-5p|hsa-miR-210-3p
R-HSA-5625886	Activated PKN1 stimulates transcription of AR (androgen receptor) regulated genes KLK2 and KLK3	https://reactome.org/PathwayBrowser/#/R-HSA-5625886	0.00540119	0.0148858	hsa-miR-1343-3p|hsa-miR-145-5p|hsa-miR-502-3p|hsa-miR-504-5p|hsa-miR-660-5p|hsa-miR-769-5p|hsa-miR-744-5p|hsa-miR-15b-3p|hsa-miR-210-3p|hsa-miR-532-3p|hsa-miR-296-5p
R-HSA-73728	RNA Polymerase I Promoter Opening	https://reactome.org/PathwayBrowser/#/R-HSA-73728	0.00540119	0.0148858	hsa-miR-210-3p|hsa-miR-769-5p|hsa-miR-502-3p|hsa-miR-504-5p|hsa-miR-660-5p|hsa-miR-145-5p|hsa-miR-1343-3p|hsa-miR-15b-3p|hsa-miR-532-3p|hsa-miR-744-5p|hsa-miR-296-5p
R-HSA-202430	Translocation of ZAP-70 to Immunological synapse	https://reactome.org/PathwayBrowser/#/R-HSA-202430	0.00543316	0.0149514	hsa-miR-532-3p|hsa-miR-1343-3p|hsa-miR-210-3p|hsa-miR-30b-5p|hsa-miR-500a-3p|hsa-miR-342-5p
R-HSA-1227986	Signaling by ERBB2	https://reactome.org/PathwayBrowser/#/R-HSA-1227986	0.00546535	0.0149949	hsa-miR-210-3p|hsa-miR-145-5p|hsa-miR-1343-3p|hsa-miR-199a-5p|hsa-miR-30b-5p|hsa-miR-342-5p|hsa-miR-502-3p|hsa-miR-15b-3p|hsa-miR-3127-3p
R-HSA-392517	Rap1 signalling	https://reactome.org/PathwayBrowser/#/R-HSA-392517	0.00546535	0.0149949	hsa-miR-1343-3p|hsa-miR-30b-5p|hsa-miR-3615|hsa-miR-210-3p|hsa-miR-145-5p|hsa-miR-502-3p|hsa-miR-500a-3p|hsa-miR-199a-5p|hsa-miR-223-3p
R-HSA-9616334	Defective Base Excision Repair Associated with NEIL1	https://reactome.org/PathwayBrowser/#/R-HSA-9616334	0.00549837	0.0150629	hsa-miR-744-5p|hsa-miR-1343-3p
R-HSA-163765	ChREBP activates metabolic gene expression	https://reactome.org/PathwayBrowser/#/R-HSA-163765	0.00554745	0.0151401	hsa-miR-296-5p|hsa-miR-1343-3p|hsa-miR-532-3p|hsa-miR-210-3p|hsa-miR-30b-5p|hsa-miR-3127-3p|hsa-miR-342-5p|hsa-miR-744-5p
R-HSA-1839117	Signaling by cytosolic FGFR1 fusion mutants	https://reactome.org/PathwayBrowser/#/R-HSA-1839117	0.00555139	0.0151401	hsa-miR-1343-3p|hsa-miR-30b-5p|hsa-miR-210-3p|hsa-miR-145-5p|hsa-miR-502-3p|hsa-miR-3605-3p|hsa-miR-223-3p|hsa-miR-744-5p|hsa-miR-3615|hsa-miR-532-3p
R-HSA-1253288	Downregulation of ERBB4 signaling	https://reactome.org/PathwayBrowser/#/R-HSA-1253288	0.00554745	0.0151401	hsa-miR-199a-5p|hsa-miR-30b-5p|hsa-miR-210-3p|hsa-miR-1343-3p|hsa-miR-145-5p|hsa-miR-3127-3p|hsa-miR-3615|hsa-miR-769-5p
R-HSA-110381	Resolution of AP sites via the single-nucleotide replacement pathway	https://reactome.org/PathwayBrowser/#/R-HSA-110381	0.00572061	0.0155785	hsa-miR-199a-5p|hsa-miR-532-3p|hsa-miR-1343-3p|hsa-miR-502-3p
R-HSA-9664873	Pexophagy	https://reactome.org/PathwayBrowser/#/R-HSA-9664873	0.00576654	0.0156802	hsa-miR-30b-5p|hsa-miR-502-3p|hsa-miR-744-5p|hsa-miR-1343-3p|hsa-miR-210-3p|hsa-miR-145-5p|hsa-miR-342-5p|hsa-miR-769-5p|hsa-miR-3615
R-HSA-5099900	WNT5A-dependent internalization of FZD4	https://reactome.org/PathwayBrowser/#/R-HSA-5099900	0.00580675	0.0157428	hsa-miR-145-5p|hsa-miR-532-3p|hsa-miR-744-5p|hsa-miR-1343-3p|hsa-miR-199a-5p|hsa-miR-30b-5p|hsa-miR-3127-3p|hsa-miR-210-3p|hsa-miR-3605-3p|hsa-miR-296-5p
R-HSA-5218921	VEGFR2 mediated cell proliferation	https://reactome.org/PathwayBrowser/#/R-HSA-5218921	0.00580675	0.0157428	hsa-miR-223-3p|hsa-miR-3127-3p|hsa-miR-210-3p|hsa-miR-769-5p|hsa-miR-1343-3p|hsa-miR-199a-5p|hsa-miR-30b-5p|hsa-miR-145-5p|hsa-miR-3605-3p|hsa-miR-660-5p
R-HSA-8941855	RUNX3 regulates CDKN1A transcription	https://reactome.org/PathwayBrowser/#/R-HSA-8941855	0.00592166	0.0160069	hsa-miR-1343-3p|hsa-miR-145-5p|hsa-miR-199a-5p|hsa-miR-532-3p|hsa-miR-15b-3p|hsa-miR-3127-3p|hsa-miR-210-3p|hsa-miR-660-5p|hsa-miR-744-5p
R-HSA-69478	G2/M DNA replication checkpoint	https://reactome.org/PathwayBrowser/#/R-HSA-69478	0.00592166	0.0160069	hsa-miR-532-3p|hsa-miR-1343-3p|hsa-miR-30b-5p|hsa-miR-500a-3p|hsa-miR-15b-3p|hsa-miR-3127-3p|hsa-miR-502-3p|hsa-miR-210-3p|hsa-miR-769-5p
R-HSA-432720	Lysosome Vesicle Biogenesis	https://reactome.org/PathwayBrowser/#/R-HSA-432720	0.00594038	0.0160338	hsa-miR-1343-3p|hsa-miR-145-5p|hsa-miR-210-3p|hsa-miR-199a-5p|hsa-miR-30b-5p|hsa-miR-744-5p|hsa-miR-500a-3p|hsa-miR-769-5p|hsa-miR-342-5p|hsa-miR-3615|hsa-miR-502-3p
R-HSA-8964616	G beta:gamma signalling through CDC42	https://reactome.org/PathwayBrowser/#/R-HSA-8964616	0.00610508	0.016454	hsa-miR-210-3p|hsa-miR-30b-5p|hsa-miR-342-5p|hsa-miR-500a-3p|hsa-miR-744-5p|hsa-miR-769-5p|hsa-miR-145-5p|hsa-miR-1343-3p
R-HSA-9660826	Purinergic signaling in leishmaniasis infection	https://reactome.org/PathwayBrowser/#/R-HSA-9660826	0.00620606	0.0167016	hsa-miR-532-3p|hsa-miR-210-3p|hsa-miR-145-5p|hsa-miR-502-3p|hsa-miR-199a-5p|hsa-miR-1343-3p|hsa-miR-223-3p|hsa-miR-30b-5p|hsa-miR-500a-3p|hsa-miR-769-5p
R-HSA-420029	Tight junction interactions	https://reactome.org/PathwayBrowser/#/R-HSA-420029	0.00624113	0.0167713	hsa-miR-502-3p|hsa-miR-145-5p|hsa-miR-210-3p|hsa-miR-199a-5p|hsa-miR-296-5p|hsa-miR-30b-5p|hsa-miR-500a-3p|hsa-miR-532-3p|hsa-miR-1343-3p
R-HSA-4641258	Degradation of DVL	https://reactome.org/PathwayBrowser/#/R-HSA-4641258	0.00628258	0.0168547	hsa-miR-30b-5p|hsa-miR-1343-3p|hsa-miR-199a-5p|hsa-miR-210-3p|hsa-miR-3615|hsa-miR-342-5p|hsa-miR-145-5p|hsa-miR-500a-3p|hsa-miR-769-5p|hsa-miR-502-3p|hsa-miR-744-5p
R-HSA-352238	Breakdown of the nuclear lamina	https://reactome.org/PathwayBrowser/#/R-HSA-352238	0.00629057	0.0168547	hsa-miR-199a-5p|hsa-miR-3127-3p|hsa-miR-145-5p|hsa-miR-210-3p|hsa-miR-296-5p|hsa-miR-744-5p
R-HSA-983695	Antigen activates B Cell Receptor (BCR) leading to generation of second messengers	https://reactome.org/PathwayBrowser/#/R-HSA-983695	0.00634358	0.0169719	hsa-miR-210-3p|hsa-miR-1343-3p|hsa-miR-500a-3p|hsa-miR-502-3p|hsa-miR-769-5p|hsa-miR-30b-5p|hsa-miR-145-5p|hsa-miR-223-3p|hsa-miR-660-5p|hsa-miR-296-5p
R-HSA-606279	Deposition of new CENPA-containing nucleosomes at the centromere	https://reactome.org/PathwayBrowser/#/R-HSA-606279	0.00639984	0.0170974	hsa-miR-210-3p|hsa-miR-145-5p|hsa-miR-1343-3p|hsa-miR-30b-5p|hsa-miR-296-5p|hsa-miR-660-5p|hsa-miR-3127-3p|hsa-miR-15b-3p|hsa-miR-532-3p|hsa-miR-744-5p|hsa-miR-769-5p
R-HSA-5655332	Signaling by FGFR3 in disease	https://reactome.org/PathwayBrowser/#/R-HSA-5655332	0.00648335	0.0172952	hsa-miR-500a-3p|hsa-miR-145-5p|hsa-miR-30b-5p|hsa-miR-1343-3p|hsa-miR-769-5p|hsa-miR-199a-5p|hsa-miR-502-3p|hsa-miR-532-3p|hsa-miR-210-3p|hsa-miR-744-5p
R-HSA-114516	Disinhibition of SNARE formation	https://reactome.org/PathwayBrowser/#/R-HSA-114516	0.00650073	0.0173164	hsa-miR-744-5p|hsa-miR-1343-3p|hsa-miR-145-5p|hsa-miR-199a-5p|hsa-miR-3605-3p
R-HSA-164378	PKA activation in glucagon signalling	https://reactome.org/PathwayBrowser/#/R-HSA-164378	0.00657314	0.0174838	hsa-miR-210-3p|hsa-miR-532-3p|hsa-miR-502-3p|hsa-miR-30b-5p|hsa-miR-500a-3p|hsa-miR-145-5p|hsa-miR-1343-3p|hsa-miR-296-5p|hsa-miR-744-5p
R-HSA-1482801	Acyl chain remodelling of PS	https://reactome.org/PathwayBrowser/#/R-HSA-1482801	0.00660471	0.0175423	hsa-miR-1343-3p|hsa-miR-504-5p|hsa-miR-30b-5p|hsa-miR-210-3p|hsa-miR-145-5p|hsa-miR-15b-3p|hsa-miR-199a-5p
R-HSA-9619483	Activation of AMPK downstream of NMDARs	https://reactome.org/PathwayBrowser/#/R-HSA-9619483	0.00662538	0.0175717	hsa-miR-1343-3p|hsa-miR-30b-5p|hsa-miR-342-5p|hsa-miR-744-5p|hsa-miR-210-3p|hsa-miR-296-5p|hsa-miR-500a-3p|hsa-miR-532-3p|hsa-miR-15b-3p|hsa-miR-660-5p
R-HSA-446203	Asparagine N-linked glycosylation	https://reactome.org/PathwayBrowser/#/R-HSA-446203	0.00670269	0.017751	hsa-miR-210-3p|hsa-miR-30b-5p|hsa-miR-3605-3p|hsa-miR-1343-3p|hsa-miR-3127-3p|hsa-miR-342-5p|hsa-miR-532-3p|hsa-miR-744-5p
R-HSA-199418	Negative regulation of the PI3K/AKT network	https://reactome.org/PathwayBrowser/#/R-HSA-199418	0.00674393	0.0178086	hsa-miR-1343-3p|hsa-miR-199a-5p|hsa-miR-30b-5p|hsa-miR-342-5p|hsa-miR-3615|hsa-miR-532-3p|hsa-miR-504-5p|hsa-miR-145-5p|hsa-miR-210-3p
R-HSA-112411	MAPK1 (ERK2) activation	https://reactome.org/PathwayBrowser/#/R-HSA-112411	0.00674393	0.0178086	hsa-miR-210-3p|hsa-miR-502-3p|hsa-miR-296-5p|hsa-miR-769-5p|hsa-miR-223-3p|hsa-miR-30b-5p|hsa-miR-504-5p|hsa-miR-1343-3p|hsa-miR-145-5p
R-HSA-167238	Pausing and recovery of Tat-mediated HIV elongation	https://reactome.org/PathwayBrowser/#/R-HSA-167238	0.0067697	0.0178253	hsa-miR-342-5p|hsa-miR-210-3p|hsa-miR-3605-3p|hsa-miR-1343-3p|hsa-miR-30b-5p|hsa-miR-3615|hsa-miR-660-5p|hsa-miR-744-5p|hsa-miR-532-3p|hsa-miR-145-5p
R-HSA-167243	Tat-mediated HIV elongation arrest and recovery	https://reactome.org/PathwayBrowser/#/R-HSA-167243	0.0067697	0.0178253	hsa-miR-342-5p|hsa-miR-210-3p|hsa-miR-3605-3p|hsa-miR-1343-3p|hsa-miR-30b-5p|hsa-miR-3615|hsa-miR-660-5p|hsa-miR-744-5p|hsa-miR-532-3p|hsa-miR-145-5p
R-HSA-5579020	Defective SLC35D1 causes SCHBCKD	https://reactome.org/PathwayBrowser/#/R-HSA-5579020	0.00682024	0.0179325	hsa-miR-1343-3p|hsa-miR-30b-5p|hsa-miR-3605-3p|hsa-miR-210-3p
R-HSA-8876725	Protein methylation	https://reactome.org/PathwayBrowser/#/R-HSA-8876725	0.00691633	0.0181331	hsa-miR-1343-3p|hsa-miR-199a-5p|hsa-miR-30b-5p|hsa-miR-210-3p|hsa-miR-145-5p|hsa-miR-744-5p|hsa-miR-296-5p|hsa-miR-3127-3p|hsa-miR-342-5p|hsa-miR-660-5p
R-HSA-3065676	SUMO is conjugated to E1 (UBA2:SAE1)	https://reactome.org/PathwayBrowser/#/R-HSA-3065676	0.0069128	0.0181331	hsa-miR-296-5p|hsa-miR-504-5p|hsa-miR-30b-5p|hsa-miR-342-5p|hsa-miR-502-3p|hsa-miR-210-3p
R-HSA-3299685	Detoxification of Reactive Oxygen Species	https://reactome.org/PathwayBrowser/#/R-HSA-3299685	0.00706529	0.0184971	hsa-miR-1343-3p|hsa-miR-15b-3p|hsa-miR-500a-3p|hsa-miR-502-3p|hsa-miR-210-3p|hsa-miR-223-3p|hsa-miR-296-5p|hsa-miR-744-5p|hsa-miR-3605-3p|hsa-miR-30b-5p
R-HSA-202733	Cell surface interactions at the vascular wall	https://reactome.org/PathwayBrowser/#/R-HSA-202733	0.00713783	0.0186085	hsa-miR-30b-5p|hsa-miR-342-5p|hsa-miR-210-3p|hsa-miR-1343-3p|hsa-miR-199a-5p|hsa-miR-145-5p|hsa-miR-532-3p|hsa-miR-660-5p|hsa-miR-769-5p|hsa-miR-500a-3p|hsa-miR-744-5p
R-HSA-9639288	Amino acids regulate mTORC1	https://reactome.org/PathwayBrowser/#/R-HSA-9639288	0.00713783	0.0186085	hsa-miR-30b-5p|hsa-miR-3127-3p|hsa-miR-1343-3p|hsa-miR-199a-5p|hsa-miR-210-3p|hsa-miR-145-5p|hsa-miR-504-5p|hsa-miR-532-3p|hsa-miR-744-5p|hsa-miR-502-3p|hsa-miR-223-3p
R-HSA-5579011	Defective CYP2U1 causes SPG56	https://reactome.org/PathwayBrowser/#/R-HSA-5579011	0.00713835	0.0186085	hsa-miR-3615|hsa-miR-502-3p|hsa-miR-1343-3p
R-HSA-1251985	Nuclear signaling by ERBB4	https://reactome.org/PathwayBrowser/#/R-HSA-1251985	0.00721659	0.0187857	hsa-miR-145-5p|hsa-miR-1343-3p|hsa-miR-744-5p|hsa-miR-532-3p|hsa-miR-3615|hsa-miR-210-3p|hsa-miR-199a-5p|hsa-miR-30b-5p|hsa-miR-15b-3p|hsa-miR-3127-3p
R-HSA-5682910	LGI-ADAM interactions	https://reactome.org/PathwayBrowser/#/R-HSA-5682910	0.00723963	0.0187922	hsa-miR-3127-3p|hsa-miR-210-3p|hsa-miR-744-5p|hsa-miR-1343-3p|hsa-miR-532-3p|hsa-miR-504-5p
R-HSA-5632968	Defective Mismatch Repair Associated With MSH6	https://reactome.org/PathwayBrowser/#/R-HSA-5632968	0.00723963	0.0187922	hsa-miR-30b-5p|hsa-miR-210-3p|hsa-miR-1343-3p|hsa-miR-199a-5p|hsa-miR-296-5p|hsa-miR-500a-3p
R-HSA-8934903	Receptor Mediated Mitophagy	https://reactome.org/PathwayBrowser/#/R-HSA-8934903	0.00734184	0.0190305	hsa-miR-210-3p|hsa-miR-30b-5p|hsa-miR-744-5p|hsa-miR-145-5p|hsa-miR-1343-3p|hsa-miR-296-5p|hsa-miR-342-5p|hsa-miR-3127-3p
R-HSA-428542	Regulation of commissural axon pathfinding by SLIT and ROBO	https://reactome.org/PathwayBrowser/#/R-HSA-428542	0.00738168	0.0191067	hsa-miR-199a-5p|hsa-miR-769-5p|hsa-miR-1343-3p|hsa-miR-3615|hsa-miR-210-3p|hsa-miR-145-5p|hsa-miR-3127-3p
R-HSA-9620244	Long-term potentiation	https://reactome.org/PathwayBrowser/#/R-HSA-9620244	0.00745982	0.0192817	hsa-miR-30b-5p|hsa-miR-15b-3p|hsa-miR-3615|hsa-miR-1343-3p|hsa-miR-210-3p|hsa-miR-744-5p|hsa-miR-145-5p|hsa-miR-3127-3p|hsa-miR-660-5p
R-HSA-9664565	Signaling by ERBB2 KD Mutants	https://reactome.org/PathwayBrowser/#/R-HSA-9664565	0.00752634	0.0193989	hsa-miR-145-5p|hsa-miR-1343-3p|hsa-miR-210-3p|hsa-miR-199a-5p|hsa-miR-30b-5p|hsa-miR-342-5p|hsa-miR-502-3p|hsa-miR-769-5p|hsa-miR-532-3p|hsa-miR-15b-3p
R-HSA-1502540	Signaling by Activin	https://reactome.org/PathwayBrowser/#/R-HSA-1502540	0.00752634	0.0193989	hsa-miR-502-3p|hsa-miR-210-3p|hsa-miR-500a-3p|hsa-miR-30b-5p|hsa-miR-1343-3p|hsa-miR-296-5p|hsa-miR-769-5p|hsa-miR-145-5p|hsa-miR-199a-5p|hsa-miR-744-5p
R-HSA-5632928	Defective Mismatch Repair Associated With MSH2	https://reactome.org/PathwayBrowser/#/R-HSA-5632928	0.00757717	0.0195024	hsa-miR-30b-5p|hsa-miR-210-3p|hsa-miR-1343-3p|hsa-miR-199a-5p|hsa-miR-296-5p|hsa-miR-500a-3p
R-HSA-1433559	Regulation of KIT signaling	https://reactome.org/PathwayBrowser/#/R-HSA-1433559	0.00764714	0.0196549	hsa-miR-210-3p|hsa-miR-145-5p|hsa-miR-30b-5p|hsa-miR-769-5p|hsa-miR-1343-3p|hsa-miR-199a-5p|hsa-miR-3605-3p|hsa-miR-532-3p|hsa-miR-3127-3p
R-HSA-198745	Signalling to STAT3	https://reactome.org/PathwayBrowser/#/R-HSA-198745	0.00778446	0.0199797	hsa-miR-1343-3p|hsa-miR-145-5p|hsa-miR-223-3p|hsa-miR-502-3p|hsa-miR-210-3p
R-HSA-918233	TRAF3-dependent IRF activation pathway	https://reactome.org/PathwayBrowser/#/R-HSA-918233	0.00783787	0.0200887	hsa-miR-744-5p|hsa-miR-1343-3p|hsa-miR-30b-5p|hsa-miR-504-5p|hsa-miR-210-3p|hsa-miR-296-5p|hsa-miR-532-3p|hsa-miR-660-5p|hsa-miR-769-5p
R-HSA-5362768	Hh mutants are degraded by ERAD	https://reactome.org/PathwayBrowser/#/R-HSA-5362768	0.00793682	0.0201169	hsa-miR-30b-5p|hsa-miR-1343-3p|hsa-miR-210-3p|hsa-miR-199a-5p|hsa-miR-3615|hsa-miR-342-5p|hsa-miR-145-5p|hsa-miR-500a-3p|hsa-miR-769-5p|hsa-miR-744-5p|hsa-miR-502-3p
R-HSA-425410	Metal ion SLC transporters	https://reactome.org/PathwayBrowser/#/R-HSA-425410	0.00793468	0.0201169	hsa-miR-3127-3p|hsa-miR-210-3p|hsa-miR-769-5p|hsa-miR-30b-5p|hsa-miR-660-5p|hsa-miR-145-5p|hsa-miR-1343-3p
R-HSA-190372	FGFR3c ligand binding and activation	https://reactome.org/PathwayBrowser/#/R-HSA-190372	0.00793468	0.0201169	hsa-miR-500a-3p|hsa-miR-145-5p|hsa-miR-30b-5p|hsa-miR-502-3p|hsa-miR-532-3p|hsa-miR-1343-3p|hsa-miR-210-3p
R-HSA-140875	Common Pathway of Fibrin Clot Formation	https://reactome.org/PathwayBrowser/#/R-HSA-140875	0.00792559	0.0201169	hsa-miR-210-3p|hsa-miR-1343-3p|hsa-miR-199a-5p|hsa-miR-502-3p|hsa-miR-342-5p|hsa-miR-744-5p
R-HSA-191650	Regulation of gap junction activity	https://reactome.org/PathwayBrowser/#/R-HSA-191650	0.00792559	0.0201169	hsa-miR-145-5p|hsa-miR-210-3p|hsa-miR-502-3p|hsa-miR-30b-5p|hsa-miR-1343-3p|hsa-miR-3127-3p
R-HSA-9022538	Loss of MECP2 binding ability to 5mC-DNA	https://reactome.org/PathwayBrowser/#/R-HSA-9022538	0.00792559	0.0201169	hsa-miR-769-5p|hsa-miR-223-3p|hsa-miR-30b-5p|hsa-miR-210-3p|hsa-miR-1343-3p|hsa-miR-145-5p
R-HSA-6806664	Metabolism of vitamin K	https://reactome.org/PathwayBrowser/#/R-HSA-6806664	0.00792559	0.0201169	hsa-miR-744-5p|hsa-miR-296-5p|hsa-miR-30b-5p|hsa-miR-500a-3p|hsa-miR-660-5p|hsa-miR-210-3p
R-HSA-429593	Inositol transporters	https://reactome.org/PathwayBrowser/#/R-HSA-429593	0.00792559	0.0201169	hsa-miR-532-3p|hsa-miR-145-5p|hsa-miR-30b-5p|hsa-miR-504-5p|hsa-miR-1343-3p|hsa-miR-210-3p
R-HSA-176412	Phosphorylation of the APC/C	https://reactome.org/PathwayBrowser/#/R-HSA-176412	0.00803204	0.0202603	hsa-miR-30b-5p|hsa-miR-210-3p|hsa-miR-223-3p|hsa-miR-3615|hsa-miR-500a-3p|hsa-miR-744-5p|hsa-miR-3127-3p|hsa-miR-769-5p|hsa-miR-199a-5p
R-HSA-9617324	Negative regulation of NMDA receptor-mediated neuronal transmission	https://reactome.org/PathwayBrowser/#/R-HSA-9617324	0.00803204	0.0202603	hsa-miR-30b-5p|hsa-miR-15b-3p|hsa-miR-3615|hsa-miR-1343-3p|hsa-miR-210-3p|hsa-miR-199a-5p|hsa-miR-744-5p|hsa-miR-660-5p|hsa-miR-3127-3p
R-HSA-3322077	Glycogen synthesis	https://reactome.org/PathwayBrowser/#/R-HSA-3322077	0.00802406	0.0202603	hsa-miR-1343-3p|hsa-miR-30b-5p|hsa-miR-210-3p|hsa-miR-199a-5p|hsa-miR-500a-3p|hsa-miR-502-3p|hsa-miR-3615|hsa-miR-769-5p
R-HSA-8964058	HDL remodeling	https://reactome.org/PathwayBrowser/#/R-HSA-8964058	0.00804877	0.0202603	hsa-miR-210-3p|hsa-miR-3615|hsa-miR-1343-3p|hsa-miR-199a-5p
R-HSA-8964208	Phenylalanine metabolism	https://reactome.org/PathwayBrowser/#/R-HSA-8964208	0.00804877	0.0202603	hsa-miR-769-5p|hsa-miR-1343-3p|hsa-miR-145-5p|hsa-miR-210-3p
R-HSA-5576894	Phase 1 - inactivation of fast Na+ channels	https://reactome.org/PathwayBrowser/#/R-HSA-5576894	0.0081392	0.0204317	hsa-miR-1343-3p|hsa-miR-210-3p|hsa-miR-30b-5p
R-HSA-5619039	Defective SLC12A6 causes agenesis of the corpus callosum, with peripheral neuropathy (ACCPN)	https://reactome.org/PathwayBrowser/#/R-HSA-5619039	0.0081392	0.0204317	hsa-miR-30b-5p|hsa-miR-744-5p|hsa-miR-210-3p
R-HSA-2022854	Keratan sulfate biosynthesis	https://reactome.org/PathwayBrowser/#/R-HSA-2022854	0.00822969	0.0206306	hsa-miR-145-5p|hsa-miR-199a-5p|hsa-miR-30b-5p|hsa-miR-342-5p|hsa-miR-210-3p|hsa-miR-744-5p|hsa-miR-532-3p|hsa-miR-1343-3p|hsa-miR-15b-3p
R-HSA-176974	Unwinding of DNA	https://reactome.org/PathwayBrowser/#/R-HSA-176974	0.0082613	0.0206815	hsa-miR-1343-3p|hsa-miR-210-3p|hsa-miR-145-5p|hsa-miR-3615|hsa-miR-504-5p|hsa-miR-532-3p|hsa-miR-15b-3p|hsa-miR-3127-3p
R-HSA-389513	CTLA4 inhibitory signaling	https://reactome.org/PathwayBrowser/#/R-HSA-389513	0.00834328	0.0208582	hsa-miR-210-3p|hsa-miR-532-3p|hsa-miR-342-5p|hsa-miR-3615|hsa-miR-1343-3p|hsa-miR-769-5p|hsa-miR-30b-5p|hsa-miR-504-5p|hsa-miR-145-5p|hsa-miR-3127-3p
R-HSA-9603798	Class I peroxisomal membrane protein import	https://reactome.org/PathwayBrowser/#/R-HSA-9603798	0.00850355	0.0211758	hsa-miR-210-3p|hsa-miR-296-5p|hsa-miR-660-5p|hsa-miR-500a-3p|hsa-miR-15b-3p|hsa-miR-145-5p|hsa-miR-1343-3p|hsa-miR-30b-5p
R-HSA-202040	G-protein activation	https://reactome.org/PathwayBrowser/#/R-HSA-202040	0.00850355	0.0211758	hsa-miR-210-3p|hsa-miR-30b-5p|hsa-miR-342-5p|hsa-miR-500a-3p|hsa-miR-744-5p|hsa-miR-769-5p|hsa-miR-145-5p|hsa-miR-1343-3p
R-HSA-5654227	Phospholipase C-mediated cascade; FGFR3	https://reactome.org/PathwayBrowser/#/R-HSA-5654227	0.00851659	0.0211758	hsa-miR-500a-3p|hsa-miR-145-5p|hsa-miR-769-5p|hsa-miR-502-3p|hsa-miR-532-3p|hsa-miR-1343-3p|hsa-miR-210-3p
R-HSA-111933	Calmodulin induced events	https://reactome.org/PathwayBrowser/#/R-HSA-111933	0.00851659	0.0211758	hsa-miR-1343-3p|hsa-miR-145-5p|hsa-miR-199a-5p|hsa-miR-3605-3p|hsa-miR-769-5p|hsa-miR-660-5p|hsa-miR-210-3p
R-HSA-167160	RNA Pol II CTD phosphorylation and interaction with CE during HIV infection	https://reactome.org/PathwayBrowser/#/R-HSA-167160	0.00863555	0.0214134	hsa-miR-210-3p|hsa-miR-502-3p|hsa-miR-30b-5p|hsa-miR-3605-3p|hsa-miR-1343-3p|hsa-miR-504-5p|hsa-miR-532-3p|hsa-miR-660-5p|hsa-miR-145-5p
R-HSA-77075	RNA Pol II CTD phosphorylation and interaction with CE	https://reactome.org/PathwayBrowser/#/R-HSA-77075	0.00863555	0.0214134	hsa-miR-210-3p|hsa-miR-502-3p|hsa-miR-30b-5p|hsa-miR-3605-3p|hsa-miR-1343-3p|hsa-miR-504-5p|hsa-miR-532-3p|hsa-miR-660-5p|hsa-miR-145-5p
R-HSA-163358	PKA-mediated phosphorylation of key metabolic factors	https://reactome.org/PathwayBrowser/#/R-HSA-163358	0.0087298	0.0216115	hsa-miR-296-5p|hsa-miR-1343-3p|hsa-miR-145-5p|hsa-miR-502-3p|hsa-miR-210-3p
R-HSA-389977	Post-chaperonin tubulin folding pathway	https://reactome.org/PathwayBrowser/#/R-HSA-389977	0.00875087	0.0216115	hsa-miR-1343-3p|hsa-miR-342-5p|hsa-miR-744-5p|hsa-miR-502-3p|hsa-miR-210-3p|hsa-miR-30b-5p|hsa-miR-532-3p|hsa-miR-296-5p
R-HSA-68911	G2 Phase	https://reactome.org/PathwayBrowser/#/R-HSA-68911	0.00875087	0.0216115	hsa-miR-1343-3p|hsa-miR-296-5p|hsa-miR-500a-3p|hsa-miR-502-3p|hsa-miR-769-5p|hsa-miR-30b-5p|hsa-miR-3615|hsa-miR-210-3p
R-HSA-2028269	Signaling by Hippo	https://reactome.org/PathwayBrowser/#/R-HSA-2028269	0.00879957	0.0217024	hsa-miR-210-3p|hsa-miR-1343-3p|hsa-miR-145-5p|hsa-miR-502-3p|hsa-miR-15b-3p|hsa-miR-30b-5p|hsa-miR-296-5p|hsa-miR-3605-3p|hsa-miR-532-3p|hsa-miR-199a-5p|hsa-miR-500a-3p
R-HSA-452723	Transcriptional regulation of pluripotent stem cells	https://reactome.org/PathwayBrowser/#/R-HSA-452723	0.00884383	0.0217823	hsa-miR-145-5p|hsa-miR-30b-5p|hsa-miR-502-3p|hsa-miR-744-5p|hsa-miR-1343-3p|hsa-miR-199a-5p|hsa-miR-223-3p|hsa-miR-210-3p|hsa-miR-500a-3p
R-HSA-9683673	Maturation of protein 3a	https://reactome.org/PathwayBrowser/#/R-HSA-9683673	0.00903782	0.0221408	hsa-miR-145-5p|hsa-miR-199a-5p|hsa-miR-1343-3p|hsa-miR-210-3p|hsa-miR-744-5p|hsa-miR-30b-5p
R-HSA-9694719	Maturation of protein 3a	https://reactome.org/PathwayBrowser/#/R-HSA-9694719	0.00903782	0.0221408	hsa-miR-145-5p|hsa-miR-199a-5p|hsa-miR-1343-3p|hsa-miR-210-3p|hsa-miR-744-5p|hsa-miR-30b-5p
R-HSA-71336	Pentose phosphate pathway	https://reactome.org/PathwayBrowser/#/R-HSA-71336	0.00903782	0.0221408	hsa-miR-500a-3p|hsa-miR-145-5p|hsa-miR-210-3p|hsa-miR-1343-3p|hsa-miR-342-5p|hsa-miR-30b-5p
R-HSA-2980766	Nuclear Envelope Breakdown	https://reactome.org/PathwayBrowser/#/R-HSA-2980766	0.00900331	0.0221408	hsa-miR-210-3p|hsa-miR-296-5p|hsa-miR-199a-5p|hsa-miR-3127-3p|hsa-miR-145-5p|hsa-miR-30b-5p|hsa-miR-3615|hsa-miR-744-5p
R-HSA-203615	eNOS activation	https://reactome.org/PathwayBrowser/#/R-HSA-203615	0.00905572	0.022155	hsa-miR-30b-5p|hsa-miR-342-5p|hsa-miR-1343-3p|hsa-miR-145-5p|hsa-miR-199a-5p|hsa-miR-210-3p|hsa-miR-15b-3p|hsa-miR-660-5p|hsa-miR-296-5p
R-HSA-5576892	Phase 0 - rapid depolarisation	https://reactome.org/PathwayBrowser/#/R-HSA-5576892	0.00926093	0.0225317	hsa-miR-1343-3p|hsa-miR-3127-3p|hsa-miR-145-5p|hsa-miR-210-3p|hsa-miR-30b-5p|hsa-miR-744-5p|hsa-miR-532-3p|hsa-miR-660-5p
R-HSA-373760	L1CAM interactions	https://reactome.org/PathwayBrowser/#/R-HSA-373760	0.00926093	0.0225317	hsa-miR-30b-5p|hsa-miR-1343-3p|hsa-miR-145-5p|hsa-miR-744-5p|hsa-miR-769-5p|hsa-miR-502-3p|hsa-miR-342-5p|hsa-miR-210-3p
R-HSA-8876493	InlA-mediated entry of Listeria monocytogenes into host cells	https://reactome.org/PathwayBrowser/#/R-HSA-8876493	0.00927125	0.0225317	hsa-miR-145-5p|hsa-miR-500a-3p|hsa-miR-502-3p|hsa-miR-744-5p|hsa-miR-210-3p|hsa-miR-3127-3p|hsa-miR-660-5p|hsa-miR-3615|hsa-miR-769-5p
R-HSA-1566948	Elastic fibre formation	https://reactome.org/PathwayBrowser/#/R-HSA-1566948	0.00927125	0.0225317	hsa-miR-1343-3p|hsa-miR-145-5p|hsa-miR-30b-5p|hsa-miR-502-3p|hsa-miR-210-3p|hsa-miR-744-5p|hsa-miR-500a-3p|hsa-miR-532-3p|hsa-miR-660-5p
R-HSA-418359	Reduction of cytosolic Ca++ levels	https://reactome.org/PathwayBrowser/#/R-HSA-418359	0.00927125	0.0225317	hsa-miR-1343-3p|hsa-miR-210-3p|hsa-miR-532-3p|hsa-miR-30b-5p|hsa-miR-342-5p|hsa-miR-502-3p|hsa-miR-744-5p|hsa-miR-3127-3p|hsa-miR-660-5p
R-HSA-916853	Degradation of GABA	https://reactome.org/PathwayBrowser/#/R-HSA-916853	0.00941137	0.0228419	hsa-miR-199a-5p|hsa-miR-532-3p|hsa-miR-1343-3p|hsa-miR-210-3p
R-HSA-429958	mRNA decay by 3' to 5' exoribonuclease	https://reactome.org/PathwayBrowser/#/R-HSA-429958	0.00944532	0.0228939	hsa-miR-210-3p|hsa-miR-30b-5p|hsa-miR-3615|hsa-miR-15b-3p|hsa-miR-500a-3p|hsa-miR-502-3p|hsa-miR-296-5p
R-HSA-5610783	Degradation of GLI2 by the proteasome	https://reactome.org/PathwayBrowser/#/R-HSA-5610783	0.00956917	0.0231635	hsa-miR-30b-5p|hsa-miR-1343-3p|hsa-miR-210-3p|hsa-miR-145-5p|hsa-miR-500a-3p|hsa-miR-502-3p|hsa-miR-532-3p|hsa-miR-769-5p|hsa-miR-199a-5p|hsa-miR-3615|hsa-miR-342-5p
R-HSA-9755779	SARS-CoV-2 targets host intracellular signalling and regulatory pathways	https://reactome.org/PathwayBrowser/#/R-HSA-9755779	0.0095932	0.023191	hsa-miR-342-5p|hsa-miR-3615|hsa-miR-532-3p|hsa-miR-145-5p|hsa-miR-199a-5p|hsa-miR-1343-3p|hsa-miR-210-3p|hsa-miR-30b-5p|hsa-miR-504-5p|hsa-miR-500a-3p
R-HSA-512988	Interleukin-3, Interleukin-5 and GM-CSF signaling	https://reactome.org/PathwayBrowser/#/R-HSA-512988	0.00971337	0.0234196	hsa-miR-210-3p|hsa-miR-296-5p|hsa-miR-769-5p|hsa-miR-1343-3p|hsa-miR-30b-5p|hsa-miR-145-5p|hsa-miR-532-3p|hsa-miR-500a-3p|hsa-miR-223-3p
R-HSA-2465910	MASTL Facilitates Mitotic Progression	https://reactome.org/PathwayBrowser/#/R-HSA-2465910	0.00971337	0.0234196	hsa-miR-532-3p|hsa-miR-1343-3p|hsa-miR-3615|hsa-miR-769-5p|hsa-miR-30b-5p|hsa-miR-210-3p|hsa-miR-3127-3p|hsa-miR-500a-3p|hsa-miR-15b-3p
R-HSA-5610785	GLI3 is processed to GLI3R by the proteasome	https://reactome.org/PathwayBrowser/#/R-HSA-5610785	0.00972877	0.0234259	hsa-miR-30b-5p|hsa-miR-1343-3p|hsa-miR-210-3p|hsa-miR-145-5p|hsa-miR-500a-3p|hsa-miR-502-3p|hsa-miR-532-3p|hsa-miR-769-5p|hsa-miR-199a-5p|hsa-miR-3615|hsa-miR-342-5p
R-HSA-5339717	Signaling by LRP5 mutants	https://reactome.org/PathwayBrowser/#/R-HSA-5339717	0.00974967	0.0234453	hsa-miR-1343-3p|hsa-miR-210-3p|hsa-miR-296-5p|hsa-miR-145-5p|hsa-miR-769-5p
R-HSA-3238698	WNT ligand biogenesis and trafficking	https://reactome.org/PathwayBrowser/#/R-HSA-3238698	0.00979191	0.0234544	hsa-miR-145-5p|hsa-miR-210-3p|hsa-miR-199a-5p|hsa-miR-1343-3p|hsa-miR-30b-5p|hsa-miR-3615|hsa-miR-500a-3p|hsa-miR-744-5p
R-HSA-1855183	Synthesis of IP2, IP, and Ins in the cytosol	https://reactome.org/PathwayBrowser/#/R-HSA-1855183	0.00979191	0.0234544	hsa-miR-502-3p|hsa-miR-30b-5p|hsa-miR-210-3p|hsa-miR-1343-3p|hsa-miR-296-5p|hsa-miR-744-5p|hsa-miR-342-5p|hsa-miR-145-5p
R-HSA-113507	E2F-enabled inhibition of pre-replication complex formation	https://reactome.org/PathwayBrowser/#/R-HSA-113507	0.00977016	0.0234544	hsa-miR-1343-3p|hsa-miR-30b-5p|hsa-miR-504-5p|hsa-miR-210-3p|hsa-miR-500a-3p|hsa-miR-3127-3p|hsa-miR-769-5p
R-HSA-194306	Neurophilin interactions with VEGF and VEGFR	https://reactome.org/PathwayBrowser/#/R-HSA-194306	0.00983675	0.0235311	hsa-miR-1343-3p|hsa-miR-145-5p|hsa-miR-30b-5p|hsa-miR-504-5p|hsa-miR-210-3p|hsa-miR-342-5p
R-HSA-70268	Pyruvate metabolism	https://reactome.org/PathwayBrowser/#/R-HSA-70268	0.00994002	0.0237471	hsa-miR-1343-3p|hsa-miR-210-3p|hsa-miR-3127-3p|hsa-miR-500a-3p|hsa-miR-532-3p|hsa-miR-769-5p|hsa-miR-30b-5p|hsa-miR-502-3p|hsa-miR-199a-5p
R-HSA-400206	Regulation of lipid metabolism by PPARalpha	https://reactome.org/PathwayBrowser/#/R-HSA-400206	0.0101683	0.0241713	hsa-miR-744-5p|hsa-miR-1343-3p|hsa-miR-30b-5p|hsa-miR-15b-3p|hsa-miR-500a-3p|hsa-miR-145-5p|hsa-miR-210-3p|hsa-miR-342-5p|hsa-miR-502-3p|hsa-miR-660-5p
R-HSA-9674555	Signaling by CSF3 (G-CSF)	https://reactome.org/PathwayBrowser/#/R-HSA-9674555	0.0101704	0.0241713	hsa-miR-210-3p|hsa-miR-199a-5p|hsa-miR-532-3p|hsa-miR-145-5p|hsa-miR-30b-5p|hsa-miR-223-3p|hsa-miR-502-3p|hsa-miR-1343-3p|hsa-miR-296-5p
R-HSA-110328	Recognition and association of DNA glycosylase with site containing an affected pyrimidine	https://reactome.org/PathwayBrowser/#/R-HSA-110328	0.0101683	0.0241713	hsa-miR-210-3p|hsa-miR-199a-5p|hsa-miR-1343-3p|hsa-miR-145-5p|hsa-miR-30b-5p|hsa-miR-15b-3p|hsa-miR-744-5p|hsa-miR-532-3p|hsa-miR-296-5p|hsa-miR-769-5p
R-HSA-110329	Cleavage of the damaged pyrimidine	https://reactome.org/PathwayBrowser/#/R-HSA-110329	0.0101683	0.0241713	hsa-miR-210-3p|hsa-miR-199a-5p|hsa-miR-1343-3p|hsa-miR-145-5p|hsa-miR-30b-5p|hsa-miR-15b-3p|hsa-miR-744-5p|hsa-miR-532-3p|hsa-miR-296-5p|hsa-miR-769-5p
R-HSA-8847993	ERBB2 Activates PTK6 Signaling	https://reactome.org/PathwayBrowser/#/R-HSA-8847993	0.0102539	0.0243381	hsa-miR-145-5p|hsa-miR-1343-3p|hsa-miR-210-3p|hsa-miR-199a-5p|hsa-miR-342-5p|hsa-miR-15b-3p
R-HSA-9734091	Drug-mediated inhibition of MET activation	https://reactome.org/PathwayBrowser/#/R-HSA-9734091	0.0102883	0.0243881	hsa-miR-500a-3p|hsa-miR-502-3p|hsa-miR-532-3p|hsa-miR-1343-3p|hsa-miR-210-3p
R-HSA-399955	SEMA3A-Plexin repulsion signaling by inhibiting Integrin adhesion	https://reactome.org/PathwayBrowser/#/R-HSA-399955	0.0104047	0.0246002	hsa-miR-199a-5p|hsa-miR-210-3p|hsa-miR-30b-5p|hsa-miR-1343-3p|hsa-miR-145-5p|hsa-miR-504-5p|hsa-miR-744-5p|hsa-miR-296-5p|hsa-miR-660-5p
R-HSA-442982	Ras activation upon Ca2+ influx through NMDA receptor	https://reactome.org/PathwayBrowser/#/R-HSA-442982	0.0104047	0.0246002	hsa-miR-30b-5p|hsa-miR-15b-3p|hsa-miR-3615|hsa-miR-1343-3p|hsa-miR-210-3p|hsa-miR-199a-5p|hsa-miR-744-5p|hsa-miR-660-5p|hsa-miR-3127-3p
R-HSA-2979096	NOTCH2 Activation and Transmission of Signal to the Nucleus	https://reactome.org/PathwayBrowser/#/R-HSA-2979096	0.0105653	0.0249477	hsa-miR-30b-5p|hsa-miR-145-5p|hsa-miR-1343-3p|hsa-miR-199a-5p|hsa-miR-210-3p|hsa-miR-342-5p|hsa-miR-532-3p|hsa-miR-296-5p|hsa-miR-3615|hsa-miR-769-5p
R-HSA-447041	CHL1 interactions	https://reactome.org/PathwayBrowser/#/R-HSA-447041	0.0106285	0.0250647	hsa-miR-1343-3p|hsa-miR-145-5p|hsa-miR-30b-5p|hsa-miR-504-5p|hsa-miR-210-3p|hsa-miR-500a-3p|hsa-miR-532-3p|hsa-miR-15b-3p
R-HSA-450341	Activation of the AP-1 family of transcription factors	https://reactome.org/PathwayBrowser/#/R-HSA-450341	0.0106427	0.0250659	hsa-miR-502-3p|hsa-miR-210-3p|hsa-miR-30b-5p|hsa-miR-1343-3p|hsa-miR-145-5p|hsa-miR-660-5p|hsa-miR-199a-5p|hsa-miR-744-5p|hsa-miR-296-5p
R-HSA-420597	Nectin/Necl trans heterodimerization	https://reactome.org/PathwayBrowser/#/R-HSA-420597	0.0106831	0.0251287	hsa-miR-660-5p|hsa-miR-1343-3p|hsa-miR-296-5p|hsa-miR-199a-5p|hsa-miR-210-3p|hsa-miR-30b-5p
R-HSA-8963693	Aspartate and asparagine metabolism	https://reactome.org/PathwayBrowser/#/R-HSA-8963693	0.0107918	0.0252867	hsa-miR-210-3p|hsa-miR-15b-3p|hsa-miR-296-5p|hsa-miR-30b-5p|hsa-miR-502-3p|hsa-miR-199a-5p|hsa-miR-532-3p
R-HSA-2032785	YAP1- and WWTR1 (TAZ)-stimulated gene expression	https://reactome.org/PathwayBrowser/#/R-HSA-2032785	0.0107679	0.0252867	hsa-miR-210-3p|hsa-miR-145-5p|hsa-miR-30b-5p|hsa-miR-3127-3p|hsa-miR-1343-3p|hsa-miR-199a-5p|hsa-miR-502-3p|hsa-miR-532-3p|hsa-miR-342-5p|hsa-miR-500a-3p
R-HSA-1566977	Fibronectin matrix formation	https://reactome.org/PathwayBrowser/#/R-HSA-1566977	0.0107918	0.0252867	hsa-miR-1343-3p|hsa-miR-210-3p|hsa-miR-145-5p|hsa-miR-199a-5p|hsa-miR-30b-5p|hsa-miR-500a-3p|hsa-miR-532-3p
R-HSA-4085001	Sialic acid metabolism	https://reactome.org/PathwayBrowser/#/R-HSA-4085001	0.0109183	0.0254206	hsa-miR-145-5p|hsa-miR-199a-5p|hsa-miR-1343-3p|hsa-miR-15b-3p|hsa-miR-744-5p|hsa-miR-210-3p|hsa-miR-30b-5p|hsa-miR-769-5p
R-HSA-4420332	Defective B3GALT6 causes EDSP2 and SEMDJL1	https://reactome.org/PathwayBrowser/#/R-HSA-4420332	0.0109183	0.0254206	hsa-miR-145-5p|hsa-miR-210-3p|hsa-miR-1343-3p|hsa-miR-769-5p|hsa-miR-660-5p|hsa-miR-500a-3p|hsa-miR-342-5p|hsa-miR-502-3p
R-HSA-1834949	Cytosolic sensors of pathogen-associated DNA	https://reactome.org/PathwayBrowser/#/R-HSA-1834949	0.0108847	0.0254206	hsa-miR-15b-3p|hsa-miR-210-3p|hsa-miR-223-3p|hsa-miR-1343-3p|hsa-miR-30b-5p|hsa-miR-500a-3p|hsa-miR-199a-5p|hsa-miR-3127-3p|hsa-miR-502-3p
R-HSA-4411364	Binding of TCF/LEF:CTNNB1 to target gene promoters	https://reactome.org/PathwayBrowser/#/R-HSA-4411364	0.0109183	0.0254206	hsa-miR-1343-3p|hsa-miR-502-3p|hsa-miR-145-5p|hsa-miR-199a-5p|hsa-miR-3605-3p|hsa-miR-3127-3p|hsa-miR-744-5p|hsa-miR-210-3p
R-HSA-2691232	Constitutive Signaling by NOTCH1 HD Domain Mutants	https://reactome.org/PathwayBrowser/#/R-HSA-2691232	0.0108847	0.0254206	hsa-miR-145-5p|hsa-miR-1343-3p|hsa-miR-199a-5p|hsa-miR-30b-5p|hsa-miR-210-3p|hsa-miR-296-5p|hsa-miR-532-3p|hsa-miR-3615|hsa-miR-769-5p
R-HSA-75035	Chk1/Chk2(Cds1) mediated inactivation of Cyclin B:Cdk1 complex	https://reactome.org/PathwayBrowser/#/R-HSA-75035	0.0109733	0.0255159	hsa-miR-210-3p|hsa-miR-30b-5p|hsa-miR-500a-3p|hsa-miR-15b-3p|hsa-miR-3127-3p|hsa-miR-502-3p|hsa-miR-199a-5p|hsa-miR-3615|hsa-miR-769-5p|hsa-miR-1343-3p
R-HSA-3772470	Negative regulation of TCF-dependent signaling by WNT ligand antagonists	https://reactome.org/PathwayBrowser/#/R-HSA-3772470	0.0111483	0.02589	hsa-miR-30b-5p|hsa-miR-1343-3p|hsa-miR-210-3p|hsa-miR-145-5p|hsa-miR-744-5p|hsa-miR-296-5p|hsa-miR-769-5p
R-HSA-73614	Pyrimidine salvage	https://reactome.org/PathwayBrowser/#/R-HSA-73614	0.0115782	0.0268205	hsa-miR-30b-5p|hsa-miR-1343-3p|hsa-miR-769-5p|hsa-miR-342-5p|hsa-miR-744-5p|hsa-miR-532-3p
R-HSA-170660	Adenylate cyclase activating pathway	https://reactome.org/PathwayBrowser/#/R-HSA-170660	0.0115782	0.0268205	hsa-miR-30b-5p|hsa-miR-1343-3p|hsa-miR-210-3p|hsa-miR-296-5p|hsa-miR-744-5p|hsa-miR-532-3p
R-HSA-167287	HIV elongation arrest and recovery	https://reactome.org/PathwayBrowser/#/R-HSA-167287	0.0118229	0.0272835	hsa-miR-342-5p|hsa-miR-210-3p|hsa-miR-30b-5p|hsa-miR-3605-3p|hsa-miR-1343-3p|hsa-miR-3615|hsa-miR-660-5p|hsa-miR-744-5p|hsa-miR-532-3p|hsa-miR-145-5p
R-HSA-167290	Pausing and recovery of HIV elongation	https://reactome.org/PathwayBrowser/#/R-HSA-167290	0.0118229	0.0272835	hsa-miR-342-5p|hsa-miR-210-3p|hsa-miR-30b-5p|hsa-miR-3605-3p|hsa-miR-1343-3p|hsa-miR-3615|hsa-miR-660-5p|hsa-miR-744-5p|hsa-miR-532-3p|hsa-miR-145-5p
R-HSA-375165	NCAM signaling for neurite out-growth	https://reactome.org/PathwayBrowser/#/R-HSA-375165	0.0118229	0.0272835	hsa-miR-210-3p|hsa-miR-532-3p|hsa-miR-502-3p|hsa-miR-769-5p|hsa-miR-145-5p|hsa-miR-1343-3p|hsa-miR-744-5p|hsa-miR-199a-5p|hsa-miR-30b-5p|hsa-miR-3127-3p
R-HSA-450604	KSRP (KHSRP) binds and destabilizes mRNA	https://reactome.org/PathwayBrowser/#/R-HSA-450604	0.0118917	0.0274079	hsa-miR-210-3p|hsa-miR-15b-3p|hsa-miR-296-5p|hsa-miR-145-5p|hsa-miR-660-5p|hsa-miR-1343-3p|hsa-miR-30b-5p|hsa-miR-500a-3p|hsa-miR-502-3p
R-HSA-425986	Sodium/Proton exchangers	https://reactome.org/PathwayBrowser/#/R-HSA-425986	0.0120444	0.02769	hsa-miR-1343-3p|hsa-miR-532-3p|hsa-miR-3127-3p|hsa-miR-30b-5p|hsa-miR-744-5p|hsa-miR-500a-3p
R-HSA-71240	Tryptophan catabolism	https://reactome.org/PathwayBrowser/#/R-HSA-71240	0.0120444	0.02769	hsa-miR-223-3p|hsa-miR-744-5p|hsa-miR-1343-3p|hsa-miR-210-3p|hsa-miR-30b-5p|hsa-miR-532-3p
R-HSA-110056	MAPK3 (ERK1) activation	https://reactome.org/PathwayBrowser/#/R-HSA-110056	0.0121335	0.0278599	hsa-miR-210-3p|hsa-miR-223-3p|hsa-miR-30b-5p|hsa-miR-504-5p|hsa-miR-1343-3p|hsa-miR-145-5p|hsa-miR-3127-3p|hsa-miR-769-5p
R-HSA-351906	Apoptotic cleavage of cell adhesion proteins	https://reactome.org/PathwayBrowser/#/R-HSA-351906	0.0121535	0.0278708	hsa-miR-145-5p|hsa-miR-296-5p|hsa-miR-769-5p|hsa-miR-1343-3p|hsa-miR-500a-3p|hsa-miR-210-3p|hsa-miR-502-3p|hsa-miR-30b-5p|hsa-miR-744-5p
R-HSA-3247509	Chromatin modifying enzymes	https://reactome.org/PathwayBrowser/#/R-HSA-3247509	0.0124516	0.0285187	hsa-miR-1343-3p|hsa-miR-342-5p|hsa-miR-3615|hsa-miR-199a-5p|hsa-miR-30b-5p|hsa-miR-502-3p|hsa-miR-210-3p|hsa-miR-744-5p
R-HSA-5627083	RHO GTPases regulate CFTR trafficking	https://reactome.org/PathwayBrowser/#/R-HSA-5627083	0.0125572	0.0286888	hsa-miR-145-5p|hsa-miR-223-3p|hsa-miR-502-3p|hsa-miR-210-3p
R-HSA-5624958	ARL13B-mediated ciliary trafficking of INPP5E	https://reactome.org/PathwayBrowser/#/R-HSA-5624958	0.0125572	0.0286888	hsa-miR-1343-3p|hsa-miR-296-5p|hsa-miR-342-5p|hsa-miR-210-3p
R-HSA-2206280	MPS IX - Natowicz syndrome	https://reactome.org/PathwayBrowser/#/R-HSA-2206280	0.0126551	0.0288764	hsa-miR-1343-3p|hsa-miR-210-3p
R-HSA-5223345	Miscellaneous transport and binding events	https://reactome.org/PathwayBrowser/#/R-HSA-5223345	0.0126892	0.0289181	hsa-miR-199a-5p|hsa-miR-1343-3p|hsa-miR-210-3p|hsa-miR-30b-5p|hsa-miR-3605-3p|hsa-miR-3615|hsa-miR-145-5p|hsa-miR-532-3p|hsa-miR-502-3p
R-HSA-5658442	Regulation of RAS by GAPs	https://reactome.org/PathwayBrowser/#/R-HSA-5658442	0.0127453	0.0290099	hsa-miR-30b-5p|hsa-miR-1343-3p|hsa-miR-199a-5p|hsa-miR-210-3p|hsa-miR-3615|hsa-miR-342-5p|hsa-miR-145-5p|hsa-miR-500a-3p|hsa-miR-769-5p|hsa-miR-3127-3p|hsa-miR-502-3p
R-HSA-9634600	Regulation of glycolysis by fructose 2,6-bisphosphate metabolism	https://reactome.org/PathwayBrowser/#/R-HSA-9634600	0.0127754	0.0290423	hsa-miR-532-3p|hsa-miR-1343-3p|hsa-miR-3615|hsa-miR-769-5p|hsa-miR-30b-5p|hsa-miR-210-3p|hsa-miR-145-5p|hsa-miR-502-3p
R-HSA-110312	Translesion synthesis by REV1	https://reactome.org/PathwayBrowser/#/R-HSA-110312	0.0129632	0.0293961	hsa-miR-30b-5p|hsa-miR-502-3p|hsa-miR-210-3p|hsa-miR-296-5p|hsa-miR-3615|hsa-miR-744-5p|hsa-miR-1343-3p|hsa-miR-145-5p|hsa-miR-769-5p
R-HSA-9703465	Signaling by FLT3 fusion proteins	https://reactome.org/PathwayBrowser/#/R-HSA-9703465	0.0129496	0.0293961	hsa-miR-1343-3p|hsa-miR-145-5p|hsa-miR-502-3p|hsa-miR-532-3p|hsa-miR-744-5p|hsa-miR-30b-5p|hsa-miR-15b-3p|hsa-miR-3127-3p|hsa-miR-210-3p|hsa-miR-199a-5p
R-HSA-111367	SLBP independent Processing of Histone Pre-mRNAs	https://reactome.org/PathwayBrowser/#/R-HSA-111367	0.0130148	0.0294765	hsa-miR-145-5p|hsa-miR-769-5p|hsa-miR-502-3p|hsa-miR-210-3p|hsa-miR-500a-3p|hsa-miR-30b-5p
R-HSA-5620916	VxPx cargo-targeting to cilium	https://reactome.org/PathwayBrowser/#/R-HSA-5620916	0.0132413	0.0299526	hsa-miR-1343-3p|hsa-miR-210-3p|hsa-miR-30b-5p|hsa-miR-500a-3p|hsa-miR-223-3p|hsa-miR-342-5p|hsa-miR-145-5p|hsa-miR-296-5p|hsa-miR-744-5p
R-HSA-6805567	Keratinization	https://reactome.org/PathwayBrowser/#/R-HSA-6805567	0.0134408	0.0303287	hsa-miR-296-5p|hsa-miR-769-5p|hsa-miR-1343-3p|hsa-miR-210-3p|hsa-miR-145-5p|hsa-miR-500a-3p|hsa-miR-3605-3p|hsa-miR-532-3p
R-HSA-8983432	Interleukin-15 signaling	https://reactome.org/PathwayBrowser/#/R-HSA-8983432	0.0134408	0.0303287	hsa-miR-342-5p|hsa-miR-1343-3p|hsa-miR-30b-5p|hsa-miR-532-3p|hsa-miR-210-3p|hsa-miR-145-5p|hsa-miR-223-3p|hsa-miR-502-3p
R-HSA-9031525	NR1H2 & NR1H3 regulate gene expression to limit cholesterol uptake	https://reactome.org/PathwayBrowser/#/R-HSA-9031525	0.0135192	0.0304307	hsa-miR-30b-5p|hsa-miR-145-5p|hsa-miR-1343-3p|hsa-miR-210-3p|hsa-miR-3127-3p|hsa-miR-532-3p
R-HSA-71288	Creatine metabolism	https://reactome.org/PathwayBrowser/#/R-HSA-71288	0.0135192	0.0304307	hsa-miR-1343-3p|hsa-miR-145-5p|hsa-miR-210-3p|hsa-miR-342-5p|hsa-miR-3605-3p|hsa-miR-30b-5p
R-HSA-6809371	Formation of the cornified envelope	https://reactome.org/PathwayBrowser/#/R-HSA-6809371	0.0138102	0.0309334	hsa-miR-210-3p|hsa-miR-296-5p|hsa-miR-769-5p|hsa-miR-1343-3p|hsa-miR-145-5p|hsa-miR-500a-3p|hsa-miR-532-3p|hsa-miR-3605-3p|hsa-miR-502-3p
R-HSA-5656121	Translesion synthesis by POLI	https://reactome.org/PathwayBrowser/#/R-HSA-5656121	0.0138102	0.0309334	hsa-miR-30b-5p|hsa-miR-502-3p|hsa-miR-210-3p|hsa-miR-296-5p|hsa-miR-3615|hsa-miR-744-5p|hsa-miR-1343-3p|hsa-miR-145-5p|hsa-miR-769-5p
R-HSA-70895	Branched-chain amino acid catabolism	https://reactome.org/PathwayBrowser/#/R-HSA-70895	0.0137823	0.0309334	hsa-miR-145-5p|hsa-miR-660-5p|hsa-miR-744-5p|hsa-miR-210-3p|hsa-miR-532-3p|hsa-miR-1343-3p|hsa-miR-15b-3p|hsa-miR-199a-5p
R-HSA-844456	The NLRP3 inflammasome	https://reactome.org/PathwayBrowser/#/R-HSA-844456	0.0138102	0.0309334	hsa-miR-532-3p|hsa-miR-210-3p|hsa-miR-145-5p|hsa-miR-502-3p|hsa-miR-199a-5p|hsa-miR-1343-3p|hsa-miR-30b-5p|hsa-miR-500a-3p|hsa-miR-769-5p
R-HSA-1368082	RORA activates gene expression	https://reactome.org/PathwayBrowser/#/R-HSA-1368082	0.0139042	0.0311059	hsa-miR-744-5p|hsa-miR-1343-3p|hsa-miR-145-5p|hsa-miR-30b-5p|hsa-miR-3615|hsa-miR-342-5p|hsa-miR-210-3p|hsa-miR-15b-3p|hsa-miR-502-3p|hsa-miR-660-5p
R-HSA-9640463	Wax biosynthesis	https://reactome.org/PathwayBrowser/#/R-HSA-9640463	0.0139391	0.031108	hsa-miR-15b-3p|hsa-miR-199a-5p|hsa-miR-502-3p|hsa-miR-30b-5p|hsa-miR-210-3p
R-HSA-1482922	Acyl chain remodelling of PI	https://reactome.org/PathwayBrowser/#/R-HSA-1482922	0.0139391	0.031108	hsa-miR-1343-3p|hsa-miR-210-3p|hsa-miR-30b-5p|hsa-miR-532-3p|hsa-miR-199a-5p
R-HSA-5696397	Gap-filling DNA repair synthesis and ligation in GG-NER	https://reactome.org/PathwayBrowser/#/R-HSA-5696397	0.0141009	0.0313926	hsa-miR-199a-5p|hsa-miR-210-3p|hsa-miR-502-3p|hsa-miR-30b-5p|hsa-miR-769-5p|hsa-miR-1343-3p|hsa-miR-342-5p|hsa-miR-3615|hsa-miR-744-5p
R-HSA-5140745	WNT5A-dependent internalization of FZD2, FZD5 and ROR2	https://reactome.org/PathwayBrowser/#/R-HSA-5140745	0.0141009	0.0313926	hsa-miR-145-5p|hsa-miR-532-3p|hsa-miR-744-5p|hsa-miR-199a-5p|hsa-miR-30b-5p|hsa-miR-210-3p|hsa-miR-1343-3p|hsa-miR-504-5p|hsa-miR-296-5p
R-HSA-8851907	MET activates PI3K/AKT signaling	https://reactome.org/PathwayBrowser/#/R-HSA-8851907	0.0143005	0.0317891	hsa-miR-500a-3p|hsa-miR-502-3p|hsa-miR-532-3p|hsa-miR-1343-3p|hsa-miR-210-3p|hsa-miR-30b-5p|hsa-miR-145-5p
R-HSA-9031528	NR1H2 & NR1H3 regulate gene expression linked to triglyceride lipolysis in adipose	https://reactome.org/PathwayBrowser/#/R-HSA-9031528	0.0143485	0.0317891	hsa-miR-1343-3p|hsa-miR-210-3p|hsa-miR-3127-3p|hsa-miR-532-3p
R-HSA-4341670	Defective NEU1 causes sialidosis	https://reactome.org/PathwayBrowser/#/R-HSA-4341670	0.0143485	0.0317891	hsa-miR-1343-3p|hsa-miR-15b-3p|hsa-miR-744-5p|hsa-miR-769-5p
R-HSA-4043911	Defective PMM2 causes PMM2-CDG	https://reactome.org/PathwayBrowser/#/R-HSA-4043911	0.0143201	0.0317891	hsa-miR-145-5p|hsa-miR-1343-3p|hsa-miR-210-3p
R-HSA-5578768	Physiological factors	https://reactome.org/PathwayBrowser/#/R-HSA-5578768	0.0143959	0.0318171	hsa-miR-210-3p|hsa-miR-145-5p|hsa-miR-30b-5p|hsa-miR-3127-3p|hsa-miR-1343-3p|hsa-miR-342-5p|hsa-miR-500a-3p|hsa-miR-502-3p|hsa-miR-296-5p
R-HSA-8875555	MET activates RAP1 and RAC1	https://reactome.org/PathwayBrowser/#/R-HSA-8875555	0.0143959	0.0318171	hsa-miR-769-5p|hsa-miR-500a-3p|hsa-miR-502-3p|hsa-miR-532-3p|hsa-miR-1343-3p|hsa-miR-210-3p|hsa-miR-30b-5p|hsa-miR-3615|hsa-miR-145-5p
R-HSA-8963889	Assembly of active LPL and LIPC lipase complexes	https://reactome.org/PathwayBrowser/#/R-HSA-8963889	0.0145673	0.0320797	hsa-miR-30b-5p|hsa-miR-210-3p|hsa-miR-1343-3p|hsa-miR-145-5p|hsa-miR-532-3p|hsa-miR-502-3p
R-HSA-420499	Class C/3 (Metabotropic glutamate/pheromone receptors)	https://reactome.org/PathwayBrowser/#/R-HSA-420499	0.0145673	0.0320797	hsa-miR-296-5p|hsa-miR-3127-3p|hsa-miR-504-5p|hsa-miR-532-3p|hsa-miR-744-5p|hsa-miR-769-5p
R-HSA-9022707	MECP2 regulates transcription factors	https://reactome.org/PathwayBrowser/#/R-HSA-9022707	0.0145673	0.0320797	hsa-miR-30b-5p|hsa-miR-342-5p|hsa-miR-210-3p|hsa-miR-199a-5p|hsa-miR-1343-3p|hsa-miR-223-3p
R-HSA-8985801	Regulation of cortical dendrite branching	https://reactome.org/PathwayBrowser/#/R-HSA-8985801	0.0146198	0.0321566	hsa-miR-30b-5p|hsa-miR-3615|hsa-miR-210-3p|hsa-miR-145-5p|hsa-miR-3127-3p
R-HSA-5655862	Translesion synthesis by POLK	https://reactome.org/PathwayBrowser/#/R-HSA-5655862	0.0146953	0.0322837	hsa-miR-30b-5p|hsa-miR-502-3p|hsa-miR-210-3p|hsa-miR-296-5p|hsa-miR-3615|hsa-miR-744-5p|hsa-miR-1343-3p|hsa-miR-145-5p|hsa-miR-769-5p
R-HSA-163767	PP2A-mediated dephosphorylation of key metabolic factors	https://reactome.org/PathwayBrowser/#/R-HSA-163767	0.0147332	0.0323283	hsa-miR-296-5p|hsa-miR-1343-3p|hsa-miR-532-3p|hsa-miR-3615|hsa-miR-769-5p|hsa-miR-30b-5p|hsa-miR-210-3p
R-HSA-174048	APC/C:Cdc20 mediated degradation of Cyclin B	https://reactome.org/PathwayBrowser/#/R-HSA-174048	0.0149989	0.0328718	hsa-miR-30b-5p|hsa-miR-210-3p|hsa-miR-223-3p|hsa-miR-3615|hsa-miR-500a-3p|hsa-miR-744-5p|hsa-miR-3127-3p|hsa-miR-769-5p|hsa-miR-199a-5p
R-HSA-164843	2-LTR circle formation	https://reactome.org/PathwayBrowser/#/R-HSA-164843	0.0151749	0.0332177	hsa-miR-210-3p|hsa-miR-145-5p|hsa-miR-1343-3p|hsa-miR-199a-5p|hsa-miR-502-3p|hsa-miR-30b-5p|hsa-miR-500a-3p
R-HSA-209560	NF-kB is activated and signals survival	https://reactome.org/PathwayBrowser/#/R-HSA-209560	0.0152089	0.0332525	hsa-miR-199a-5p|hsa-miR-1343-3p|hsa-miR-342-5p|hsa-miR-769-5p|hsa-miR-296-5p|hsa-miR-744-5p|hsa-miR-210-3p|hsa-miR-3615
R-HSA-5624138	Trafficking of myristoylated proteins to the cilium	https://reactome.org/PathwayBrowser/#/R-HSA-5624138	0.0153003	0.0334123	hsa-miR-30b-5p|hsa-miR-210-3p|hsa-miR-502-3p|hsa-miR-504-5p
R-HSA-9670439	Signaling by phosphorylated juxtamembrane, extracellular and kinase domain KIT mutants	https://reactome.org/PathwayBrowser/#/R-HSA-9670439	0.0156192	0.0339467	hsa-miR-210-3p|hsa-miR-296-5p|hsa-miR-145-5p|hsa-miR-1343-3p|hsa-miR-30b-5p|hsa-miR-199a-5p|hsa-miR-223-3p|hsa-miR-502-3p|hsa-miR-3127-3p
R-HSA-2029485	Role of phospholipids in phagocytosis	https://reactome.org/PathwayBrowser/#/R-HSA-2029485	0.0155809	0.0339467	hsa-miR-1343-3p|hsa-miR-210-3p|hsa-miR-296-5p|hsa-miR-30b-5p|hsa-miR-145-5p|hsa-miR-769-5p|hsa-miR-744-5p|hsa-miR-500a-3p
R-HSA-202670	ERKs are inactivated	https://reactome.org/PathwayBrowser/#/R-HSA-202670	0.0156192	0.0339467	hsa-miR-502-3p|hsa-miR-210-3p|hsa-miR-532-3p|hsa-miR-1343-3p|hsa-miR-500a-3p|hsa-miR-3615|hsa-miR-769-5p|hsa-miR-30b-5p|hsa-miR-744-5p
R-HSA-451927	Interleukin-2 family signaling	https://reactome.org/PathwayBrowser/#/R-HSA-451927	0.0156008	0.0339467	hsa-miR-1343-3p|hsa-miR-210-3p
R-HSA-3134963	DEx/H-box helicases activate type I IFN and inflammatory cytokines production	https://reactome.org/PathwayBrowser/#/R-HSA-3134963	0.0156687	0.0340139	hsa-miR-532-3p|hsa-miR-210-3p|hsa-miR-199a-5p|hsa-miR-145-5p|hsa-miR-3615|hsa-miR-30b-5p
R-HSA-9709275	Impaired BRCA2 translocation to the nucleus	https://reactome.org/PathwayBrowser/#/R-HSA-9709275	0.0157962	0.0342096	hsa-miR-1343-3p|hsa-miR-30b-5p|hsa-miR-210-3p
R-HSA-9763198	Impaired BRCA2 binding to SEM1 (DSS1)	https://reactome.org/PathwayBrowser/#/R-HSA-9763198	0.0157962	0.0342096	hsa-miR-1343-3p|hsa-miR-30b-5p|hsa-miR-210-3p
R-HSA-69481	G2/M Checkpoints	https://reactome.org/PathwayBrowser/#/R-HSA-69481	0.0162311	0.0350832	hsa-miR-30b-5p|hsa-miR-1343-3p|hsa-miR-210-3p|hsa-miR-199a-5p|hsa-miR-3615|hsa-miR-342-5p|hsa-miR-145-5p|hsa-miR-500a-3p|hsa-miR-769-5p|hsa-miR-502-3p
R-HSA-4655427	SUMOylation of DNA methylation proteins	https://reactome.org/PathwayBrowser/#/R-HSA-4655427	0.0162571	0.0350832	hsa-miR-210-3p|hsa-miR-296-5p|hsa-miR-504-5p|hsa-miR-30b-5p|hsa-miR-1343-3p|hsa-miR-500a-3p|hsa-miR-502-3p|hsa-miR-342-5p|hsa-miR-145-5p
R-HSA-156584	Cytosolic sulfonation of small molecules	https://reactome.org/PathwayBrowser/#/R-HSA-156584	0.0162396	0.0350832	hsa-miR-210-3p|hsa-miR-502-3p|hsa-miR-15b-3p|hsa-miR-744-5p|hsa-miR-1343-3p|hsa-miR-504-5p
R-HSA-76005	Response to elevated platelet cytosolic Ca2+	https://reactome.org/PathwayBrowser/#/R-HSA-76005	0.0162899	0.0351126	hsa-miR-1343-3p|hsa-miR-145-5p|hsa-miR-199a-5p|hsa-miR-3605-3p
R-HSA-3000484	Scavenging by Class F Receptors	https://reactome.org/PathwayBrowser/#/R-HSA-3000484	0.0163436	0.0351869	hsa-miR-30b-5p|hsa-miR-342-5p|hsa-miR-1343-3p|hsa-miR-210-3p|hsa-miR-296-5p|hsa-miR-3615|hsa-miR-199a-5p|hsa-miR-3127-3p
R-HSA-5654706	FRS-mediated FGFR3 signaling	https://reactome.org/PathwayBrowser/#/R-HSA-5654706	0.0165827	0.0356597	hsa-miR-500a-3p|hsa-miR-145-5p|hsa-miR-1343-3p|hsa-miR-199a-5p|hsa-miR-30b-5p|hsa-miR-502-3p|hsa-miR-532-3p|hsa-miR-210-3p|hsa-miR-744-5p
R-HSA-196108	Pregnenolone biosynthesis	https://reactome.org/PathwayBrowser/#/R-HSA-196108	0.0168243	0.0361366	hsa-miR-342-5p|hsa-miR-199a-5p|hsa-miR-744-5p|hsa-miR-30b-5p|hsa-miR-3615|hsa-miR-210-3p
R-HSA-975110	TRAF6 mediated IRF7 activation in TLR7/8 or 9 signaling	https://reactome.org/PathwayBrowser/#/R-HSA-975110	0.0170316	0.036539	hsa-miR-3615|hsa-miR-210-3p|hsa-miR-1343-3p|hsa-miR-296-5p|hsa-miR-744-5p|hsa-miR-199a-5p|hsa-miR-769-5p
R-HSA-349425	Autodegradation of the E3 ubiquitin ligase COP1	https://reactome.org/PathwayBrowser/#/R-HSA-349425	0.0170635	0.0365646	hsa-miR-30b-5p|hsa-miR-1343-3p|hsa-miR-210-3p|hsa-miR-199a-5p|hsa-miR-3615|hsa-miR-342-5p|hsa-miR-145-5p|hsa-miR-500a-3p|hsa-miR-769-5p|hsa-miR-502-3p
R-HSA-74751	Insulin receptor signalling cascade	https://reactome.org/PathwayBrowser/#/R-HSA-74751	0.0171316	0.0366676	hsa-miR-30b-5p|hsa-miR-3127-3p|hsa-miR-744-5p|hsa-miR-210-3p|hsa-miR-1343-3p|hsa-miR-199a-5p|hsa-miR-532-3p|hsa-miR-504-5p
R-HSA-5656169	Termination of translesion DNA synthesis	https://reactome.org/PathwayBrowser/#/R-HSA-5656169	0.0172475	0.0368295	hsa-miR-210-3p|hsa-miR-30b-5p|hsa-miR-769-5p|hsa-miR-15b-3p|hsa-miR-342-5p|hsa-miR-3615|hsa-miR-744-5p|hsa-miR-1343-3p|hsa-miR-145-5p
R-HSA-1855204	Synthesis of IP3 and IP4 in the cytosol	https://reactome.org/PathwayBrowser/#/R-HSA-1855204	0.0172475	0.0368295	hsa-miR-30b-5p|hsa-miR-1343-3p|hsa-miR-210-3p|hsa-miR-342-5p|hsa-miR-769-5p|hsa-miR-145-5p|hsa-miR-744-5p|hsa-miR-3127-3p|hsa-miR-660-5p
R-HSA-3656237	Defective EXT2 causes exostoses 2	https://reactome.org/PathwayBrowser/#/R-HSA-3656237	0.0175186	0.037278	hsa-miR-769-5p|hsa-miR-660-5p|hsa-miR-1343-3p|hsa-miR-199a-5p|hsa-miR-210-3p|hsa-miR-342-5p|hsa-miR-502-3p
R-HSA-3656253	Defective EXT1 causes exostoses 1, TRPS2 and CHDS	https://reactome.org/PathwayBrowser/#/R-HSA-3656253	0.0175186	0.037278	hsa-miR-769-5p|hsa-miR-660-5p|hsa-miR-1343-3p|hsa-miR-199a-5p|hsa-miR-210-3p|hsa-miR-342-5p|hsa-miR-502-3p
R-HSA-2660826	Constitutive Signaling by NOTCH1 t(7;9)(NOTCH1:M1580_K2555) Translocation Mutant	https://reactome.org/PathwayBrowser/#/R-HSA-2660826	0.0175186	0.037278	hsa-miR-145-5p|hsa-miR-1343-3p|hsa-miR-199a-5p|hsa-miR-30b-5p|hsa-miR-210-3p|hsa-miR-296-5p|hsa-miR-532-3p
R-HSA-180585	Vif-mediated degradation of APOBEC3G	https://reactome.org/PathwayBrowser/#/R-HSA-180585	0.017925	0.0380088	hsa-miR-30b-5p|hsa-miR-1343-3p|hsa-miR-210-3p|hsa-miR-199a-5p|hsa-miR-3615|hsa-miR-342-5p|hsa-miR-145-5p|hsa-miR-500a-3p|hsa-miR-769-5p|hsa-miR-502-3p
R-HSA-2871796	FCERI mediated MAPK activation	https://reactome.org/PathwayBrowser/#/R-HSA-2871796	0.017925	0.0380088	hsa-miR-15b-3p|hsa-miR-30b-5p|hsa-miR-502-3p|hsa-miR-210-3p|hsa-miR-1343-3p|hsa-miR-769-5p|hsa-miR-199a-5p|hsa-miR-145-5p|hsa-miR-532-3p|hsa-miR-744-5p
R-HSA-180292	GAB1 signalosome	https://reactome.org/PathwayBrowser/#/R-HSA-180292	0.0179451	0.0380088	hsa-miR-1343-3p|hsa-miR-30b-5p|hsa-miR-342-5p|hsa-miR-500a-3p|hsa-miR-502-3p|hsa-miR-210-3p|hsa-miR-145-5p|hsa-miR-3127-3p
R-HSA-9735871	SARS-CoV-1 targets host intracellular signalling and regulatory pathways	https://reactome.org/PathwayBrowser/#/R-HSA-9735871	0.017925	0.0380088	hsa-miR-210-3p|hsa-miR-145-5p|hsa-miR-199a-5p|hsa-miR-1343-3p|hsa-miR-30b-5p|hsa-miR-500a-3p|hsa-miR-744-5p|hsa-miR-3615|hsa-miR-660-5p|hsa-miR-769-5p
R-HSA-1236394	Signaling by ERBB4	https://reactome.org/PathwayBrowser/#/R-HSA-1236394	0.018035	0.0381109	hsa-miR-145-5p|hsa-miR-1343-3p|hsa-miR-210-3p|hsa-miR-199a-5p|hsa-miR-30b-5p|hsa-miR-15b-3p
R-HSA-1482839	Acyl chain remodelling of PE	https://reactome.org/PathwayBrowser/#/R-HSA-1482839	0.018035	0.0381109	hsa-miR-1343-3p|hsa-miR-30b-5p|hsa-miR-210-3p|hsa-miR-145-5p|hsa-miR-15b-3p|hsa-miR-199a-5p
R-HSA-8854050	FBXL7 down-regulates AURKA during mitotic entry and in early mitosis	https://reactome.org/PathwayBrowser/#/R-HSA-8854050	0.0182187	0.0384548	hsa-miR-30b-5p|hsa-miR-1343-3p|hsa-miR-210-3p|hsa-miR-199a-5p|hsa-miR-3615|hsa-miR-342-5p|hsa-miR-145-5p|hsa-miR-500a-3p|hsa-miR-769-5p|hsa-miR-502-3p
R-HSA-447038	NrCAM interactions	https://reactome.org/PathwayBrowser/#/R-HSA-447038	0.0183467	0.0385783	hsa-miR-15b-3p|hsa-miR-3615|hsa-miR-1343-3p|hsa-miR-210-3p|hsa-miR-342-5p
R-HSA-446353	Cell-extracellular matrix interactions	https://reactome.org/PathwayBrowser/#/R-HSA-446353	0.0183616	0.0385783	hsa-miR-1343-3p|hsa-miR-30b-5p|hsa-miR-500a-3p|hsa-miR-210-3p|hsa-miR-145-5p|hsa-miR-342-5p|hsa-miR-744-5p|hsa-miR-3127-3p
R-HSA-9636569	Suppression of autophagy	https://reactome.org/PathwayBrowser/#/R-HSA-9636569	0.0183467	0.0385783	hsa-miR-145-5p|hsa-miR-210-3p|hsa-miR-30b-5p|hsa-miR-502-3p|hsa-miR-1343-3p
R-HSA-9754189	Germ layer formation at gastrulation	https://reactome.org/PathwayBrowser/#/R-HSA-9754189	0.0183616	0.0385783	hsa-miR-502-3p|hsa-miR-145-5p|hsa-miR-1343-3p|hsa-miR-210-3p|hsa-miR-199a-5p|hsa-miR-744-5p|hsa-miR-500a-3p|hsa-miR-30b-5p
R-HSA-69601	Ubiquitin Mediated Degradation of Phosphorylated Cdc25A	https://reactome.org/PathwayBrowser/#/R-HSA-69601	0.0185158	0.0388236	hsa-miR-30b-5p|hsa-miR-1343-3p|hsa-miR-210-3p|hsa-miR-199a-5p|hsa-miR-3615|hsa-miR-342-5p|hsa-miR-145-5p|hsa-miR-500a-3p|hsa-miR-769-5p|hsa-miR-502-3p
R-HSA-69166	Removal of the Flap Intermediate	https://reactome.org/PathwayBrowser/#/R-HSA-69166	0.0185208	0.0388236	hsa-miR-210-3p|hsa-miR-30b-5p|hsa-miR-769-5p|hsa-miR-342-5p|hsa-miR-3615|hsa-miR-744-5p|hsa-miR-1343-3p
R-HSA-112409	RAF-independent MAPK1/3 activation	https://reactome.org/PathwayBrowser/#/R-HSA-112409	0.0186315	0.0390111	hsa-miR-502-3p|hsa-miR-210-3p|hsa-miR-30b-5p|hsa-miR-1343-3p|hsa-miR-532-3p|hsa-miR-744-5p|hsa-miR-145-5p|hsa-miR-223-3p|hsa-miR-296-5p
R-HSA-1839130	Signaling by activated point mutants of FGFR3	https://reactome.org/PathwayBrowser/#/R-HSA-1839130	0.0186613	0.0390288	hsa-miR-500a-3p|hsa-miR-145-5p|hsa-miR-502-3p|hsa-miR-532-3p|hsa-miR-1343-3p|hsa-miR-210-3p
R-HSA-5679001	Defective ABCC2 causes DJS	https://reactome.org/PathwayBrowser/#/R-HSA-5679001	0.0188054	0.0392404	hsa-miR-1343-3p|hsa-miR-210-3p
R-HSA-975574	Reactions specific to the hybrid N-glycan synthesis pathway	https://reactome.org/PathwayBrowser/#/R-HSA-975574	0.0188054	0.0392404	hsa-miR-1343-3p|hsa-miR-210-3p
R-HSA-202427	Phosphorylation of CD3 and TCR zeta chains	https://reactome.org/PathwayBrowser/#/R-HSA-202427	0.019036	0.0394517	hsa-miR-532-3p|hsa-miR-1343-3p|hsa-miR-30b-5p|hsa-miR-342-5p|hsa-miR-500a-3p|hsa-miR-502-3p|hsa-miR-210-3p
R-HSA-381042	PERK regulates gene expression	https://reactome.org/PathwayBrowser/#/R-HSA-381042	0.019036	0.0394517	hsa-miR-199a-5p|hsa-miR-30b-5p|hsa-miR-145-5p|hsa-miR-1343-3p|hsa-miR-210-3p|hsa-miR-500a-3p|hsa-miR-502-3p
R-HSA-8939247	RUNX1 regulates transcription of genes involved in interleukin signaling	https://reactome.org/PathwayBrowser/#/R-HSA-8939247	0.019036	0.0394517	hsa-miR-145-5p|hsa-miR-30b-5p|hsa-miR-1343-3p|hsa-miR-3127-3p|hsa-miR-660-5p|hsa-miR-210-3p|hsa-miR-15b-3p
R-HSA-162658	Golgi Cisternae Pericentriolar Stack Reorganization	https://reactome.org/PathwayBrowser/#/R-HSA-162658	0.0189891	0.0394517	hsa-miR-502-3p|hsa-miR-210-3p|hsa-miR-3127-3p|hsa-miR-744-5p|hsa-miR-30b-5p|hsa-miR-500a-3p|hsa-miR-769-5p|hsa-miR-199a-5p|hsa-miR-1343-3p
R-HSA-5633231	Defective ALG14 causes ALG14-CMS	https://reactome.org/PathwayBrowser/#/R-HSA-5633231	0.0189911	0.0394517	hsa-miR-30b-5p|hsa-miR-210-3p|hsa-miR-1343-3p
R-HSA-5619067	Defective SLC1A1 is implicated in schizophrenia 18 (SCZD18) and dicarboxylic aminoaciduria (DCBXA)	https://reactome.org/PathwayBrowser/#/R-HSA-5619067	0.0189911	0.0394517	hsa-miR-30b-5p|hsa-miR-1343-3p|hsa-miR-210-3p
R-HSA-189483	Heme degradation	https://reactome.org/PathwayBrowser/#/R-HSA-189483	0.0191581	0.0396599	hsa-miR-1343-3p|hsa-miR-210-3p|hsa-miR-199a-5p|hsa-miR-532-3p|hsa-miR-145-5p
R-HSA-438066	Unblocking of NMDA receptors, glutamate binding and activation	https://reactome.org/PathwayBrowser/#/R-HSA-438066	0.0192141	0.0396861	hsa-miR-30b-5p|hsa-miR-15b-3p|hsa-miR-3615|hsa-miR-1343-3p|hsa-miR-210-3p|hsa-miR-744-5p|hsa-miR-660-5p|hsa-miR-3127-3p
R-HSA-1059683	Interleukin-6 signaling	https://reactome.org/PathwayBrowser/#/R-HSA-1059683	0.0192141	0.0396861	hsa-miR-210-3p|hsa-miR-145-5p|hsa-miR-223-3p|hsa-miR-30b-5p|hsa-miR-504-5p|hsa-miR-1343-3p|hsa-miR-502-3p|hsa-miR-296-5p
R-HSA-189451	Heme biosynthesis	https://reactome.org/PathwayBrowser/#/R-HSA-189451	0.0193018	0.0397773	hsa-miR-210-3p|hsa-miR-30b-5p|hsa-miR-1343-3p|hsa-miR-145-5p|hsa-miR-3615|hsa-miR-500a-3p
R-HSA-8941237	Invadopodia formation	https://reactome.org/PathwayBrowser/#/R-HSA-8941237	0.0193018	0.0397773	hsa-miR-3127-3p|hsa-miR-502-3p|hsa-miR-504-5p|hsa-miR-30b-5p|hsa-miR-1343-3p|hsa-miR-210-3p
R-HSA-5655253	Signaling by FGFR2 in disease	https://reactome.org/PathwayBrowser/#/R-HSA-5655253	0.0193513	0.0397897	hsa-miR-1343-3p|hsa-miR-145-5p|hsa-miR-30b-5p|hsa-miR-769-5p|hsa-miR-199a-5p|hsa-miR-502-3p|hsa-miR-532-3p|hsa-miR-210-3p|hsa-miR-744-5p
R-HSA-9665348	Signaling by ERBB2 ECD mutants	https://reactome.org/PathwayBrowser/#/R-HSA-9665348	0.0193513	0.0397897	hsa-miR-30b-5p|hsa-miR-342-5p|hsa-miR-1343-3p|hsa-miR-502-3p|hsa-miR-210-3p|hsa-miR-145-5p|hsa-miR-769-5p|hsa-miR-199a-5p|hsa-miR-532-3p
R-HSA-877312	Regulation of IFNG signaling	https://reactome.org/PathwayBrowser/#/R-HSA-877312	0.0196503	0.0403592	hsa-miR-30b-5p|hsa-miR-210-3p|hsa-miR-769-5p|hsa-miR-1343-3p|hsa-miR-145-5p|hsa-miR-296-5p|hsa-miR-504-5p|hsa-miR-532-3p
R-HSA-174113	SCF-beta-TrCP mediated degradation of Emi1	https://reactome.org/PathwayBrowser/#/R-HSA-174113	0.0197371	0.0404468	hsa-miR-30b-5p|hsa-miR-1343-3p|hsa-miR-210-3p|hsa-miR-199a-5p|hsa-miR-3615|hsa-miR-342-5p|hsa-miR-145-5p|hsa-miR-502-3p|hsa-miR-500a-3p|hsa-miR-769-5p
R-HSA-9013507	NOTCH3 Activation and Transmission of Signal to the Nucleus	https://reactome.org/PathwayBrowser/#/R-HSA-9013507	0.0197181	0.0404468	hsa-miR-1343-3p|hsa-miR-145-5p|hsa-miR-199a-5p|hsa-miR-30b-5p|hsa-miR-210-3p|hsa-miR-296-5p|hsa-miR-532-3p|hsa-miR-3615|hsa-miR-769-5p
R-HSA-111457	Release of apoptotic factors from the mitochondria	https://reactome.org/PathwayBrowser/#/R-HSA-111457	0.019992	0.0409233	hsa-miR-296-5p|hsa-miR-210-3p|hsa-miR-504-5p|hsa-miR-532-3p|hsa-miR-1343-3p
R-HSA-5687868	Defective SFTPA2 causes IPF	https://reactome.org/PathwayBrowser/#/R-HSA-5687868	0.0201465	0.0411934	hsa-miR-1343-3p
R-HSA-170968	Frs2-mediated activation	https://reactome.org/PathwayBrowser/#/R-HSA-170968	0.020466	0.0418	hsa-miR-769-5p|hsa-miR-502-3p|hsa-miR-210-3p|hsa-miR-1343-3p|hsa-miR-3615|hsa-miR-296-5p|hsa-miR-744-5p|hsa-miR-199a-5p|hsa-miR-500a-3p
R-HSA-199920	CREB phosphorylation	https://reactome.org/PathwayBrowser/#/R-HSA-199920	0.0206388	0.0421059	hsa-miR-769-5p|hsa-miR-145-5p|hsa-miR-210-3p|hsa-miR-1343-3p|hsa-miR-342-5p|hsa-miR-502-3p|hsa-miR-30b-5p
R-HSA-1251932	PLCG1 events in ERBB2 signaling	https://reactome.org/PathwayBrowser/#/R-HSA-1251932	0.0208486	0.0424865	hsa-miR-769-5p|hsa-miR-199a-5p|hsa-miR-342-5p|hsa-miR-145-5p|hsa-miR-1343-3p
R-HSA-2404192	Signaling by Type 1 Insulin-like Growth Factor 1 Receptor (IGF1R)	https://reactome.org/PathwayBrowser/#/R-HSA-2404192	0.0211924	0.0430911	hsa-miR-210-3p|hsa-miR-145-5p|hsa-miR-30b-5p|hsa-miR-3127-3p|hsa-miR-223-3p|hsa-miR-342-5p|hsa-miR-744-5p
R-HSA-198203	PI3K/AKT activation	https://reactome.org/PathwayBrowser/#/R-HSA-198203	0.0211924	0.0430911	hsa-miR-296-5p|hsa-miR-30b-5p|hsa-miR-145-5p|hsa-miR-1343-3p|hsa-miR-744-5p|hsa-miR-210-3p|hsa-miR-3127-3p
R-HSA-9668328	Sealing of the nuclear envelope (NE) by ESCRT-III	https://reactome.org/PathwayBrowser/#/R-HSA-9668328	0.0214617	0.0435903	hsa-miR-3127-3p|hsa-miR-145-5p|hsa-miR-30b-5p|hsa-miR-1343-3p|hsa-miR-342-5p|hsa-miR-744-5p|hsa-miR-210-3p|hsa-miR-532-3p
R-HSA-399997	Acetylcholine regulates insulin secretion	https://reactome.org/PathwayBrowser/#/R-HSA-399997	0.0217557	0.0441385	hsa-miR-145-5p|hsa-miR-199a-5p|hsa-miR-3605-3p|hsa-miR-30b-5p|hsa-miR-500a-3p|hsa-miR-502-3p|hsa-miR-660-5p
R-HSA-193048	Androgen biosynthesis	https://reactome.org/PathwayBrowser/#/R-HSA-193048	0.0218178	0.0442156	hsa-miR-210-3p|hsa-miR-1343-3p|hsa-miR-199a-5p|hsa-miR-30b-5p
R-HSA-432142	Platelet sensitization by LDL	https://reactome.org/PathwayBrowser/#/R-HSA-432142	0.0219314	0.0443966	hsa-miR-210-3p|hsa-miR-532-3p|hsa-miR-1343-3p|hsa-miR-769-5p|hsa-miR-145-5p|hsa-miR-660-5p|hsa-miR-3615|hsa-miR-30b-5p
R-HSA-9705677	SARS-CoV-2 targets PDZ proteins in cell-cell junction	https://reactome.org/PathwayBrowser/#/R-HSA-9705677	0.022007	0.0445004	hsa-miR-145-5p|hsa-miR-210-3p|hsa-miR-199a-5p|hsa-miR-502-3p|hsa-miR-30b-5p|hsa-miR-1343-3p
R-HSA-190872	Transport of connexons to the plasma membrane	https://reactome.org/PathwayBrowser/#/R-HSA-190872	0.0222569	0.0449559	hsa-miR-1343-3p|hsa-miR-210-3p
R-HSA-211976	Endogenous sterols	https://reactome.org/PathwayBrowser/#/R-HSA-211976	0.022408	0.0450355	hsa-miR-15b-3p|hsa-miR-30b-5p|hsa-miR-1343-3p|hsa-miR-500a-3p|hsa-miR-145-5p|hsa-miR-744-5p|hsa-miR-342-5p|hsa-miR-210-3p
R-HSA-5610780	Degradation of GLI1 by the proteasome	https://reactome.org/PathwayBrowser/#/R-HSA-5610780	0.0223427	0.0450355	hsa-miR-30b-5p|hsa-miR-1343-3p|hsa-miR-210-3p|hsa-miR-199a-5p|hsa-miR-3615|hsa-miR-342-5p|hsa-miR-502-3p|hsa-miR-769-5p|hsa-miR-145-5p|hsa-miR-500a-3p
R-HSA-2871809	FCERI mediated Ca+2 mobilization	https://reactome.org/PathwayBrowser/#/R-HSA-2871809	0.0224193	0.0450355	hsa-miR-30b-5p|hsa-miR-660-5p|hsa-miR-1343-3p|hsa-miR-210-3p|hsa-miR-769-5p|hsa-miR-145-5p|hsa-miR-3615|hsa-miR-532-3p|hsa-miR-3127-3p
R-HSA-9673767	Signaling by PDGFRA transmembrane, juxtamembrane and kinase domain mutants	https://reactome.org/PathwayBrowser/#/R-HSA-9673767	0.022408	0.0450355	hsa-miR-296-5p|hsa-miR-145-5p|hsa-miR-1343-3p|hsa-miR-30b-5p|hsa-miR-199a-5p|hsa-miR-223-3p|hsa-miR-502-3p|hsa-miR-210-3p
R-HSA-9673770	Signaling by PDGFRA extracellular domain mutants	https://reactome.org/PathwayBrowser/#/R-HSA-9673770	0.022408	0.0450355	hsa-miR-296-5p|hsa-miR-145-5p|hsa-miR-1343-3p|hsa-miR-30b-5p|hsa-miR-199a-5p|hsa-miR-223-3p|hsa-miR-502-3p|hsa-miR-210-3p
R-HSA-5682113	Defective ABCA1 causes TGD	https://reactome.org/PathwayBrowser/#/R-HSA-5682113	0.0225097	0.0451675	hsa-miR-145-5p|hsa-miR-1343-3p|hsa-miR-210-3p
R-HSA-193634	Axonal growth inhibition (RHOA activation)	https://reactome.org/PathwayBrowser/#/R-HSA-193634	0.0229118	0.0458737	hsa-miR-30b-5p|hsa-miR-1343-3p|hsa-miR-3127-3p|hsa-miR-296-5p|hsa-miR-504-5p|hsa-miR-744-5p|hsa-miR-769-5p
R-HSA-111465	Apoptotic cleavage of cellular proteins	https://reactome.org/PathwayBrowser/#/R-HSA-111465	0.0228914	0.0458737	hsa-miR-30b-5p|hsa-miR-660-5p|hsa-miR-1343-3p|hsa-miR-296-5p|hsa-miR-145-5p|hsa-miR-210-3p|hsa-miR-502-3p|hsa-miR-500a-3p
R-HSA-204626	Hypusine synthesis from eIF5A-lysine	https://reactome.org/PathwayBrowser/#/R-HSA-204626	0.0230412	0.0460823	hsa-miR-3127-3p|hsa-miR-3615|hsa-miR-199a-5p|hsa-miR-210-3p
R-HSA-5621575	CD209 (DC-SIGN) signaling	https://reactome.org/PathwayBrowser/#/R-HSA-5621575	0.0232345	0.0464183	hsa-miR-744-5p|hsa-miR-1343-3p|hsa-miR-210-3p|hsa-miR-3127-3p|hsa-miR-769-5p|hsa-miR-145-5p|hsa-miR-199a-5p|hsa-miR-30b-5p|hsa-miR-502-3p
R-HSA-5654704	SHC-mediated cascade:FGFR3	https://reactome.org/PathwayBrowser/#/R-HSA-5654704	0.0233817	0.0465598	hsa-miR-500a-3p|hsa-miR-145-5p|hsa-miR-1343-3p|hsa-miR-199a-5p|hsa-miR-30b-5p|hsa-miR-502-3p|hsa-miR-532-3p|hsa-miR-210-3p
R-HSA-428540	Activation of RAC1	https://reactome.org/PathwayBrowser/#/R-HSA-428540	0.0233817	0.0465598	hsa-miR-30b-5p|hsa-miR-1343-3p|hsa-miR-744-5p|hsa-miR-145-5p|hsa-miR-199a-5p|hsa-miR-769-5p|hsa-miR-210-3p|hsa-miR-3615
R-HSA-430116	GP1b-IX-V activation signalling	https://reactome.org/PathwayBrowser/#/R-HSA-430116	0.0233817	0.0465598	hsa-miR-145-5p|hsa-miR-199a-5p|hsa-miR-1343-3p|hsa-miR-30b-5p|hsa-miR-744-5p|hsa-miR-769-5p|hsa-miR-500a-3p|hsa-miR-3127-3p
R-HSA-2151209	Activation of PPARGC1A (PGC-1alpha) by phosphorylation	https://reactome.org/PathwayBrowser/#/R-HSA-2151209	0.023447	0.0466392	hsa-miR-30b-5p|hsa-miR-145-5p|hsa-miR-660-5p|hsa-miR-296-5p|hsa-miR-15b-3p|hsa-miR-1343-3p
R-HSA-447043	Neurofascin interactions	https://reactome.org/PathwayBrowser/#/R-HSA-447043	0.0235554	0.046804	hsa-miR-30b-5p|hsa-miR-210-3p|hsa-miR-15b-3p|hsa-miR-3605-3p|hsa-miR-1343-3p
R-HSA-170670	Adenylate cyclase inhibitory pathway	https://reactome.org/PathwayBrowser/#/R-HSA-170670	0.0241075	0.0478489	hsa-miR-1343-3p|hsa-miR-210-3p|hsa-miR-30b-5p|hsa-miR-3615|hsa-miR-296-5p|hsa-miR-744-5p|hsa-miR-532-3p
R-HSA-174403	Glutathione synthesis and recycling	https://reactome.org/PathwayBrowser/#/R-HSA-174403	0.0241892	0.0479071	hsa-miR-1343-3p|hsa-miR-145-5p|hsa-miR-296-5p|hsa-miR-769-5p|hsa-miR-500a-3p|hsa-miR-502-3p
R-HSA-69183	Processive synthesis on the lagging strand	https://reactome.org/PathwayBrowser/#/R-HSA-69183	0.0241892	0.0479071	hsa-miR-210-3p|hsa-miR-30b-5p|hsa-miR-769-5p|hsa-miR-1343-3p|hsa-miR-342-5p|hsa-miR-744-5p
R-HSA-913709	O-linked glycosylation of mucins	https://reactome.org/PathwayBrowser/#/R-HSA-913709	0.024383	0.0482006	hsa-miR-1343-3p|hsa-miR-210-3p|hsa-miR-30b-5p|hsa-miR-342-5p|hsa-miR-532-3p|hsa-miR-3615|hsa-miR-15b-3p|hsa-miR-145-5p
R-HSA-5619056	Defective HK1 causes hexokinase deficiency (HK deficiency)	https://reactome.org/PathwayBrowser/#/R-HSA-5619056	0.02439	0.0482006	hsa-miR-532-3p|hsa-miR-1343-3p|hsa-miR-210-3p
R-HSA-110330	Recognition and association of DNA glycosylase with site containing an affected purine	https://reactome.org/PathwayBrowser/#/R-HSA-110330	0.0244942	0.0483021	hsa-miR-210-3p|hsa-miR-30b-5p|hsa-miR-1343-3p|hsa-miR-15b-3p|hsa-miR-145-5p|hsa-miR-532-3p|hsa-miR-744-5p|hsa-miR-296-5p|hsa-miR-769-5p
R-HSA-110331	Cleavage of the damaged purine	https://reactome.org/PathwayBrowser/#/R-HSA-110331	0.0244942	0.0483021	hsa-miR-210-3p|hsa-miR-30b-5p|hsa-miR-1343-3p|hsa-miR-15b-3p|hsa-miR-145-5p|hsa-miR-532-3p|hsa-miR-744-5p|hsa-miR-296-5p|hsa-miR-769-5p
R-HSA-5358606	Mismatch repair (MMR) directed by MSH2:MSH3 (MutSbeta)	https://reactome.org/PathwayBrowser/#/R-HSA-5358606	0.0247204	0.0486433	hsa-miR-30b-5p|hsa-miR-769-5p|hsa-miR-210-3p|hsa-miR-1343-3p|hsa-miR-342-5p|hsa-miR-3615|hsa-miR-744-5p
R-HSA-199220	Vitamin B5 (pantothenate) metabolism	https://reactome.org/PathwayBrowser/#/R-HSA-199220	0.0247204	0.0486433	hsa-miR-145-5p|hsa-miR-30b-5p|hsa-miR-210-3p|hsa-miR-1343-3p|hsa-miR-3127-3p|hsa-miR-342-5p|hsa-miR-744-5p
R-HSA-5668541	TNFR2 non-canonical NF-kB pathway	https://reactome.org/PathwayBrowser/#/R-HSA-5668541	0.0248051	0.0487577	hsa-miR-1343-3p|hsa-miR-210-3p|hsa-miR-30b-5p|hsa-miR-145-5p|hsa-miR-199a-5p|hsa-miR-3615|hsa-miR-342-5p|hsa-miR-500a-3p|hsa-miR-769-5p|hsa-miR-502-3p
R-HSA-390450	Folding of actin by CCT/TriC	https://reactome.org/PathwayBrowser/#/R-HSA-390450	0.0248942	0.0488802	hsa-miR-145-5p|hsa-miR-342-5p|hsa-miR-744-5p|hsa-miR-1343-3p|hsa-miR-3615|hsa-miR-532-3p|hsa-miR-210-3p|hsa-miR-30b-5p
R-HSA-189200	Cellular hexose transport	https://reactome.org/PathwayBrowser/#/R-HSA-189200	0.0249462	0.0489298	hsa-miR-199a-5p|hsa-miR-30b-5p|hsa-miR-1343-3p|hsa-miR-504-5p|hsa-miR-210-3p|hsa-miR-769-5p
R-HSA-5603041	IRAK4 deficiency (TLR2/4)	https://reactome.org/PathwayBrowser/#/R-HSA-5603041	0.0254758	0.0498618	hsa-miR-210-3p|hsa-miR-1343-3p|hsa-miR-3615|hsa-miR-145-5p|hsa-miR-199a-5p
R-HSA-6806942	MET Receptor Activation	https://reactome.org/PathwayBrowser/#/R-HSA-6806942	0.0254758	0.0498618	hsa-miR-500a-3p|hsa-miR-502-3p|hsa-miR-532-3p|hsa-miR-1343-3p|hsa-miR-210-3p
R-HSA-77588	SLBP Dependent Processing of Replication-Dependent Histone Pre-mRNAs	https://reactome.org/PathwayBrowser/#/R-HSA-77588	0.0257182	0.0502823	hsa-miR-145-5p|hsa-miR-769-5p|hsa-miR-502-3p|hsa-miR-210-3p|hsa-miR-500a-3p|hsa-miR-30b-5p
R-HSA-1295596	Spry regulation of FGF signaling	https://reactome.org/PathwayBrowser/#/R-HSA-1295596	0.0257985	0.0503855	hsa-miR-502-3p|hsa-miR-210-3p|hsa-miR-532-3p|hsa-miR-1343-3p|hsa-miR-3615|hsa-miR-769-5p|hsa-miR-30b-5p|hsa-miR-504-5p|hsa-miR-3127-3p
R-HSA-5682294	Defective ABCA12 causes ARCI4B	https://reactome.org/PathwayBrowser/#/R-HSA-5682294	0.0259436	0.050561	hsa-miR-30b-5p|hsa-miR-502-3p
R-HSA-9734195	Defective APRT disrupts adenine salvage	https://reactome.org/PathwayBrowser/#/R-HSA-9734195	0.0259436	0.050561	hsa-miR-1343-3p|hsa-miR-210-3p
R-HSA-190861	Gap junction assembly	https://reactome.org/PathwayBrowser/#/R-HSA-190861	0.0259763	0.0505709	hsa-miR-1343-3p|hsa-miR-30b-5p|hsa-miR-342-5p|hsa-miR-744-5p|hsa-miR-210-3p|hsa-miR-532-3p|hsa-miR-502-3p
R-HSA-110373	Resolution of AP sites via the multiple-nucleotide patch replacement pathway	https://reactome.org/PathwayBrowser/#/R-HSA-110373	0.0263507	0.0511908	hsa-miR-532-3p|hsa-miR-1343-3p|hsa-miR-199a-5p
R-HSA-73930	Abasic sugar-phosphate removal via the single-nucleotide replacement pathway	https://reactome.org/PathwayBrowser/#/R-HSA-73930	0.0263507	0.0511908	hsa-miR-532-3p|hsa-miR-1343-3p|hsa-miR-199a-5p
R-HSA-6804754	Regulation of TP53 Expression	https://reactome.org/PathwayBrowser/#/R-HSA-6804754	0.0264711	0.0513702	hsa-miR-145-5p|hsa-miR-223-3p|hsa-miR-30b-5p|hsa-miR-342-5p|hsa-miR-210-3p
R-HSA-2160916	Hyaluronan uptake and degradation	https://reactome.org/PathwayBrowser/#/R-HSA-2160916	0.0265052	0.0513819	hsa-miR-199a-5p|hsa-miR-210-3p|hsa-miR-145-5p|hsa-miR-1343-3p|hsa-miR-532-3p|hsa-miR-30b-5p
R-HSA-1963642	PI3K events in ERBB2 signaling	https://reactome.org/PathwayBrowser/#/R-HSA-1963642	0.0266195	0.051549	hsa-miR-145-5p|hsa-miR-1343-3p|hsa-miR-210-3p|hsa-miR-199a-5p|hsa-miR-30b-5p|hsa-miR-342-5p|hsa-miR-15b-3p
R-HSA-74752	Signaling by Insulin receptor	https://reactome.org/PathwayBrowser/#/R-HSA-74752	0.0269499	0.0521336	hsa-miR-199a-5p|hsa-miR-504-5p|hsa-miR-532-3p|hsa-miR-1343-3p
R-HSA-75876	Synthesis of very long-chain fatty acyl-CoAs	https://reactome.org/PathwayBrowser/#/R-HSA-75876	0.0270093	0.0521933	hsa-miR-30b-5p|hsa-miR-342-5p|hsa-miR-145-5p|hsa-miR-502-3p|hsa-miR-210-3p|hsa-miR-769-5p|hsa-miR-1343-3p|hsa-miR-660-5p
R-HSA-2024096	HS-GAG degradation	https://reactome.org/PathwayBrowser/#/R-HSA-2024096	0.027273	0.0525472	hsa-miR-769-5p|hsa-miR-660-5p|hsa-miR-1343-3p|hsa-miR-210-3p|hsa-miR-744-5p|hsa-miR-342-5p|hsa-miR-502-3p
R-HSA-190373	FGFR1c ligand binding and activation	https://reactome.org/PathwayBrowser/#/R-HSA-190373	0.0273073	0.0525472	hsa-miR-744-5p|hsa-miR-532-3p|hsa-miR-145-5p|hsa-miR-502-3p|hsa-miR-1343-3p|hsa-miR-210-3p
R-HSA-8875513	MET interacts with TNS proteins	https://reactome.org/PathwayBrowser/#/R-HSA-8875513	0.0273073	0.0525472	hsa-miR-500a-3p|hsa-miR-502-3p|hsa-miR-532-3p|hsa-miR-1343-3p|hsa-miR-210-3p|hsa-miR-145-5p
R-HSA-2408522	Selenoamino acid metabolism	https://reactome.org/PathwayBrowser/#/R-HSA-2408522	0.027273	0.0525472	hsa-miR-660-5p|hsa-miR-532-3p|hsa-miR-145-5p|hsa-miR-502-3p|hsa-miR-210-3p|hsa-miR-3127-3p|hsa-miR-500a-3p
R-HSA-1236382	Constitutive Signaling by Ligand-Responsive EGFR Cancer Variants	https://reactome.org/PathwayBrowser/#/R-HSA-1236382	0.027608	0.0530699	hsa-miR-30b-5p|hsa-miR-342-5p|hsa-miR-1343-3p|hsa-miR-502-3p|hsa-miR-145-5p|hsa-miR-769-5p|hsa-miR-199a-5p|hsa-miR-532-3p|hsa-miR-3615
R-HSA-9614657	FOXO-mediated transcription of cell death genes	https://reactome.org/PathwayBrowser/#/R-HSA-9614657	0.028073	0.0539073	hsa-miR-210-3p|hsa-miR-744-5p|hsa-miR-1343-3p|hsa-miR-145-5p|hsa-miR-296-5p|hsa-miR-30b-5p|hsa-miR-223-3p|hsa-miR-502-3p|hsa-miR-532-3p
R-HSA-8985947	Interleukin-9 signaling	https://reactome.org/PathwayBrowser/#/R-HSA-8985947	0.0281246	0.0539497	hsa-miR-1343-3p|hsa-miR-145-5p|hsa-miR-30b-5p|hsa-miR-223-3p|hsa-miR-502-3p|hsa-miR-210-3p
R-HSA-8853383	Lysosomal oligosaccharide catabolism	https://reactome.org/PathwayBrowser/#/R-HSA-8853383	0.0283913	0.0542905	hsa-miR-1343-3p|hsa-miR-210-3p|hsa-miR-532-3p
R-HSA-1299308	Tandem of pore domain in a weak inwardly rectifying K+ channels (TWIK)	https://reactome.org/PathwayBrowser/#/R-HSA-1299308	0.0283913	0.0542905	hsa-miR-1343-3p|hsa-miR-500a-3p|hsa-miR-744-5p
R-HSA-380612	Metabolism of serotonin	https://reactome.org/PathwayBrowser/#/R-HSA-380612	0.0283913	0.0542905	hsa-miR-30b-5p|hsa-miR-1343-3p|hsa-miR-210-3p
R-HSA-6787450	tRNA modification in the mitochondrion	https://reactome.org/PathwayBrowser/#/R-HSA-6787450	0.0285324	0.0544822	hsa-miR-30b-5p|hsa-miR-210-3p|hsa-miR-3615|hsa-miR-504-5p|hsa-miR-532-3p
R-HSA-196757	Metabolism of folate and pterines	https://reactome.org/PathwayBrowser/#/R-HSA-196757	0.0286106	0.0544822	hsa-miR-660-5p|hsa-miR-1343-3p|hsa-miR-210-3p|hsa-miR-199a-5p|hsa-miR-744-5p|hsa-miR-296-5p|hsa-miR-504-5p
R-HSA-196783	Coenzyme A biosynthesis	https://reactome.org/PathwayBrowser/#/R-HSA-196783	0.0286106	0.0544822	hsa-miR-210-3p|hsa-miR-145-5p|hsa-miR-30b-5p|hsa-miR-502-3p|hsa-miR-769-5p|hsa-miR-500a-3p|hsa-miR-1343-3p
R-HSA-112412	SOS-mediated signalling	https://reactome.org/PathwayBrowser/#/R-HSA-112412	0.0286106	0.0544822	hsa-miR-1343-3p|hsa-miR-199a-5p|hsa-miR-30b-5p|hsa-miR-145-5p|hsa-miR-744-5p|hsa-miR-210-3p|hsa-miR-3127-3p
R-HSA-373080	Class B/2 (Secretin family receptors)	https://reactome.org/PathwayBrowser/#/R-HSA-373080	0.0292386	0.0556201	hsa-miR-145-5p|hsa-miR-210-3p|hsa-miR-30b-5p|hsa-miR-199a-5p|hsa-miR-1343-3p|hsa-miR-744-5p|hsa-miR-532-3p|hsa-miR-3127-3p
R-HSA-6803211	TP53 Regulates Transcription of Death Receptors and Ligands	https://reactome.org/PathwayBrowser/#/R-HSA-6803211	0.0292949	0.0556694	hsa-miR-504-5p|hsa-miR-1343-3p|hsa-miR-210-3p|hsa-miR-15b-3p|hsa-miR-199a-5p|hsa-miR-30b-5p|hsa-miR-769-5p
R-HSA-399954	Sema3A PAK dependent Axon repulsion	https://reactome.org/PathwayBrowser/#/R-HSA-399954	0.0294989	0.0559989	hsa-miR-210-3p|hsa-miR-30b-5p|hsa-miR-1343-3p|hsa-miR-342-5p|hsa-miR-145-5p|hsa-miR-502-3p|hsa-miR-504-5p|hsa-miR-199a-5p|hsa-miR-744-5p
R-HSA-163560	Triglyceride catabolism	https://reactome.org/PathwayBrowser/#/R-HSA-163560	0.0298139	0.0564214	hsa-miR-1343-3p|hsa-miR-210-3p|hsa-miR-30b-5p|hsa-miR-145-5p|hsa-miR-199a-5p|hsa-miR-502-3p|hsa-miR-342-5p|hsa-miR-532-3p
R-HSA-9701898	STAT3 nuclear events downstream of ALK signaling	https://reactome.org/PathwayBrowser/#/R-HSA-9701898	0.0298139	0.0564214	hsa-miR-145-5p|hsa-miR-223-3p|hsa-miR-30b-5p|hsa-miR-342-5p|hsa-miR-502-3p|hsa-miR-210-3p|hsa-miR-769-5p|hsa-miR-1343-3p
R-HSA-5654221	Phospholipase C-mediated cascade; FGFR2	https://reactome.org/PathwayBrowser/#/R-HSA-5654221	0.029805	0.0564214	hsa-miR-1343-3p|hsa-miR-145-5p|hsa-miR-769-5p|hsa-miR-502-3p|hsa-miR-532-3p|hsa-miR-210-3p
R-HSA-168164	Toll Like Receptor 3 (TLR3) Cascade	https://reactome.org/PathwayBrowser/#/R-HSA-168164	0.0305113	0.0575032	hsa-miR-744-5p|hsa-miR-1343-3p|hsa-miR-210-3p
R-HSA-9012546	Interleukin-18 signaling	https://reactome.org/PathwayBrowser/#/R-HSA-9012546	0.0305113	0.0575032	hsa-miR-1343-3p|hsa-miR-210-3p|hsa-miR-3615
R-HSA-110314	Recognition of DNA damage by PCNA-containing replication complex	https://reactome.org/PathwayBrowser/#/R-HSA-110314	0.0304752	0.0575032	hsa-miR-210-3p|hsa-miR-30b-5p|hsa-miR-769-5p|hsa-miR-342-5p|hsa-miR-3615|hsa-miR-145-5p|hsa-miR-744-5p|hsa-miR-1343-3p|hsa-miR-500a-3p
R-HSA-173736	Alternative complement activation	https://reactome.org/PathwayBrowser/#/R-HSA-173736	0.0305113	0.0575032	hsa-miR-1343-3p|hsa-miR-532-3p|hsa-miR-210-3p
R-HSA-1810476	RIP-mediated NFkB activation via ZBP1	https://reactome.org/PathwayBrowser/#/R-HSA-1810476	0.0306946	0.0577299	hsa-miR-532-3p|hsa-miR-210-3p|hsa-miR-199a-5p|hsa-miR-145-5p|hsa-miR-1343-3p|hsa-miR-3615|hsa-miR-223-3p
R-HSA-1855167	Synthesis of pyrophosphates in the cytosol	https://reactome.org/PathwayBrowser/#/R-HSA-1855167	0.0306681	0.0577299	hsa-miR-30b-5p|hsa-miR-1343-3p|hsa-miR-210-3p|hsa-miR-145-5p|hsa-miR-342-5p|hsa-miR-504-5p
R-HSA-5654710	PI-3K cascade:FGFR3	https://reactome.org/PathwayBrowser/#/R-HSA-5654710	0.0309864	0.0582188	hsa-miR-500a-3p|hsa-miR-145-5p|hsa-miR-30b-5p|hsa-miR-502-3p|hsa-miR-532-3p|hsa-miR-1343-3p|hsa-miR-210-3p|hsa-miR-744-5p
R-HSA-2168880	Scavenging of heme from plasma	https://reactome.org/PathwayBrowser/#/R-HSA-2168880	0.0312193	0.0585361	hsa-miR-342-5p|hsa-miR-500a-3p|hsa-miR-502-3p|hsa-miR-744-5p
R-HSA-373076	Class A/1 (Rhodopsin-like receptors)	https://reactome.org/PathwayBrowser/#/R-HSA-373076	0.0312193	0.0585361	hsa-miR-30b-5p|hsa-miR-1343-3p|hsa-miR-199a-5p|hsa-miR-210-3p
R-HSA-5685942	HDR through Homologous Recombination (HRR)	https://reactome.org/PathwayBrowser/#/R-HSA-5685942	0.0314723	0.0588297	hsa-miR-210-3p|hsa-miR-30b-5p|hsa-miR-769-5p|hsa-miR-342-5p|hsa-miR-502-3p|hsa-miR-145-5p|hsa-miR-3615|hsa-miR-1343-3p|hsa-miR-744-5p
R-HSA-8941332	RUNX2 regulates genes involved in cell migration	https://reactome.org/PathwayBrowser/#/R-HSA-8941332	0.0314102	0.0588297	hsa-miR-145-5p|hsa-miR-30b-5p|hsa-miR-342-5p|hsa-miR-3615|hsa-miR-532-3p|hsa-miR-504-5p|hsa-miR-1343-3p
R-HSA-264876	Insulin processing	https://reactome.org/PathwayBrowser/#/R-HSA-264876	0.0314723	0.0588297	hsa-miR-210-3p|hsa-miR-1343-3p|hsa-miR-502-3p|hsa-miR-30b-5p|hsa-miR-145-5p|hsa-miR-199a-5p|hsa-miR-500a-3p|hsa-miR-296-5p|hsa-miR-744-5p
R-HSA-977443	GABA receptor activation	https://reactome.org/PathwayBrowser/#/R-HSA-977443	0.0315467	0.0588487	hsa-miR-210-3p|hsa-miR-145-5p|hsa-miR-296-5p|hsa-miR-660-5p|hsa-miR-30b-5p|hsa-miR-15b-3p
R-HSA-8939242	RUNX1 regulates transcription of genes involved in differentiation of keratinocytes	https://reactome.org/PathwayBrowser/#/R-HSA-8939242	0.0315467	0.0588487	hsa-miR-145-5p|hsa-miR-30b-5p|hsa-miR-210-3p|hsa-miR-342-5p|hsa-miR-296-5p|hsa-miR-1343-3p
R-HSA-173599	Formation of the active cofactor, UDP-glucuronate	https://reactome.org/PathwayBrowser/#/R-HSA-173599	0.0318026	0.0592656	hsa-miR-660-5p|hsa-miR-1343-3p|hsa-miR-30b-5p|hsa-miR-3605-3p|hsa-miR-210-3p
R-HSA-9013695	NOTCH4 Intracellular Domain Regulates Transcription	https://reactome.org/PathwayBrowser/#/R-HSA-9013695	0.0319786	0.0595329	hsa-miR-744-5p|hsa-miR-1343-3p|hsa-miR-210-3p|hsa-miR-296-5p|hsa-miR-145-5p|hsa-miR-199a-5p|hsa-miR-30b-5p|hsa-miR-532-3p|hsa-miR-502-3p
R-HSA-210990	PECAM1 interactions	https://reactome.org/PathwayBrowser/#/R-HSA-210990	0.0321362	0.0596442	hsa-miR-210-3p|hsa-miR-769-5p|hsa-miR-1343-3p|hsa-miR-145-5p|hsa-miR-30b-5p|hsa-miR-502-3p|hsa-miR-3127-3p
R-HSA-3560783	Defective B4GALT7 causes EDS, progeroid type	https://reactome.org/PathwayBrowser/#/R-HSA-3560783	0.0321362	0.0596442	hsa-miR-145-5p|hsa-miR-210-3p|hsa-miR-1343-3p|hsa-miR-769-5p|hsa-miR-660-5p|hsa-miR-342-5p|hsa-miR-502-3p
R-HSA-71403	Citric acid cycle (TCA cycle)	https://reactome.org/PathwayBrowser/#/R-HSA-71403	0.0321362	0.0596442	hsa-miR-769-5p|hsa-miR-210-3p|hsa-miR-532-3p|hsa-miR-15b-3p|hsa-miR-504-5p|hsa-miR-3615|hsa-miR-1343-3p
R-HSA-70263	Gluconeogenesis	https://reactome.org/PathwayBrowser/#/R-HSA-70263	0.0321882	0.0596802	hsa-miR-210-3p|hsa-miR-296-5p|hsa-miR-3127-3p|hsa-miR-1343-3p|hsa-miR-30b-5p|hsa-miR-15b-3p|hsa-miR-502-3p|hsa-miR-744-5p
R-HSA-176417	Phosphorylation of Emi1	https://reactome.org/PathwayBrowser/#/R-HSA-176417	0.0324408	0.0600877	hsa-miR-30b-5p|hsa-miR-502-3p|hsa-miR-500a-3p|hsa-miR-3127-3p|hsa-miR-769-5p|hsa-miR-210-3p
R-HSA-8964011	HDL clearance	https://reactome.org/PathwayBrowser/#/R-HSA-8964011	0.0327228	0.0605488	hsa-miR-223-3p|hsa-miR-1343-3p|hsa-miR-296-5p|hsa-miR-210-3p
R-HSA-9726840	SHOC2 M1731 mutant abolishes MRAS complex function	https://reactome.org/PathwayBrowser/#/R-HSA-9726840	0.0328001	0.0605692	hsa-miR-199a-5p|hsa-miR-210-3p|hsa-miR-1343-3p|hsa-miR-502-3p|hsa-miR-500a-3p|hsa-miR-30b-5p|hsa-miR-342-5p|hsa-miR-532-3p
R-HSA-9726842	Gain-of-function MRAS complexes activate RAF signaling	https://reactome.org/PathwayBrowser/#/R-HSA-9726842	0.0328001	0.0605692	hsa-miR-199a-5p|hsa-miR-210-3p|hsa-miR-1343-3p|hsa-miR-502-3p|hsa-miR-500a-3p|hsa-miR-30b-5p|hsa-miR-342-5p|hsa-miR-532-3p
R-HSA-3560801	Defective B3GAT3 causes JDSSDHD	https://reactome.org/PathwayBrowser/#/R-HSA-3560801	0.0328727	0.0606422	hsa-miR-145-5p|hsa-miR-210-3p|hsa-miR-1343-3p|hsa-miR-769-5p|hsa-miR-660-5p|hsa-miR-342-5p|hsa-miR-502-3p
R-HSA-209563	Axonal growth stimulation	https://reactome.org/PathwayBrowser/#/R-HSA-209563	0.0329405	0.060706	hsa-miR-1343-3p|hsa-miR-296-5p|hsa-miR-504-5p|hsa-miR-744-5p|hsa-miR-769-5p
R-HSA-425561	Sodium/Calcium exchangers	https://reactome.org/PathwayBrowser/#/R-HSA-425561	0.0333504	0.0613379	hsa-miR-1343-3p|hsa-miR-145-5p|hsa-miR-210-3p|hsa-miR-30b-5p|hsa-miR-3127-3p|hsa-miR-660-5p
R-HSA-199992	trans-Golgi Network Vesicle Budding	https://reactome.org/PathwayBrowser/#/R-HSA-199992	0.0333504	0.0613379	hsa-miR-223-3p|hsa-miR-342-5p|hsa-miR-500a-3p|hsa-miR-210-3p|hsa-miR-1343-3p|hsa-miR-3615
R-HSA-5210891	Uptake and function of anthrax toxins	https://reactome.org/PathwayBrowser/#/R-HSA-5210891	0.0336198	0.0617093	hsa-miR-1343-3p|hsa-miR-145-5p|hsa-miR-296-5p|hsa-miR-769-5p|hsa-miR-30b-5p|hsa-miR-210-3p|hsa-miR-660-5p
R-HSA-174490	Membrane binding and targetting of GAG proteins	https://reactome.org/PathwayBrowser/#/R-HSA-174490	0.0336198	0.0617093	hsa-miR-1343-3p|hsa-miR-210-3p|hsa-miR-296-5p|hsa-miR-15b-3p|hsa-miR-199a-5p|hsa-miR-3615|hsa-miR-769-5p
R-HSA-977068	Termination of O-glycan biosynthesis	https://reactome.org/PathwayBrowser/#/R-HSA-977068	0.0341024	0.0624698	hsa-miR-145-5p|hsa-miR-199a-5p|hsa-miR-1343-3p|hsa-miR-210-3p|hsa-miR-744-5p
R-HSA-8866906	TFAP2 (AP-2) family regulates transcription of other transcription factors	https://reactome.org/PathwayBrowser/#/R-HSA-8866906	0.0341024	0.0624698	hsa-miR-500a-3p|hsa-miR-1343-3p|hsa-miR-145-5p|hsa-miR-532-3p|hsa-miR-744-5p
R-HSA-177504	Retrograde neurotrophin signalling	https://reactome.org/PathwayBrowser/#/R-HSA-177504	0.0346801	0.0634645	hsa-miR-145-5p|hsa-miR-532-3p|hsa-miR-1343-3p|hsa-miR-199a-5p|hsa-miR-30b-5p|hsa-miR-744-5p|hsa-miR-210-3p|hsa-miR-296-5p
R-HSA-9022534	Loss of MECP2 binding ability to 5hmC-DNA	https://reactome.org/PathwayBrowser/#/R-HSA-9022534	0.0349872	0.0639626	hsa-miR-223-3p|hsa-miR-30b-5p|hsa-miR-210-3p
R-HSA-2022870	Chondroitin sulfate biosynthesis	https://reactome.org/PathwayBrowser/#/R-HSA-2022870	0.0351457	0.0641882	hsa-miR-3127-3p|hsa-miR-744-5p|hsa-miR-145-5p|hsa-miR-210-3p|hsa-miR-1343-3p|hsa-miR-532-3p|hsa-miR-15b-3p
R-HSA-76071	RNA Polymerase III Transcription Initiation From Type 3 Promoter	https://reactome.org/PathwayBrowser/#/R-HSA-76071	0.0353216	0.0644451	hsa-miR-15b-3p|hsa-miR-30b-5p|hsa-miR-210-3p|hsa-miR-3127-3p|hsa-miR-223-3p|hsa-miR-199a-5p|hsa-miR-145-5p|hsa-miR-500a-3p
R-HSA-9617629	Regulation of FOXO transcriptional activity by acetylation	https://reactome.org/PathwayBrowser/#/R-HSA-9617629	0.0359705	0.0652818	hsa-miR-744-5p|hsa-miR-1343-3p|hsa-miR-30b-5p|hsa-miR-223-3p|hsa-miR-502-3p|hsa-miR-210-3p|hsa-miR-532-3p|hsa-miR-769-5p
R-HSA-9652282	Drug-mediated inhibition of ERBB2 signaling	https://reactome.org/PathwayBrowser/#/R-HSA-9652282	0.0361725	0.0652818	hsa-miR-30b-5p|hsa-miR-342-5p|hsa-miR-1343-3p|hsa-miR-502-3p|hsa-miR-210-3p|hsa-miR-199a-5p
R-HSA-9665233	Resistance of ERBB2 KD mutants to trastuzumab	https://reactome.org/PathwayBrowser/#/R-HSA-9665233	0.0361725	0.0652818	hsa-miR-30b-5p|hsa-miR-342-5p|hsa-miR-1343-3p|hsa-miR-502-3p|hsa-miR-210-3p|hsa-miR-199a-5p
R-HSA-9665244	Resistance of ERBB2 KD mutants to sapitinib	https://reactome.org/PathwayBrowser/#/R-HSA-9665244	0.0361725	0.0652818	hsa-miR-30b-5p|hsa-miR-342-5p|hsa-miR-1343-3p|hsa-miR-502-3p|hsa-miR-210-3p|hsa-miR-199a-5p
R-HSA-9665245	Resistance of ERBB2 KD mutants to tesevatinib	https://reactome.org/PathwayBrowser/#/R-HSA-9665245	0.0361725	0.0652818	hsa-miR-30b-5p|hsa-miR-342-5p|hsa-miR-1343-3p|hsa-miR-502-3p|hsa-miR-210-3p|hsa-miR-199a-5p
R-HSA-9665246	Resistance of ERBB2 KD mutants to neratinib	https://reactome.org/PathwayBrowser/#/R-HSA-9665246	0.0361725	0.0652818	hsa-miR-30b-5p|hsa-miR-342-5p|hsa-miR-1343-3p|hsa-miR-502-3p|hsa-miR-210-3p|hsa-miR-199a-5p
R-HSA-9665247	Resistance of ERBB2 KD mutants to osimertinib	https://reactome.org/PathwayBrowser/#/R-HSA-9665247	0.0361725	0.0652818	hsa-miR-30b-5p|hsa-miR-342-5p|hsa-miR-1343-3p|hsa-miR-502-3p|hsa-miR-210-3p|hsa-miR-199a-5p
R-HSA-9665249	Resistance of ERBB2 KD mutants to afatinib	https://reactome.org/PathwayBrowser/#/R-HSA-9665249	0.0361725	0.0652818	hsa-miR-30b-5p|hsa-miR-342-5p|hsa-miR-1343-3p|hsa-miR-502-3p|hsa-miR-210-3p|hsa-miR-199a-5p
R-HSA-9665250	Resistance of ERBB2 KD mutants to AEE788	https://reactome.org/PathwayBrowser/#/R-HSA-9665250	0.0361725	0.0652818	hsa-miR-30b-5p|hsa-miR-342-5p|hsa-miR-1343-3p|hsa-miR-502-3p|hsa-miR-210-3p|hsa-miR-199a-5p
R-HSA-9665251	Resistance of ERBB2 KD mutants to lapatinib	https://reactome.org/PathwayBrowser/#/R-HSA-9665251	0.0361725	0.0652818	hsa-miR-30b-5p|hsa-miR-342-5p|hsa-miR-1343-3p|hsa-miR-502-3p|hsa-miR-210-3p|hsa-miR-199a-5p
R-HSA-9665737	Drug resistance in ERBB2 TMD/JMD mutants	https://reactome.org/PathwayBrowser/#/R-HSA-9665737	0.0361725	0.0652818	hsa-miR-30b-5p|hsa-miR-342-5p|hsa-miR-1343-3p|hsa-miR-502-3p|hsa-miR-210-3p|hsa-miR-199a-5p
R-HSA-5654732	Negative regulation of FGFR3 signaling	https://reactome.org/PathwayBrowser/#/R-HSA-5654732	0.0362186	0.0653006	hsa-miR-500a-3p|hsa-miR-145-5p|hsa-miR-502-3p|hsa-miR-210-3p|hsa-miR-532-3p|hsa-miR-1343-3p|hsa-miR-744-5p|hsa-miR-3615|hsa-miR-769-5p
R-HSA-9027284	Erythropoietin activates RAS	https://reactome.org/PathwayBrowser/#/R-HSA-9027284	0.0366269	0.0659717	hsa-miR-210-3p|hsa-miR-769-5p|hsa-miR-1343-3p|hsa-miR-199a-5p|hsa-miR-30b-5p|hsa-miR-532-3p|hsa-miR-145-5p|hsa-miR-3127-3p
R-HSA-418889	Caspase activation via Dependence Receptors in the absence of ligand	https://reactome.org/PathwayBrowser/#/R-HSA-418889	0.0367141	0.0660637	hsa-miR-1343-3p|hsa-miR-532-3p|hsa-miR-30b-5p|hsa-miR-660-5p|hsa-miR-210-3p|hsa-miR-342-5p|hsa-miR-500a-3p
R-HSA-8949664	Processing of SMDT1	https://reactome.org/PathwayBrowser/#/R-HSA-8949664	0.0371446	0.0665764	hsa-miR-199a-5p|hsa-miR-500a-3p|hsa-miR-3615|hsa-miR-30b-5p|hsa-miR-1343-3p|hsa-miR-210-3p
R-HSA-69091	Polymerase switching	https://reactome.org/PathwayBrowser/#/R-HSA-69091	0.0371446	0.0665764	hsa-miR-210-3p|hsa-miR-30b-5p|hsa-miR-769-5p|hsa-miR-342-5p|hsa-miR-744-5p|hsa-miR-1343-3p
R-HSA-9623433	NR1H2 & NR1H3 regulate gene expression to control bile acid homeostasis	https://reactome.org/PathwayBrowser/#/R-HSA-9623433	0.0371446	0.0665764	hsa-miR-1343-3p|hsa-miR-210-3p|hsa-miR-3127-3p|hsa-miR-532-3p|hsa-miR-30b-5p|hsa-miR-744-5p
R-HSA-5654219	Phospholipase C-mediated cascade: FGFR1	https://reactome.org/PathwayBrowser/#/R-HSA-5654219	0.0371446	0.0665764	hsa-miR-532-3p|hsa-miR-145-5p|hsa-miR-769-5p|hsa-miR-502-3p|hsa-miR-1343-3p|hsa-miR-210-3p
R-HSA-167060	NGF processing	https://reactome.org/PathwayBrowser/#/R-HSA-167060	0.0374747	0.0671024	hsa-miR-145-5p|hsa-miR-1343-3p|hsa-miR-210-3p|hsa-miR-502-3p
R-HSA-8854691	Interleukin-20 family signaling	https://reactome.org/PathwayBrowser/#/R-HSA-8854691	0.0375143	0.0671077	hsa-miR-210-3p|hsa-miR-1343-3p|hsa-miR-145-5p|hsa-miR-30b-5p|hsa-miR-502-3p|hsa-miR-223-3p|hsa-miR-296-5p
R-HSA-201681	TCF dependent signaling in response to WNT	https://reactome.org/PathwayBrowser/#/R-HSA-201681	0.0378961	0.0677245	hsa-miR-30b-5p|hsa-miR-1343-3p|hsa-miR-210-3p|hsa-miR-145-5p|hsa-miR-744-5p|hsa-miR-660-5p|hsa-miR-296-5p|hsa-miR-769-5p|hsa-miR-3615
R-HSA-112399	IRS-mediated signalling	https://reactome.org/PathwayBrowser/#/R-HSA-112399	0.0381323	0.0680137	hsa-miR-296-5p|hsa-miR-30b-5p|hsa-miR-145-5p|hsa-miR-744-5p|hsa-miR-210-3p|hsa-miR-3127-3p
R-HSA-210455	Astrocytic Glutamate-Glutamine Uptake And Metabolism	https://reactome.org/PathwayBrowser/#/R-HSA-210455	0.0381323	0.0680137	hsa-miR-210-3p|hsa-miR-145-5p|hsa-miR-30b-5p|hsa-miR-502-3p|hsa-miR-500a-3p|hsa-miR-532-3p
R-HSA-8866904	Negative regulation of activity of TFAP2 (AP-2) family transcription factors	https://reactome.org/PathwayBrowser/#/R-HSA-8866904	0.0389907	0.0694771	hsa-miR-500a-3p|hsa-miR-296-5p|hsa-miR-504-5p|hsa-miR-1343-3p|hsa-miR-769-5p
R-HSA-8865999	MET activates PTPN11	https://reactome.org/PathwayBrowser/#/R-HSA-8865999	0.0391357	0.0695521	hsa-miR-500a-3p|hsa-miR-502-3p|hsa-miR-532-3p|hsa-miR-1343-3p|hsa-miR-210-3p|hsa-miR-30b-5p
R-HSA-196836	Vitamin C (ascorbate) metabolism	https://reactome.org/PathwayBrowser/#/R-HSA-196836	0.0391357	0.0695521	hsa-miR-199a-5p|hsa-miR-30b-5p|hsa-miR-1343-3p|hsa-miR-210-3p|hsa-miR-504-5p|hsa-miR-296-5p
R-HSA-1474151	Tetrahydrobiopterin (BH4) synthesis, recycling, salvage and regulation	https://reactome.org/PathwayBrowser/#/R-HSA-1474151	0.0391468	0.0695521	hsa-miR-30b-5p|hsa-miR-342-5p|hsa-miR-1343-3p|hsa-miR-145-5p|hsa-miR-210-3p|hsa-miR-660-5p|hsa-miR-504-5p
R-HSA-418885	DCC mediated attractive signaling	https://reactome.org/PathwayBrowser/#/R-HSA-418885	0.0393275	0.0697378	hsa-miR-210-3p|hsa-miR-145-5p|hsa-miR-296-5p|hsa-miR-769-5p|hsa-miR-199a-5p|hsa-miR-30b-5p|hsa-miR-1343-3p|hsa-miR-3127-3p
R-HSA-140342	Apoptosis induced DNA fragmentation	https://reactome.org/PathwayBrowser/#/R-HSA-140342	0.0393275	0.0697378	hsa-miR-744-5p|hsa-miR-210-3p|hsa-miR-1343-3p|hsa-miR-15b-3p|hsa-miR-769-5p|hsa-miR-30b-5p|hsa-miR-500a-3p|hsa-miR-342-5p
R-HSA-9754706	Atorvastatin ADME	https://reactome.org/PathwayBrowser/#/R-HSA-9754706	0.039773	0.0704595	hsa-miR-1343-3p|hsa-miR-210-3p|hsa-miR-30b-5p
R-HSA-5688354	Defective pro-SFTPC causes SMDP2 and RDS	https://reactome.org/PathwayBrowser/#/R-HSA-5688354	0.0398691	0.0705614	hsa-miR-1343-3p
R-HSA-163685	Integration of energy metabolism	https://reactome.org/PathwayBrowser/#/R-HSA-163685	0.0401548	0.0709984	hsa-miR-532-3p|hsa-miR-1343-3p|hsa-miR-3615|hsa-miR-769-5p|hsa-miR-30b-5p|hsa-miR-210-3p
R-HSA-450321	JNK (c-Jun kinases) phosphorylation and activation mediated by activated human TAK1	https://reactome.org/PathwayBrowser/#/R-HSA-450321	0.040723	0.0719335	hsa-miR-660-5p|hsa-miR-210-3p|hsa-miR-30b-5p|hsa-miR-1343-3p|hsa-miR-296-5p|hsa-miR-744-5p|hsa-miR-3615|hsa-miR-769-5p
R-HSA-5660668	CLEC7A/inflammasome pathway	https://reactome.org/PathwayBrowser/#/R-HSA-5660668	0.0408432	0.0720068	hsa-miR-210-3p|hsa-miR-199a-5p|hsa-miR-223-3p|hsa-miR-342-5p
R-HSA-912694	Regulation of IFNA/IFNB signaling	https://reactome.org/PathwayBrowser/#/R-HSA-912694	0.0408223	0.0720068	hsa-miR-769-5p|hsa-miR-1343-3p|hsa-miR-210-3p|hsa-miR-145-5p|hsa-miR-30b-5p|hsa-miR-296-5p|hsa-miR-532-3p
R-HSA-6803207	TP53 Regulates Transcription of Caspase Activators and Caspases	https://reactome.org/PathwayBrowser/#/R-HSA-6803207	0.0411898	0.0724782	hsa-miR-1343-3p|hsa-miR-145-5p|hsa-miR-210-3p|hsa-miR-30b-5p|hsa-miR-296-5p|hsa-miR-532-3p
R-HSA-1482925	Acyl chain remodelling of PG	https://reactome.org/PathwayBrowser/#/R-HSA-1482925	0.0411898	0.0724782	hsa-miR-296-5p|hsa-miR-504-5p|hsa-miR-1343-3p|hsa-miR-210-3p|hsa-miR-30b-5p|hsa-miR-15b-3p
R-HSA-1660514	Synthesis of PIPs at the Golgi membrane	https://reactome.org/PathwayBrowser/#/R-HSA-1660514	0.0414321	0.0728344	hsa-miR-210-3p|hsa-miR-342-5p|hsa-miR-296-5p|hsa-miR-1343-3p|hsa-miR-504-5p|hsa-miR-3615|hsa-miR-15b-3p|hsa-miR-532-3p
R-HSA-156590	Glutathione conjugation	https://reactome.org/PathwayBrowser/#/R-HSA-156590	0.0415797	0.072884	hsa-miR-342-5p|hsa-miR-210-3p|hsa-miR-1343-3p|hsa-miR-199a-5p|hsa-miR-296-5p
R-HSA-975578	Reactions specific to the complex N-glycan synthesis pathway	https://reactome.org/PathwayBrowser/#/R-HSA-975578	0.0415797	0.072884	hsa-miR-296-5p|hsa-miR-1343-3p|hsa-miR-744-5p|hsa-miR-210-3p|hsa-miR-30b-5p
R-HSA-68689	CDC6 association with the ORC:origin complex	https://reactome.org/PathwayBrowser/#/R-HSA-68689	0.0415797	0.072884	hsa-miR-1343-3p|hsa-miR-660-5p|hsa-miR-30b-5p|hsa-miR-504-5p|hsa-miR-210-3p
R-HSA-75205	Dissolution of Fibrin Clot	https://reactome.org/PathwayBrowser/#/R-HSA-75205	0.0422405	0.0738301	hsa-miR-210-3p|hsa-miR-145-5p|hsa-miR-1343-3p|hsa-miR-30b-5p|hsa-miR-199a-5p|hsa-miR-502-3p
R-HSA-9682706	Replication of the SARS-CoV-1 genome	https://reactome.org/PathwayBrowser/#/R-HSA-9682706	0.0422405	0.0738301	hsa-miR-210-3p|hsa-miR-30b-5p|hsa-miR-3127-3p|hsa-miR-500a-3p|hsa-miR-532-3p|hsa-miR-1343-3p
R-HSA-9694686	Replication of the SARS-CoV-2 genome	https://reactome.org/PathwayBrowser/#/R-HSA-9694686	0.0422405	0.0738301	hsa-miR-210-3p|hsa-miR-30b-5p|hsa-miR-3127-3p|hsa-miR-500a-3p|hsa-miR-532-3p|hsa-miR-1343-3p
R-HSA-1483213	Synthesis of PE	https://reactome.org/PathwayBrowser/#/R-HSA-1483213	0.042541	0.0742843	hsa-miR-500a-3p|hsa-miR-30b-5p|hsa-miR-145-5p|hsa-miR-210-3p|hsa-miR-502-3p|hsa-miR-15b-3p|hsa-miR-1343-3p
R-HSA-5658034	HHAT G278V doesn't palmitoylate Hh-Np	https://reactome.org/PathwayBrowser/#/R-HSA-5658034	0.042824	0.0744235	hsa-miR-1343-3p|hsa-miR-210-3p
R-HSA-211999	CYP2E1 reactions	https://reactome.org/PathwayBrowser/#/R-HSA-211999	0.042824	0.0744235	hsa-miR-210-3p|hsa-miR-1343-3p
R-HSA-1855231	Synthesis of IPs in the ER lumen	https://reactome.org/PathwayBrowser/#/R-HSA-1855231	0.042824	0.0744235	hsa-miR-30b-5p|hsa-miR-210-3p
R-HSA-5602410	TLR3 deficiency - HSE	https://reactome.org/PathwayBrowser/#/R-HSA-5602410	0.042824	0.0744235	hsa-miR-1343-3p|hsa-miR-210-3p
R-HSA-5619078	Defective SLC35C1 causes congenital disorder of glycosylation 2C (CDG2C)	https://reactome.org/PathwayBrowser/#/R-HSA-5619078	0.042824	0.0744235	hsa-miR-30b-5p|hsa-miR-1343-3p
R-HSA-1483148	Synthesis of PG	https://reactome.org/PathwayBrowser/#/R-HSA-1483148	0.0429105	0.074503	hsa-miR-1343-3p|hsa-miR-30b-5p|hsa-miR-744-5p|hsa-miR-210-3p|hsa-miR-3605-3p
R-HSA-8941326	RUNX2 regulates bone development	https://reactome.org/PathwayBrowser/#/R-HSA-8941326	0.043307	0.0751202	hsa-miR-145-5p|hsa-miR-30b-5p|hsa-miR-504-5p|hsa-miR-199a-5p|hsa-miR-1343-3p|hsa-miR-296-5p
R-HSA-1236977	Endosomal/Vacuolar pathway	https://reactome.org/PathwayBrowser/#/R-HSA-1236977	0.0434164	0.0752387	hsa-miR-30b-5p|hsa-miR-502-3p|hsa-miR-210-3p|hsa-miR-296-5p|hsa-miR-3127-3p|hsa-miR-342-5p|hsa-miR-744-5p
R-HSA-6788467	IL-6-type cytokine receptor ligand interactions	https://reactome.org/PathwayBrowser/#/R-HSA-6788467	0.0443028	0.07649	hsa-miR-1343-3p|hsa-miR-210-3p|hsa-miR-30b-5p|hsa-miR-3127-3p|hsa-miR-660-5p|hsa-miR-223-3p|hsa-miR-504-5p
R-HSA-1483166	Synthesis of PA	https://reactome.org/PathwayBrowser/#/R-HSA-1483166	0.0443441	0.07649	hsa-miR-30b-5p|hsa-miR-1343-3p|hsa-miR-210-3p|hsa-miR-145-5p|hsa-miR-15b-3p|hsa-miR-744-5p|hsa-miR-532-3p|hsa-miR-3605-3p
R-HSA-9758919	Epithelial-Mesenchymal Transition (EMT) during gastrulation	https://reactome.org/PathwayBrowser/#/R-HSA-9758919	0.0442654	0.07649	hsa-miR-145-5p|hsa-miR-532-3p|hsa-miR-296-5p|hsa-miR-1343-3p|hsa-miR-30b-5p
R-HSA-5654700	FRS-mediated FGFR2 signaling	https://reactome.org/PathwayBrowser/#/R-HSA-5654700	0.0443441	0.07649	hsa-miR-1343-3p|hsa-miR-145-5p|hsa-miR-199a-5p|hsa-miR-30b-5p|hsa-miR-502-3p|hsa-miR-532-3p|hsa-miR-210-3p|hsa-miR-744-5p
R-HSA-5617833	Cilium Assembly	https://reactome.org/PathwayBrowser/#/R-HSA-5617833	0.0443893	0.07649	hsa-miR-1343-3p|hsa-miR-342-5p|hsa-miR-744-5p|hsa-miR-210-3p|hsa-miR-30b-5p|hsa-miR-532-3p
R-HSA-9020958	Interleukin-21 signaling	https://reactome.org/PathwayBrowser/#/R-HSA-9020958	0.0443893	0.07649	hsa-miR-1343-3p|hsa-miR-145-5p|hsa-miR-210-3p|hsa-miR-30b-5p|hsa-miR-223-3p|hsa-miR-502-3p
R-HSA-9692912	SARS-CoV-1 targets PDZ proteins in cell-cell junction	https://reactome.org/PathwayBrowser/#/R-HSA-9692912	0.0448623	0.0772323	hsa-miR-145-5p|hsa-miR-210-3p|hsa-miR-199a-5p
R-HSA-917977	Transferrin endocytosis and recycling	https://reactome.org/PathwayBrowser/#/R-HSA-917977	0.0450911	0.0774078	hsa-miR-199a-5p|hsa-miR-1343-3p|hsa-miR-504-5p|hsa-miR-210-3p|hsa-miR-502-3p|hsa-miR-3605-3p|hsa-miR-145-5p|hsa-miR-30b-5p
R-HSA-430039	mRNA decay by 5' to 3' exoribonuclease	https://reactome.org/PathwayBrowser/#/R-HSA-430039	0.0450911	0.0774078	hsa-miR-210-3p|hsa-miR-30b-5p|hsa-miR-3127-3p|hsa-miR-532-3p|hsa-miR-502-3p|hsa-miR-769-5p|hsa-miR-296-5p|hsa-miR-500a-3p
R-HSA-196025	Formation of annular gap junctions	https://reactome.org/PathwayBrowser/#/R-HSA-196025	0.0450911	0.0774078	hsa-miR-145-5p|hsa-miR-342-5p|hsa-miR-744-5p|hsa-miR-1343-3p|hsa-miR-199a-5p|hsa-miR-30b-5p|hsa-miR-210-3p|hsa-miR-3127-3p
R-HSA-5658623	FGFRL1 modulation of FGFR1 signaling	https://reactome.org/PathwayBrowser/#/R-HSA-5658623	0.0454874	0.078015	hsa-miR-1343-3p|hsa-miR-296-5p|hsa-miR-210-3p|hsa-miR-502-3p|hsa-miR-532-3p|hsa-miR-145-5p
R-HSA-434313	Intracellular metabolism of fatty acids regulates insulin secretion	https://reactome.org/PathwayBrowser/#/R-HSA-434313	0.0456444	0.0782109	hsa-miR-30b-5p|hsa-miR-342-5p|hsa-miR-145-5p|hsa-miR-769-5p|hsa-miR-210-3p
R-HSA-9690406	Transcriptional regulation of testis differentiation	https://reactome.org/PathwayBrowser/#/R-HSA-9690406	0.0461949	0.0789324	hsa-miR-296-5p|hsa-miR-744-5p|hsa-miR-1343-3p|hsa-miR-210-3p
R-HSA-71384	Ethanol oxidation	https://reactome.org/PathwayBrowser/#/R-HSA-71384	0.0461949	0.0789324	hsa-miR-30b-5p|hsa-miR-1343-3p|hsa-miR-210-3p|hsa-miR-15b-3p
R-HSA-5083625	Defective GALNT3 causes HFTC	https://reactome.org/PathwayBrowser/#/R-HSA-5083625	0.0461949	0.0789324	hsa-miR-30b-5p|hsa-miR-1343-3p|hsa-miR-210-3p|hsa-miR-145-5p
R-HSA-389960	Formation of tubulin folding intermediates by CCT/TriC	https://reactome.org/PathwayBrowser/#/R-HSA-389960	0.046608	0.079564	hsa-miR-1343-3p|hsa-miR-3615|hsa-miR-342-5p|hsa-miR-744-5p|hsa-miR-210-3p|hsa-miR-532-3p|hsa-miR-30b-5p|hsa-miR-145-5p
R-HSA-8869496	TFAP2A acts as a transcriptional repressor during retinoic acid induced cell differentiation	https://reactome.org/PathwayBrowser/#/R-HSA-8869496	0.0470475	0.0801648	hsa-miR-30b-5p|hsa-miR-532-3p|hsa-miR-210-3p|hsa-miR-1343-3p|hsa-miR-744-5p
R-HSA-4085023	Defective GFPT1 causes CMSTA1	https://reactome.org/PathwayBrowser/#/R-HSA-4085023	0.0470475	0.0801648	hsa-miR-199a-5p|hsa-miR-223-3p|hsa-miR-342-5p|hsa-miR-769-5p|hsa-miR-210-3p
R-HSA-5637810	Constitutive Signaling by EGFRvIII	https://reactome.org/PathwayBrowser/#/R-HSA-5637810	0.0473778	0.0806525	hsa-miR-30b-5p|hsa-miR-342-5p|hsa-miR-1343-3p|hsa-miR-502-3p|hsa-miR-145-5p|hsa-miR-769-5p|hsa-miR-199a-5p|hsa-miR-532-3p
R-HSA-879518	Transport of organic anions	https://reactome.org/PathwayBrowser/#/R-HSA-879518	0.0475184	0.0808166	hsa-miR-1343-3p|hsa-miR-210-3p|hsa-miR-3615
R-HSA-2142688	Synthesis of 5-eicosatetraenoic acids	https://reactome.org/PathwayBrowser/#/R-HSA-2142688	0.0480579	0.0815069	hsa-miR-199a-5p|hsa-miR-30b-5p|hsa-miR-1343-3p|hsa-miR-210-3p
R-HSA-964827	Progressive trimming of alpha-1,2-linked mannose residues from Man9/8/7GlcNAc2 to produce Man5GlcNAc2	https://reactome.org/PathwayBrowser/#/R-HSA-964827	0.0480579	0.0815069	hsa-miR-1343-3p|hsa-miR-210-3p|hsa-miR-30b-5p|hsa-miR-504-5p
R-HSA-2142816	Synthesis of (16-20)-hydroxyeicosatetraenoic acids (HETE)	https://reactome.org/PathwayBrowser/#/R-HSA-2142816	0.0480579	0.0815069	hsa-miR-1343-3p|hsa-miR-3615|hsa-miR-502-3p|hsa-miR-210-3p
R-HSA-190375	FGFR2c ligand binding and activation	https://reactome.org/PathwayBrowser/#/R-HSA-190375	0.0484748	0.081986	hsa-miR-1343-3p|hsa-miR-145-5p|hsa-miR-502-3p|hsa-miR-532-3p|hsa-miR-210-3p
R-HSA-168138	Toll Like Receptor 9 (TLR9) Cascade	https://reactome.org/PathwayBrowser/#/R-HSA-168138	0.0484748	0.081986	hsa-miR-210-3p|hsa-miR-30b-5p|hsa-miR-532-3p|hsa-miR-504-5p|hsa-miR-15b-3p
R-HSA-9027277	Erythropoietin activates Phospholipase C gamma (PLCG)	https://reactome.org/PathwayBrowser/#/R-HSA-9027277	0.0484748	0.081986	hsa-miR-210-3p|hsa-miR-769-5p|hsa-miR-145-5p|hsa-miR-30b-5p|hsa-miR-3127-3p
R-HSA-977347	Serine biosynthesis	https://reactome.org/PathwayBrowser/#/R-HSA-977347	0.0488767	0.0825894	hsa-miR-210-3p|hsa-miR-223-3p|hsa-miR-30b-5p|hsa-miR-3615|hsa-miR-145-5p|hsa-miR-1343-3p
R-HSA-350054	Notch-HLH transcription pathway	https://reactome.org/PathwayBrowser/#/R-HSA-350054	0.0489796	0.0826869	hsa-miR-744-5p|hsa-miR-1343-3p|hsa-miR-342-5p|hsa-miR-210-3p|hsa-miR-145-5p|hsa-miR-30b-5p|hsa-miR-769-5p|hsa-miR-532-3p|hsa-miR-502-3p
R-HSA-1483206	Glycerophospholipid biosynthesis	https://reactome.org/PathwayBrowser/#/R-HSA-1483206	0.0499602	0.0838782	hsa-miR-30b-5p|hsa-miR-1343-3p|hsa-miR-3127-3p|hsa-miR-210-3p
R-HSA-9632974	NR1H2 & NR1H3 regulate gene expression linked to gluconeogenesis	https://reactome.org/PathwayBrowser/#/R-HSA-9632974	0.0499602	0.0838782	hsa-miR-1343-3p|hsa-miR-210-3p|hsa-miR-145-5p|hsa-miR-199a-5p
R-HSA-9708530	Regulation of BACH1 activity	https://reactome.org/PathwayBrowser/#/R-HSA-9708530	0.049848	0.0838782	hsa-miR-210-3p|hsa-miR-3615|hsa-miR-145-5p|hsa-miR-744-5p|hsa-miR-532-3p|hsa-miR-660-5p|hsa-miR-769-5p
R-HSA-9027283	Erythropoietin activates STAT5	https://reactome.org/PathwayBrowser/#/R-HSA-9027283	0.049926	0.0838782	hsa-miR-210-3p|hsa-miR-1343-3p|hsa-miR-145-5p|hsa-miR-30b-5p|hsa-miR-3127-3p
R-HSA-351202	Metabolism of polyamines	https://reactome.org/PathwayBrowser/#/R-HSA-351202	0.049926	0.0838782	hsa-miR-15b-3p|hsa-miR-744-5p|hsa-miR-1343-3p|hsa-miR-210-3p|hsa-miR-30b-5p
R-HSA-9603381	Activated NTRK3 signals through PI3K	https://reactome.org/PathwayBrowser/#/R-HSA-9603381	0.049926	0.0838782	hsa-miR-30b-5p|hsa-miR-145-5p|hsa-miR-744-5p|hsa-miR-210-3p|hsa-miR-3127-3p
R-HSA-164944	Nef and signal transduction	https://reactome.org/PathwayBrowser/#/R-HSA-164944	0.050038	0.0839318	hsa-miR-210-3p|hsa-miR-145-5p|hsa-miR-30b-5p|hsa-miR-3615|hsa-miR-502-3p|hsa-miR-744-5p
R-HSA-5603037	IRAK4 deficiency (TLR5)	https://reactome.org/PathwayBrowser/#/R-HSA-5603037	0.0502476	0.0842061	hsa-miR-3615|hsa-miR-210-3p|hsa-miR-199a-5p
R-HSA-5654693	FRS-mediated FGFR1 signaling	https://reactome.org/PathwayBrowser/#/R-HSA-5654693	0.0505336	0.0846079	hsa-miR-532-3p|hsa-miR-145-5p|hsa-miR-1343-3p|hsa-miR-199a-5p|hsa-miR-30b-5p|hsa-miR-502-3p|hsa-miR-210-3p|hsa-miR-744-5p
R-HSA-8851805	MET activates RAS signaling	https://reactome.org/PathwayBrowser/#/R-HSA-8851805	0.0508102	0.0849157	hsa-miR-30b-5p|hsa-miR-500a-3p|hsa-miR-502-3p|hsa-miR-532-3p|hsa-miR-1343-3p|hsa-miR-210-3p|hsa-miR-199a-5p
R-HSA-375276	Peptide ligand-binding receptors	https://reactome.org/PathwayBrowser/#/R-HSA-375276	0.0508102	0.0849157	hsa-miR-210-3p|hsa-miR-1343-3p|hsa-miR-145-5p|hsa-miR-199a-5p|hsa-miR-342-5p|hsa-miR-744-5p|hsa-miR-30b-5p
R-HSA-5683826	Surfactant metabolism	https://reactome.org/PathwayBrowser/#/R-HSA-5683826	0.0512152	0.0855144	hsa-miR-210-3p|hsa-miR-1343-3p|hsa-miR-532-3p|hsa-miR-500a-3p|hsa-miR-30b-5p|hsa-miR-199a-5p
R-HSA-190873	Gap junction degradation	https://reactome.org/PathwayBrowser/#/R-HSA-190873	0.0513416	0.0855694	hsa-miR-145-5p|hsa-miR-342-5p|hsa-miR-744-5p|hsa-miR-1343-3p|hsa-miR-199a-5p|hsa-miR-30b-5p|hsa-miR-210-3p|hsa-miR-3127-3p
R-HSA-389957	Prefoldin mediated transfer of substrate to CCT/TriC	https://reactome.org/PathwayBrowser/#/R-HSA-389957	0.0513416	0.0855694	hsa-miR-145-5p|hsa-miR-342-5p|hsa-miR-744-5p|hsa-miR-1343-3p|hsa-miR-3615|hsa-miR-210-3p|hsa-miR-532-3p|hsa-miR-30b-5p
R-HSA-110357	Displacement of DNA glycosylase by APEX1	https://reactome.org/PathwayBrowser/#/R-HSA-110357	0.0514013	0.0855908	hsa-miR-210-3p|hsa-miR-199a-5p|hsa-miR-1343-3p|hsa-miR-145-5p|hsa-miR-30b-5p
R-HSA-425393	Transport of inorganic cations/anions and amino acids/oligopeptides	https://reactome.org/PathwayBrowser/#/R-HSA-425393	0.0519016	0.0863454	hsa-miR-1343-3p|hsa-miR-210-3p|hsa-miR-30b-5p|hsa-miR-145-5p
R-HSA-192105	Synthesis of bile acids and bile salts	https://reactome.org/PathwayBrowser/#/R-HSA-192105	0.0524082	0.0868722	hsa-miR-1343-3p|hsa-miR-30b-5p|hsa-miR-210-3p|hsa-miR-199a-5p|hsa-miR-145-5p|hsa-miR-744-5p
R-HSA-192456	Digestion of dietary lipid	https://reactome.org/PathwayBrowser/#/R-HSA-192456	0.0524012	0.0868722	hsa-miR-504-5p|hsa-miR-1343-3p
R-HSA-392023	Adrenaline signalling through Alpha-2 adrenergic receptor	https://reactome.org/PathwayBrowser/#/R-HSA-392023	0.0524012	0.0868722	hsa-miR-30b-5p|hsa-miR-210-3p
R-HSA-3359485	Defective CD320 causes MMATC	https://reactome.org/PathwayBrowser/#/R-HSA-3359485	0.0524012	0.0868722	hsa-miR-3127-3p|hsa-miR-210-3p
R-HSA-8851708	Signaling by FGFR2 IIIa TM	https://reactome.org/PathwayBrowser/#/R-HSA-8851708	0.0527671	0.087388	hsa-miR-210-3p|hsa-miR-1343-3p|hsa-miR-3605-3p|hsa-miR-145-5p|hsa-miR-769-5p|hsa-miR-532-3p|hsa-miR-660-5p
R-HSA-380994	ATF4 activates genes in response to endoplasmic reticulum stress	https://reactome.org/PathwayBrowser/#/R-HSA-380994	0.0529806	0.0876165	hsa-miR-210-3p|hsa-miR-1343-3p|hsa-miR-15b-3p|hsa-miR-296-5p|hsa-miR-199a-5p|hsa-miR-3127-3p|hsa-miR-30b-5p|hsa-miR-502-3p
R-HSA-166166	MyD88-independent TLR4 cascade	https://reactome.org/PathwayBrowser/#/R-HSA-166166	0.0530487	0.0876165	hsa-miR-744-5p|hsa-miR-1343-3p|hsa-miR-210-3p
R-HSA-9014843	Interleukin-33 signaling	https://reactome.org/PathwayBrowser/#/R-HSA-9014843	0.0530487	0.0876165	hsa-miR-199a-5p|hsa-miR-30b-5p|hsa-miR-1343-3p
R-HSA-3371511	HSF1 activation	https://reactome.org/PathwayBrowser/#/R-HSA-3371511	0.0544711	0.0898847	hsa-miR-210-3p|hsa-miR-30b-5p|hsa-miR-342-5p|hsa-miR-1343-3p|hsa-miR-145-5p|hsa-miR-502-3p|hsa-miR-744-5p|hsa-miR-3615|hsa-miR-769-5p
R-HSA-419812	Calcitonin-like ligand receptors	https://reactome.org/PathwayBrowser/#/R-HSA-419812	0.0559007	0.0919443	hsa-miR-210-3p|hsa-miR-660-5p|hsa-miR-769-5p|hsa-miR-1343-3p
R-HSA-9754560	SARS-CoV-2 modulates autophagy	https://reactome.org/PathwayBrowser/#/R-HSA-9754560	0.0559705	0.0919443	hsa-miR-30b-5p|hsa-miR-744-5p|hsa-miR-210-3p|hsa-miR-145-5p|hsa-miR-532-3p
R-HSA-426117	Cation-coupled Chloride cotransporters	https://reactome.org/PathwayBrowser/#/R-HSA-426117	0.0559007	0.0919443	hsa-miR-210-3p|hsa-miR-1343-3p|hsa-miR-30b-5p|hsa-miR-744-5p
R-HSA-5339700	Signaling by TCF7L2 mutants	https://reactome.org/PathwayBrowser/#/R-HSA-5339700	0.0559007	0.0919443	hsa-miR-3127-3p|hsa-miR-1343-3p|hsa-miR-502-3p|hsa-miR-342-5p
R-HSA-5263617	Metabolism of ingested MeSeO2H into MeSeH	https://reactome.org/PathwayBrowser/#/R-HSA-5263617	0.0559207	0.0919443	hsa-miR-15b-3p|hsa-miR-500a-3p|hsa-miR-502-3p
R-HSA-140534	Caspase activation via Death Receptors in the presence of ligand	https://reactome.org/PathwayBrowser/#/R-HSA-140534	0.0560816	0.0919617	hsa-miR-504-5p|hsa-miR-1343-3p|hsa-miR-210-3p|hsa-miR-199a-5p|hsa-miR-30b-5p|hsa-miR-769-5p
R-HSA-190840	Microtubule-dependent trafficking of connexons from Golgi to the plasma membrane	https://reactome.org/PathwayBrowser/#/R-HSA-190840	0.0560816	0.0919617	hsa-miR-1343-3p|hsa-miR-342-5p|hsa-miR-744-5p|hsa-miR-210-3p|hsa-miR-30b-5p|hsa-miR-532-3p
R-HSA-376172	DSCAM interactions	https://reactome.org/PathwayBrowser/#/R-HSA-376172	0.0573375	0.0939369	hsa-miR-30b-5p|hsa-miR-210-3p|hsa-miR-145-5p|hsa-miR-660-5p|hsa-miR-1343-3p|hsa-miR-296-5p
R-HSA-1483076	Synthesis of CL	https://reactome.org/PathwayBrowser/#/R-HSA-1483076	0.0574407	0.0939379	hsa-miR-296-5p|hsa-miR-504-5p
R-HSA-2142753	Arachidonic acid metabolism	https://reactome.org/PathwayBrowser/#/R-HSA-2142753	0.0574407	0.0939379	hsa-miR-1343-3p|hsa-miR-210-3p
R-HSA-5654228	Phospholipase C-mediated cascade; FGFR4	https://reactome.org/PathwayBrowser/#/R-HSA-5654228	0.0575411	0.094018	hsa-miR-145-5p|hsa-miR-769-5p|hsa-miR-532-3p|hsa-miR-1343-3p|hsa-miR-210-3p
R-HSA-2473224	Antagonism of Activin by Follistatin	https://reactome.org/PathwayBrowser/#/R-HSA-2473224	0.057958	0.0946147	hsa-miR-30b-5p|hsa-miR-1343-3p|hsa-miR-210-3p|hsa-miR-145-5p
R-HSA-3371568	Attenuation phase	https://reactome.org/PathwayBrowser/#/R-HSA-3371568	0.0580807	0.0947306	hsa-miR-210-3p|hsa-miR-744-5p|hsa-miR-1343-3p|hsa-miR-30b-5p|hsa-miR-342-5p|hsa-miR-145-5p|hsa-miR-502-3p|hsa-miR-769-5p|hsa-miR-3615
R-HSA-114294	Activation, translocation and oligomerization of BAX	https://reactome.org/PathwayBrowser/#/R-HSA-114294	0.0588624	0.0957496	hsa-miR-504-5p|hsa-miR-532-3p|hsa-miR-210-3p
R-HSA-190704	Oligomerization of connexins into connexons	https://reactome.org/PathwayBrowser/#/R-HSA-190704	0.0588624	0.0957496	hsa-miR-30b-5p|hsa-miR-1343-3p|hsa-miR-210-3p
R-HSA-190827	Transport of connexins along the secretory pathway	https://reactome.org/PathwayBrowser/#/R-HSA-190827	0.0588624	0.0957496	hsa-miR-30b-5p|hsa-miR-1343-3p|hsa-miR-210-3p
R-HSA-2033519	Activated point mutants of FGFR2	https://reactome.org/PathwayBrowser/#/R-HSA-2033519	0.0591354	0.0960053	hsa-miR-1343-3p|hsa-miR-145-5p|hsa-miR-502-3p|hsa-miR-532-3p|hsa-miR-210-3p
R-HSA-5690338	Defective ABCC6 causes PXE	https://reactome.org/PathwayBrowser/#/R-HSA-5690338	0.059177	0.0960053	hsa-miR-1343-3p
R-HSA-68875	Mitotic Prophase	https://reactome.org/PathwayBrowser/#/R-HSA-68875	0.0591354	0.0960053	hsa-miR-30b-5p|hsa-miR-500a-3p|hsa-miR-3127-3p|hsa-miR-769-5p|hsa-miR-210-3p
R-HSA-448706	Interleukin-1 processing	https://reactome.org/PathwayBrowser/#/R-HSA-448706	0.0600533	0.0973406	hsa-miR-532-3p|hsa-miR-210-3p|hsa-miR-199a-5p|hsa-miR-1343-3p
R-HSA-1912420	Pre-NOTCH Processing in Golgi	https://reactome.org/PathwayBrowser/#/R-HSA-1912420	0.0607337	0.0982142	hsa-miR-1343-3p|hsa-miR-210-3p|hsa-miR-30b-5p|hsa-miR-744-5p|hsa-miR-532-3p|hsa-miR-145-5p|hsa-miR-342-5p|hsa-miR-502-3p
R-HSA-76009	Platelet Aggregation (Plug Formation)	https://reactome.org/PathwayBrowser/#/R-HSA-76009	0.0607532	0.0982142	hsa-miR-145-5p|hsa-miR-199a-5p|hsa-miR-1343-3p|hsa-miR-744-5p|hsa-miR-769-5p
R-HSA-8857538	PTK6 promotes HIF1A stabilization	https://reactome.org/PathwayBrowser/#/R-HSA-8857538	0.0607532	0.0982142	hsa-miR-342-5p|hsa-miR-502-3p|hsa-miR-210-3p|hsa-miR-1343-3p|hsa-miR-145-5p
R-HSA-5654699	SHC-mediated cascade:FGFR2	https://reactome.org/PathwayBrowser/#/R-HSA-5654699	0.0610274	0.0984834	hsa-miR-1343-3p|hsa-miR-145-5p|hsa-miR-199a-5p|hsa-miR-30b-5p|hsa-miR-502-3p|hsa-miR-532-3p|hsa-miR-210-3p
R-HSA-5620922	BBSome-mediated cargo-targeting to cilium	https://reactome.org/PathwayBrowser/#/R-HSA-5620922	0.0610274	0.0984834	hsa-miR-210-3p|hsa-miR-3615|hsa-miR-342-5p|hsa-miR-30b-5p|hsa-miR-1343-3p|hsa-miR-145-5p|hsa-miR-744-5p
R-HSA-171306	Packaging Of Telomere Ends	https://reactome.org/PathwayBrowser/#/R-HSA-171306	0.0616332	0.0993734	hsa-miR-210-3p|hsa-miR-15b-3p|hsa-miR-145-5p|hsa-miR-1343-3p|hsa-miR-532-3p|hsa-miR-744-5p|hsa-miR-296-5p|hsa-miR-769-5p
R-HSA-5661231	Metallothioneins bind metals	https://reactome.org/PathwayBrowser/#/R-HSA-5661231	0.0618728	0.0996718	hsa-miR-744-5p|hsa-miR-1343-3p|hsa-miR-223-3p
R-HSA-5635838	Activation of SMO	https://reactome.org/PathwayBrowser/#/R-HSA-5635838	0.0621085	0.0998757	hsa-miR-30b-5p|hsa-miR-532-3p|hsa-miR-210-3p|hsa-miR-3127-3p|hsa-miR-744-5p|hsa-miR-769-5p|hsa-miR-660-5p
R-HSA-8955332	Carboxyterminal post-translational modifications of tubulin	https://reactome.org/PathwayBrowser/#/R-HSA-8955332	0.0621085	0.0998757	hsa-miR-769-5p|hsa-miR-1343-3p|hsa-miR-30b-5p|hsa-miR-342-5p|hsa-miR-744-5p|hsa-miR-210-3p|hsa-miR-532-3p
R-HSA-2408550	Metabolism of ingested H2SeO4 and H2SeO3 into H2Se	https://reactome.org/PathwayBrowser/#/R-HSA-2408550	0.0621865	0.0999133	hsa-miR-15b-3p|hsa-miR-500a-3p|hsa-miR-502-3p|hsa-miR-769-5p
R-HSA-888593	Reuptake of GABA	https://reactome.org/PathwayBrowser/#/R-HSA-888593	0.0626356	0.100108	hsa-miR-1343-3p|hsa-miR-210-3p
R-HSA-193144	Estrogen biosynthesis	https://reactome.org/PathwayBrowser/#/R-HSA-193144	0.0626356	0.100108	hsa-miR-210-3p|hsa-miR-1343-3p
R-HSA-8963684	Tyrosine catabolism	https://reactome.org/PathwayBrowser/#/R-HSA-8963684	0.0626356	0.100108	hsa-miR-210-3p|hsa-miR-1343-3p
R-HSA-9629232	Defective Base Excision Repair Associated with NEIL3	https://reactome.org/PathwayBrowser/#/R-HSA-9629232	0.0626356	0.100108	hsa-miR-30b-5p|hsa-miR-1343-3p
R-HSA-9636003	NEIL3-mediated resolution of ICLs	https://reactome.org/PathwayBrowser/#/R-HSA-9636003	0.0626356	0.100108	hsa-miR-30b-5p|hsa-miR-1343-3p
R-HSA-5602415	UNC93B1 deficiency - HSE	https://reactome.org/PathwayBrowser/#/R-HSA-5602415	0.0626356	0.100108	hsa-miR-1343-3p|hsa-miR-210-3p
R-HSA-9648002	RAS processing	https://reactome.org/PathwayBrowser/#/R-HSA-9648002	0.063455	0.101329	hsa-miR-1343-3p|hsa-miR-199a-5p|hsa-miR-30b-5p|hsa-miR-145-5p|hsa-miR-210-3p|hsa-miR-660-5p|hsa-miR-3615|hsa-miR-769-5p
R-HSA-110362	POLB-Dependent Long Patch Base Excision Repair	https://reactome.org/PathwayBrowser/#/R-HSA-110362	0.0638515	0.101784	hsa-miR-532-3p|hsa-miR-1343-3p|hsa-miR-199a-5p|hsa-miR-30b-5p|hsa-miR-500a-3p|hsa-miR-145-5p
R-HSA-1433617	Regulation of signaling by NODAL	https://reactome.org/PathwayBrowser/#/R-HSA-1433617	0.0638515	0.101784	hsa-miR-500a-3p|hsa-miR-296-5p|hsa-miR-502-3p|hsa-miR-769-5p|hsa-miR-145-5p|hsa-miR-210-3p
R-HSA-9020933	Interleukin-23 signaling	https://reactome.org/PathwayBrowser/#/R-HSA-9020933	0.0640593	0.101938	hsa-miR-210-3p|hsa-miR-145-5p|hsa-miR-223-3p|hsa-miR-502-3p|hsa-miR-3605-3p
R-HSA-3785653	Myoclonic epilepsy of Lafora	https://reactome.org/PathwayBrowser/#/R-HSA-3785653	0.0640593	0.101938	hsa-miR-1343-3p|hsa-miR-500a-3p|hsa-miR-502-3p|hsa-miR-3615|hsa-miR-769-5p
R-HSA-70171	Glycolysis	https://reactome.org/PathwayBrowser/#/R-HSA-70171	0.0643773	0.102266	hsa-miR-296-5p|hsa-miR-769-5p|hsa-miR-3127-3p|hsa-miR-1343-3p|hsa-miR-30b-5p|hsa-miR-210-3p|hsa-miR-532-3p|hsa-miR-145-5p
R-HSA-5576886	Phase 4 - resting membrane potential	https://reactome.org/PathwayBrowser/#/R-HSA-5576886	0.0643571	0.102266	hsa-miR-1343-3p|hsa-miR-210-3p|hsa-miR-500a-3p|hsa-miR-744-5p
R-HSA-6787639	GDP-fucose biosynthesis	https://reactome.org/PathwayBrowser/#/R-HSA-6787639	0.0649505	0.102998	hsa-miR-210-3p|hsa-miR-30b-5p|hsa-miR-1343-3p
R-HSA-1614517	Sulfide oxidation to sulfate	https://reactome.org/PathwayBrowser/#/R-HSA-1614517	0.0649505	0.102998	hsa-miR-532-3p|hsa-miR-210-3p|hsa-miR-1343-3p
R-HSA-210993	Tie2 Signaling	https://reactome.org/PathwayBrowser/#/R-HSA-210993	0.0654161	0.103646	hsa-miR-145-5p|hsa-miR-210-3p|hsa-miR-296-5p|hsa-miR-1343-3p|hsa-miR-30b-5p|hsa-miR-199a-5p|hsa-miR-532-3p
R-HSA-211981	Xenobiotics	https://reactome.org/PathwayBrowser/#/R-HSA-211981	0.0657473	0.104081	hsa-miR-210-3p|hsa-miR-30b-5p|hsa-miR-500a-3p|hsa-miR-1343-3p|hsa-miR-145-5p
R-HSA-211945	Phase I - Functionalization of compounds	https://reactome.org/PathwayBrowser/#/R-HSA-211945	0.0665659	0.104743	hsa-miR-210-3p|hsa-miR-504-5p|hsa-miR-30b-5p|hsa-miR-500a-3p|hsa-miR-145-5p|hsa-miR-1343-3p
R-HSA-422356	Regulation of insulin secretion	https://reactome.org/PathwayBrowser/#/R-HSA-422356	0.06654	0.104743	hsa-miR-1343-3p|hsa-miR-30b-5p|hsa-miR-210-3p|hsa-miR-3615|hsa-miR-145-5p|hsa-miR-502-3p|hsa-miR-744-5p
R-HSA-2424491	DAP12 signaling	https://reactome.org/PathwayBrowser/#/R-HSA-2424491	0.0662446	0.104743	hsa-miR-210-3p|hsa-miR-296-5p|hsa-miR-1343-3p|hsa-miR-30b-5p|hsa-miR-145-5p|hsa-miR-769-5p|hsa-miR-199a-5p|hsa-miR-532-3p
R-HSA-5602498	MyD88 deficiency (TLR2/4)	https://reactome.org/PathwayBrowser/#/R-HSA-5602498	0.066565	0.104743	hsa-miR-210-3p|hsa-miR-1343-3p|hsa-miR-3615|hsa-miR-145-5p
R-HSA-5654688	SHC-mediated cascade:FGFR1	https://reactome.org/PathwayBrowser/#/R-HSA-5654688	0.06654	0.104743	hsa-miR-532-3p|hsa-miR-145-5p|hsa-miR-1343-3p|hsa-miR-199a-5p|hsa-miR-30b-5p|hsa-miR-502-3p|hsa-miR-210-3p
R-HSA-1614558	Degradation of cysteine and homocysteine	https://reactome.org/PathwayBrowser/#/R-HSA-1614558	0.066565	0.104743	hsa-miR-1343-3p|hsa-miR-296-5p|hsa-miR-210-3p|hsa-miR-30b-5p
R-HSA-8864260	Transcriptional regulation by the AP-2 (TFAP2) family of transcription factors	https://reactome.org/PathwayBrowser/#/R-HSA-8864260	0.066565	0.104743	hsa-miR-210-3p|hsa-miR-3615|hsa-miR-1343-3p|hsa-miR-199a-5p
R-HSA-1222556	ROS and RNS production in phagocytes	https://reactome.org/PathwayBrowser/#/R-HSA-1222556	0.0676745	0.106304	hsa-miR-199a-5p|hsa-miR-504-5p|hsa-miR-500a-3p|hsa-miR-210-3p|hsa-miR-1343-3p|hsa-miR-502-3p|hsa-miR-30b-5p
R-HSA-5620971	Pyroptosis	https://reactome.org/PathwayBrowser/#/R-HSA-5620971	0.0676745	0.106304	hsa-miR-296-5p|hsa-miR-210-3p|hsa-miR-30b-5p|hsa-miR-504-5p|hsa-miR-532-3p|hsa-miR-1343-3p|hsa-miR-502-3p
R-HSA-3371378	Regulation by c-FLIP	https://reactome.org/PathwayBrowser/#/R-HSA-3371378	0.0679462	0.106324	hsa-miR-504-5p|hsa-miR-1343-3p|hsa-miR-210-3p|hsa-miR-199a-5p|hsa-miR-30b-5p|hsa-miR-769-5p
R-HSA-5218900	CASP8 activity is inhibited	https://reactome.org/PathwayBrowser/#/R-HSA-5218900	0.0679462	0.106324	hsa-miR-504-5p|hsa-miR-1343-3p|hsa-miR-210-3p|hsa-miR-199a-5p|hsa-miR-30b-5p|hsa-miR-769-5p
R-HSA-69416	Dimerization of procaspase-8	https://reactome.org/PathwayBrowser/#/R-HSA-69416	0.0679462	0.106324	hsa-miR-504-5p|hsa-miR-1343-3p|hsa-miR-210-3p|hsa-miR-199a-5p|hsa-miR-30b-5p|hsa-miR-769-5p
R-HSA-5250971	Toxicity of botulinum toxin type C (botC)	https://reactome.org/PathwayBrowser/#/R-HSA-5250971	0.0679775	0.106324	hsa-miR-532-3p|hsa-miR-1343-3p
R-HSA-844615	The AIM2 inflammasome	https://reactome.org/PathwayBrowser/#/R-HSA-844615	0.0679775	0.106324	hsa-miR-210-3p|hsa-miR-1343-3p
R-HSA-426048	Arachidonate production from DAG	https://reactome.org/PathwayBrowser/#/R-HSA-426048	0.0680945	0.106416	hsa-miR-1343-3p|hsa-miR-210-3p|hsa-miR-504-5p
R-HSA-5693568	Resolution of D-loop Structures through Holliday Junction Intermediates	https://reactome.org/PathwayBrowser/#/R-HSA-5693568	0.0699756	0.109169	hsa-miR-210-3p|hsa-miR-502-3p|hsa-miR-145-5p|hsa-miR-30b-5p|hsa-miR-1343-3p|hsa-miR-15b-3p|hsa-miR-532-3p
R-HSA-1474244	Extracellular matrix organization	https://reactome.org/PathwayBrowser/#/R-HSA-1474244	0.0699756	0.109169	hsa-miR-1343-3p|hsa-miR-145-5p|hsa-miR-199a-5p|hsa-miR-210-3p|hsa-miR-30b-5p|hsa-miR-769-5p|hsa-miR-744-5p
R-HSA-163125	Post-translational modification: synthesis of GPI-anchored proteins	https://reactome.org/PathwayBrowser/#/R-HSA-163125	0.0707528	0.1101	hsa-miR-210-3p|hsa-miR-1343-3p|hsa-miR-296-5p|hsa-miR-145-5p|hsa-miR-532-3p|hsa-miR-30b-5p
R-HSA-5357786	TNFR1-induced proapoptotic signaling	https://reactome.org/PathwayBrowser/#/R-HSA-5357786	0.0707528	0.1101	hsa-miR-1343-3p|hsa-miR-145-5p|hsa-miR-210-3p|hsa-miR-3127-3p|hsa-miR-3615|hsa-miR-500a-3p
R-HSA-70221	Glycogen breakdown (glycogenolysis)	https://reactome.org/PathwayBrowser/#/R-HSA-70221	0.0707528	0.1101	hsa-miR-1343-3p|hsa-miR-500a-3p|hsa-miR-502-3p|hsa-miR-30b-5p|hsa-miR-210-3p|hsa-miR-660-5p
R-HSA-1169092	Activation of RAS in B cells	https://reactome.org/PathwayBrowser/#/R-HSA-1169092	0.0727298	0.11308	hsa-miR-199a-5p|hsa-miR-30b-5p|hsa-miR-223-3p|hsa-miR-210-3p|hsa-miR-1343-3p
R-HSA-205043	NRIF signals cell death from the nucleus	https://reactome.org/PathwayBrowser/#/R-HSA-205043	0.0735064	0.113804	hsa-miR-30b-5p|hsa-miR-210-3p|hsa-miR-145-5p|hsa-miR-1343-3p|hsa-miR-342-5p|hsa-miR-769-5p|hsa-miR-3615
R-HSA-8963896	HDL assembly	https://reactome.org/PathwayBrowser/#/R-HSA-8963896	0.0734085	0.113804	hsa-miR-145-5p|hsa-miR-502-3p|hsa-miR-210-3p|hsa-miR-1343-3p
R-HSA-390650	Histamine receptors	https://reactome.org/PathwayBrowser/#/R-HSA-390650	0.073458	0.113804	hsa-miR-769-5p|hsa-miR-1343-3p
R-HSA-8956319	Nucleotide catabolism	https://reactome.org/PathwayBrowser/#/R-HSA-8956319	0.073458	0.113804	hsa-miR-30b-5p|hsa-miR-210-3p
R-HSA-168188	Toll Like Receptor TLR6:TLR2 Cascade	https://reactome.org/PathwayBrowser/#/R-HSA-168188	0.073458	0.113804	hsa-miR-1343-3p|hsa-miR-145-5p
R-HSA-156588	Glucuronidation	https://reactome.org/PathwayBrowser/#/R-HSA-156588	0.0745758	0.115362	hsa-miR-210-3p|hsa-miR-30b-5p|hsa-miR-1343-3p
R-HSA-2892245	POU5F1 (OCT4), SOX2, NANOG repress genes related to differentiation	https://reactome.org/PathwayBrowser/#/R-HSA-2892245	0.0763576	0.118019	hsa-miR-342-5p|hsa-miR-1343-3p|hsa-miR-210-3p|hsa-miR-145-5p|hsa-miR-30b-5p
R-HSA-212676	Dopamine Neurotransmitter Release Cycle	https://reactome.org/PathwayBrowser/#/R-HSA-212676	0.0765486	0.118214	hsa-miR-1343-3p|hsa-miR-210-3p|hsa-miR-30b-5p|hsa-miR-532-3p|hsa-miR-15b-3p|hsa-miR-199a-5p
R-HSA-8949275	RUNX3 Regulates Immune Response and Cell Migration	https://reactome.org/PathwayBrowser/#/R-HSA-8949275	0.0781506	0.119462	hsa-miR-342-5p|hsa-miR-1343-3p|hsa-miR-145-5p|hsa-miR-30b-5p
R-HSA-2214320	Anchoring fibril formation	https://reactome.org/PathwayBrowser/#/R-HSA-2214320	0.0780352	0.119462	hsa-miR-1343-3p|hsa-miR-145-5p|hsa-miR-199a-5p|hsa-miR-210-3p|hsa-miR-744-5p|hsa-miR-769-5p
R-HSA-8853336	Signaling by plasma membrane FGFR1 fusions	https://reactome.org/PathwayBrowser/#/R-HSA-8853336	0.0781506	0.119462	hsa-miR-532-3p|hsa-miR-296-5p|hsa-miR-210-3p|hsa-miR-1343-3p
R-HSA-203641	NOSTRIN mediated eNOS trafficking	https://reactome.org/PathwayBrowser/#/R-HSA-203641	0.0782051	0.119462	hsa-miR-145-5p|hsa-miR-199a-5p|hsa-miR-1343-3p|hsa-miR-210-3p|hsa-miR-30b-5p
R-HSA-5579022	Defective GGT1 causes GLUTH	https://reactome.org/PathwayBrowser/#/R-HSA-5579022	0.0780794	0.119462	hsa-miR-1343-3p
R-HSA-9035968	Defective GGT1 in aflatoxin detoxification causes GLUTH	https://reactome.org/PathwayBrowser/#/R-HSA-9035968	0.0780794	0.119462	hsa-miR-1343-3p
R-HSA-446205	Synthesis of GDP-mannose	https://reactome.org/PathwayBrowser/#/R-HSA-446205	0.0779107	0.119462	hsa-miR-210-3p|hsa-miR-145-5p|hsa-miR-1343-3p
R-HSA-432030	Transport of glycerol from adipocytes to the liver by Aquaporins	https://reactome.org/PathwayBrowser/#/R-HSA-432030	0.0780794	0.119462	hsa-miR-1343-3p
R-HSA-388841	Costimulation by the CD28 family	https://reactome.org/PathwayBrowser/#/R-HSA-388841	0.0780352	0.119462	hsa-miR-296-5p|hsa-miR-769-5p|hsa-miR-1343-3p|hsa-miR-210-3p|hsa-miR-30b-5p|hsa-miR-145-5p
R-HSA-8877627	Vitamin E	https://reactome.org/PathwayBrowser/#/R-HSA-8877627	0.0780794	0.119462	hsa-miR-210-3p
R-HSA-1299287	Tandem pore domain halothane-inhibited K+ channel (THIK)	https://reactome.org/PathwayBrowser/#/R-HSA-1299287	0.0780794	0.119462	hsa-miR-1343-3p
R-HSA-5619098	Defective SLC2A2 causes Fanconi-Bickel syndrome (FBS)	https://reactome.org/PathwayBrowser/#/R-HSA-5619098	0.0780794	0.119462	hsa-miR-210-3p
R-HSA-5579009	Defective CYP11B2 causes CMO-1 deficiency	https://reactome.org/PathwayBrowser/#/R-HSA-5579009	0.0780794	0.119462	hsa-miR-210-3p
R-HSA-5654733	Negative regulation of FGFR4 signaling	https://reactome.org/PathwayBrowser/#/R-HSA-5654733	0.079112	0.120646	hsa-miR-145-5p|hsa-miR-502-3p|hsa-miR-210-3p|hsa-miR-532-3p|hsa-miR-1343-3p|hsa-miR-744-5p|hsa-miR-3615|hsa-miR-769-5p
R-HSA-5602680	MyD88 deficiency (TLR5)	https://reactome.org/PathwayBrowser/#/R-HSA-5602680	0.0790694	0.120646	hsa-miR-3615|hsa-miR-210-3p
R-HSA-5655291	Signaling by FGFR4 in disease	https://reactome.org/PathwayBrowser/#/R-HSA-5655291	0.0796006	0.12129	hsa-miR-30b-5p|hsa-miR-1343-3p|hsa-miR-145-5p|hsa-miR-769-5p|hsa-miR-199a-5p|hsa-miR-210-3p|hsa-miR-744-5p
R-HSA-3311021	SMAD4 MH2 Domain Mutants in Cancer	https://reactome.org/PathwayBrowser/#/R-HSA-3311021	0.0800749	0.12181	hsa-miR-199a-5p|hsa-miR-744-5p|hsa-miR-145-5p|hsa-miR-500a-3p|hsa-miR-30b-5p
R-HSA-3315487	SMAD2/3 MH2 Domain Mutants in Cancer	https://reactome.org/PathwayBrowser/#/R-HSA-3315487	0.0800749	0.12181	hsa-miR-199a-5p|hsa-miR-744-5p|hsa-miR-145-5p|hsa-miR-500a-3p|hsa-miR-30b-5p
R-HSA-77387	Insulin receptor recycling	https://reactome.org/PathwayBrowser/#/R-HSA-77387	0.0808506	0.122786	hsa-miR-199a-5p|hsa-miR-504-5p|hsa-miR-210-3p|hsa-miR-1343-3p|hsa-miR-502-3p|hsa-miR-532-3p|hsa-miR-30b-5p
R-HSA-5654695	PI-3K cascade:FGFR2	https://reactome.org/PathwayBrowser/#/R-HSA-5654695	0.0808506	0.122786	hsa-miR-1343-3p|hsa-miR-145-5p|hsa-miR-30b-5p|hsa-miR-502-3p|hsa-miR-532-3p|hsa-miR-210-3p|hsa-miR-744-5p
R-HSA-73817	Purine ribonucleoside monophosphate biosynthesis	https://reactome.org/PathwayBrowser/#/R-HSA-73817	0.0810532	0.122991	hsa-miR-3127-3p|hsa-miR-1343-3p|hsa-miR-210-3p|hsa-miR-500a-3p|hsa-miR-502-3p|hsa-miR-145-5p
R-HSA-8868766	rRNA processing in the mitochondrion	https://reactome.org/PathwayBrowser/#/R-HSA-8868766	0.0813065	0.123069	hsa-miR-1343-3p|hsa-miR-30b-5p|hsa-miR-210-3p
R-HSA-6793080	rRNA modification in the mitochondrion	https://reactome.org/PathwayBrowser/#/R-HSA-6793080	0.0813065	0.123069	hsa-miR-296-5p|hsa-miR-210-3p|hsa-miR-342-5p
R-HSA-9022927	MECP2 regulates transcription of genes involved in GABA signaling	https://reactome.org/PathwayBrowser/#/R-HSA-9022927	0.0813065	0.123069	hsa-miR-210-3p|hsa-miR-223-3p|hsa-miR-30b-5p
R-HSA-1839122	Signaling by activated point mutants of FGFR1	https://reactome.org/PathwayBrowser/#/R-HSA-1839122	0.0819667	0.123966	hsa-miR-532-3p|hsa-miR-145-5p|hsa-miR-502-3p|hsa-miR-1343-3p|hsa-miR-210-3p
R-HSA-912631	Regulation of signaling by CBL	https://reactome.org/PathwayBrowser/#/R-HSA-912631	0.0822589	0.124305	hsa-miR-210-3p|hsa-miR-769-5p|hsa-miR-296-5p|hsa-miR-1343-3p|hsa-miR-30b-5p|hsa-miR-145-5p|hsa-miR-223-3p|hsa-miR-3615
R-HSA-164940	Nef mediated downregulation of MHC class I complex cell surface expression	https://reactome.org/PathwayBrowser/#/R-HSA-164940	0.0825844	0.124591	hsa-miR-1343-3p|hsa-miR-210-3p|hsa-miR-145-5p|hsa-miR-30b-5p|hsa-miR-502-3p|hsa-miR-532-3p
R-HSA-170984	ARMS-mediated activation	https://reactome.org/PathwayBrowser/#/R-HSA-170984	0.0825844	0.124591	hsa-miR-3615|hsa-miR-1343-3p|hsa-miR-502-3p|hsa-miR-210-3p|hsa-miR-199a-5p|hsa-miR-500a-3p
R-HSA-8939211	ESR-mediated signaling	https://reactome.org/PathwayBrowser/#/R-HSA-8939211	0.0833814	0.12569	hsa-miR-210-3p|hsa-miR-30b-5p|hsa-miR-342-5p|hsa-miR-1343-3p|hsa-miR-145-5p|hsa-miR-769-5p|hsa-miR-502-3p
R-HSA-8949215	Mitochondrial calcium ion transport	https://reactome.org/PathwayBrowser/#/R-HSA-8949215	0.0838804	0.126027	hsa-miR-1343-3p|hsa-miR-296-5p|hsa-miR-769-5p|hsa-miR-30b-5p|hsa-miR-210-3p
R-HSA-162710	Synthesis of glycosylphosphatidylinositol (GPI)	https://reactome.org/PathwayBrowser/#/R-HSA-162710	0.0838804	0.126027	hsa-miR-210-3p|hsa-miR-1343-3p|hsa-miR-145-5p|hsa-miR-30b-5p|hsa-miR-199a-5p
R-HSA-193807	Synthesis of bile acids and bile salts via 27-hydroxycholesterol	https://reactome.org/PathwayBrowser/#/R-HSA-193807	0.0838804	0.126027	hsa-miR-1343-3p|hsa-miR-145-5p|hsa-miR-744-5p|hsa-miR-15b-3p|hsa-miR-210-3p
R-HSA-9020558	Interleukin-2 signaling	https://reactome.org/PathwayBrowser/#/R-HSA-9020558	0.0838804	0.126027	hsa-miR-342-5p|hsa-miR-1343-3p|hsa-miR-532-3p|hsa-miR-30b-5p|hsa-miR-210-3p
R-HSA-9619229	Activation of RAC1 downstream of NMDARs	https://reactome.org/PathwayBrowser/#/R-HSA-9619229	0.0841303	0.126196	hsa-miR-1343-3p|hsa-miR-199a-5p|hsa-miR-145-5p|hsa-miR-30b-5p|hsa-miR-660-5p|hsa-miR-210-3p
R-HSA-442380	Zinc influx into cells by the SLC39 gene family	https://reactome.org/PathwayBrowser/#/R-HSA-442380	0.0841303	0.126196	hsa-miR-1343-3p|hsa-miR-30b-5p|hsa-miR-3605-3p|hsa-miR-145-5p|hsa-miR-210-3p|hsa-miR-296-5p
R-HSA-5690714	CD22 mediated BCR regulation	https://reactome.org/PathwayBrowser/#/R-HSA-5690714	0.0847622	0.12679	hsa-miR-1343-3p|hsa-miR-769-5p|hsa-miR-210-3p
R-HSA-448424	Interleukin-17 signaling	https://reactome.org/PathwayBrowser/#/R-HSA-448424	0.0848039	0.12679	hsa-miR-210-3p|hsa-miR-500a-3p
R-HSA-5609974	Defective PGM1 causes PGM1-CDG	https://reactome.org/PathwayBrowser/#/R-HSA-5609974	0.0848039	0.12679	hsa-miR-30b-5p|hsa-miR-210-3p
R-HSA-5602566	TICAM1 deficiency - HSE	https://reactome.org/PathwayBrowser/#/R-HSA-5602566	0.0848039	0.12679	hsa-miR-210-3p|hsa-miR-1343-3p
R-HSA-210500	Glutamate Neurotransmitter Release Cycle	https://reactome.org/PathwayBrowser/#/R-HSA-210500	0.0859531	0.128403	hsa-miR-210-3p|hsa-miR-1343-3p|hsa-miR-30b-5p|hsa-miR-145-5p|hsa-miR-502-3p|hsa-miR-769-5p|hsa-miR-532-3p
R-HSA-6803205	TP53 regulates transcription of several additional cell death genes whose specific roles in p53-dependent apoptosis remain uncertain	https://reactome.org/PathwayBrowser/#/R-HSA-6803205	0.087266	0.130258	hsa-miR-15b-3p|hsa-miR-1343-3p|hsa-miR-210-3p|hsa-miR-532-3p|hsa-miR-30b-5p|hsa-miR-3615
R-HSA-9652169	Signaling by MAP2K mutants	https://reactome.org/PathwayBrowser/#/R-HSA-9652169	0.0877731	0.130908	hsa-miR-502-3p|hsa-miR-210-3p|hsa-miR-296-5p|hsa-miR-769-5p|hsa-miR-1343-3p
R-HSA-446343	Localization of the PINCH-ILK-PARVIN complex to focal adhesions	https://reactome.org/PathwayBrowser/#/R-HSA-446343	0.0880522	0.131218	hsa-miR-1343-3p|hsa-miR-145-5p|hsa-miR-500a-3p|hsa-miR-532-3p
R-HSA-500753	Pyrimidine biosynthesis	https://reactome.org/PathwayBrowser/#/R-HSA-500753	0.0882761	0.131231	hsa-miR-199a-5p|hsa-miR-504-5p|hsa-miR-210-3p
R-HSA-8849472	PTK6 Down-Regulation	https://reactome.org/PathwayBrowser/#/R-HSA-8849472	0.0882761	0.131231	hsa-miR-1343-3p|hsa-miR-210-3p|hsa-miR-30b-5p
R-HSA-165160	PDE3B signalling	https://reactome.org/PathwayBrowser/#/R-HSA-165160	0.0882761	0.131231	hsa-miR-342-5p|hsa-miR-3615|hsa-miR-532-3p
R-HSA-5654727	Negative regulation of FGFR2 signaling	https://reactome.org/PathwayBrowser/#/R-HSA-5654727	0.0887486	0.131826	hsa-miR-1343-3p|hsa-miR-145-5p|hsa-miR-502-3p|hsa-miR-210-3p|hsa-miR-532-3p|hsa-miR-744-5p|hsa-miR-3615|hsa-miR-769-5p
R-HSA-9706019	RHOBTB3 ATPase cycle	https://reactome.org/PathwayBrowser/#/R-HSA-9706019	0.0888556	0.131878	hsa-miR-199a-5p|hsa-miR-30b-5p|hsa-miR-1343-3p|hsa-miR-210-3p|hsa-miR-296-5p|hsa-miR-500a-3p
R-HSA-5625970	RHO GTPases activate KTN1	https://reactome.org/PathwayBrowser/#/R-HSA-5625970	0.0898865	0.133192	hsa-miR-1343-3p|hsa-miR-145-5p|hsa-miR-210-3p|hsa-miR-30b-5p|hsa-miR-199a-5p|hsa-miR-500a-3p|hsa-miR-502-3p
R-HSA-8948747	Regulation of PTEN localization	https://reactome.org/PathwayBrowser/#/R-HSA-8948747	0.0898865	0.133192	hsa-miR-199a-5p|hsa-miR-30b-5p|hsa-miR-210-3p|hsa-miR-500a-3p|hsa-miR-532-3p|hsa-miR-3615|hsa-miR-769-5p
R-HSA-8866907	Activation of the TFAP2 (AP-2) family of transcription factors	https://reactome.org/PathwayBrowser/#/R-HSA-8866907	0.0904596	0.133465	hsa-miR-744-5p|hsa-miR-1343-3p|hsa-miR-500a-3p|hsa-miR-296-5p|hsa-miR-145-5p|hsa-miR-532-3p
R-HSA-111452	Activation and oligomerization of BAK protein	https://reactome.org/PathwayBrowser/#/R-HSA-111452	0.0906543	0.133465	hsa-miR-296-5p|hsa-miR-210-3p
R-HSA-5619049	Defective SLC40A1 causes hemochromatosis 4 (HFE4) (macrophages)	https://reactome.org/PathwayBrowser/#/R-HSA-5619049	0.0906543	0.133465	hsa-miR-145-5p|hsa-miR-1343-3p
R-HSA-5619060	Defective CP causes aceruloplasminemia (ACERULOP)	https://reactome.org/PathwayBrowser/#/R-HSA-5619060	0.0906543	0.133465	hsa-miR-145-5p|hsa-miR-1343-3p
R-HSA-8850843	Phosphate bond hydrolysis by NTPDase proteins	https://reactome.org/PathwayBrowser/#/R-HSA-8850843	0.0906122	0.133465	hsa-miR-223-3p|hsa-miR-199a-5p|hsa-miR-210-3p|hsa-miR-145-5p
R-HSA-1482798	Acyl chain remodeling of CL	https://reactome.org/PathwayBrowser/#/R-HSA-1482798	0.0906122	0.133465	hsa-miR-1343-3p|hsa-miR-210-3p|hsa-miR-30b-5p|hsa-miR-532-3p
R-HSA-211935	Fatty acids	https://reactome.org/PathwayBrowser/#/R-HSA-211935	0.0906543	0.133465	hsa-miR-210-3p|hsa-miR-1343-3p
R-HSA-6811555	PI5P Regulates TP53 Acetylation	https://reactome.org/PathwayBrowser/#/R-HSA-6811555	0.0904596	0.133465	hsa-miR-145-5p|hsa-miR-1343-3p|hsa-miR-296-5p|hsa-miR-210-3p|hsa-miR-30b-5p|hsa-miR-532-3p
R-HSA-1483152	Hydrolysis of LPE	https://reactome.org/PathwayBrowser/#/R-HSA-1483152	0.0918471	0.134788	hsa-miR-1343-3p|hsa-miR-30b-5p|hsa-miR-210-3p
R-HSA-5083636	Defective GALNT12 causes CRCS1	https://reactome.org/PathwayBrowser/#/R-HSA-5083636	0.0918471	0.134788	hsa-miR-1343-3p|hsa-miR-210-3p|hsa-miR-145-5p
R-HSA-9630791	Evasion of Oncogene Induced Senescence Due to Defective p16INK4A binding to CDK4	https://reactome.org/PathwayBrowser/#/R-HSA-9630791	0.0918471	0.134788	hsa-miR-145-5p|hsa-miR-296-5p|hsa-miR-210-3p
R-HSA-9632697	Evasion of Oxidative Stress Induced Senescence Due to Defective p16INK4A binding to CDK4	https://reactome.org/PathwayBrowser/#/R-HSA-9632697	0.0918471	0.134788	hsa-miR-145-5p|hsa-miR-296-5p|hsa-miR-210-3p
R-HSA-177929	Signaling by EGFR	https://reactome.org/PathwayBrowser/#/R-HSA-177929	0.092078	0.135018	hsa-miR-1343-3p|hsa-miR-502-3p|hsa-miR-210-3p|hsa-miR-199a-5p|hsa-miR-145-5p|hsa-miR-3127-3p
R-HSA-110320	Translesion Synthesis by POLH	https://reactome.org/PathwayBrowser/#/R-HSA-110320	0.0925589	0.135615	hsa-miR-210-3p|hsa-miR-30b-5p|hsa-miR-3615|hsa-miR-744-5p|hsa-miR-1343-3p|hsa-miR-504-5p|hsa-miR-769-5p
R-HSA-1482788	Acyl chain remodelling of PC	https://reactome.org/PathwayBrowser/#/R-HSA-1482788	0.0937721	0.137173	hsa-miR-1343-3p|hsa-miR-30b-5p|hsa-miR-210-3p|hsa-miR-15b-3p|hsa-miR-199a-5p
R-HSA-9022537	Loss of MECP2 binding ability to the NCoR/SMRT complex	https://reactome.org/PathwayBrowser/#/R-HSA-9022537	0.0937105	0.137173	hsa-miR-30b-5p|hsa-miR-210-3p|hsa-miR-223-3p|hsa-miR-1343-3p|hsa-miR-502-3p|hsa-miR-744-5p
R-HSA-5654726	Negative regulation of FGFR1 signaling	https://reactome.org/PathwayBrowser/#/R-HSA-5654726	0.094353	0.137912	hsa-miR-744-5p|hsa-miR-532-3p|hsa-miR-145-5p|hsa-miR-502-3p|hsa-miR-210-3p|hsa-miR-1343-3p|hsa-miR-3615|hsa-miR-769-5p
R-HSA-5654689	PI-3K cascade:FGFR1	https://reactome.org/PathwayBrowser/#/R-HSA-5654689	0.0952709	0.139143	hsa-miR-532-3p|hsa-miR-145-5p|hsa-miR-30b-5p|hsa-miR-502-3p|hsa-miR-1343-3p|hsa-miR-210-3p|hsa-miR-744-5p
R-HSA-193775	Synthesis of bile acids and bile salts via 24-hydroxycholesterol	https://reactome.org/PathwayBrowser/#/R-HSA-193775	0.0954737	0.139328	hsa-miR-1343-3p|hsa-miR-15b-3p|hsa-miR-210-3p
R-HSA-1663150	The activation of arylsulfatases	https://reactome.org/PathwayBrowser/#/R-HSA-1663150	0.0958307	0.139404	hsa-miR-1343-3p|hsa-miR-210-3p|hsa-miR-15b-3p|hsa-miR-30b-5p
R-HSA-8935964	RUNX1 regulates expression of components of tight junctions	https://reactome.org/PathwayBrowser/#/R-HSA-8935964	0.0958138	0.139404	hsa-miR-145-5p|hsa-miR-30b-5p|hsa-miR-210-3p|hsa-miR-502-3p|hsa-miR-1343-3p
R-HSA-166016	Toll Like Receptor 4 (TLR4) Cascade	https://reactome.org/PathwayBrowser/#/R-HSA-166016	0.0958138	0.139404	hsa-miR-502-3p|hsa-miR-532-3p|hsa-miR-30b-5p|hsa-miR-1343-3p|hsa-miR-210-3p
R-HSA-9006335	Signaling by Erythropoietin	https://reactome.org/PathwayBrowser/#/R-HSA-9006335	0.0958307	0.139404	hsa-miR-210-3p|hsa-miR-145-5p|hsa-miR-30b-5p|hsa-miR-3127-3p
R-HSA-3858516	Glycogen storage disease type 0 (liver GYS2)	https://reactome.org/PathwayBrowser/#/R-HSA-3858516	0.0965851	0.140056	hsa-miR-1343-3p
R-HSA-177128	Conjugation of salicylate with glycine	https://reactome.org/PathwayBrowser/#/R-HSA-177128	0.0965851	0.140056	hsa-miR-1343-3p
R-HSA-2206302	MPS I - Hurler syndrome	https://reactome.org/PathwayBrowser/#/R-HSA-2206302	0.0965851	0.140056	hsa-miR-1343-3p
R-HSA-1839128	FGFR4 mutant receptor activation	https://reactome.org/PathwayBrowser/#/R-HSA-1839128	0.0965851	0.140056	hsa-miR-1343-3p
R-HSA-1250347	SHC1 events in ERBB4 signaling	https://reactome.org/PathwayBrowser/#/R-HSA-1250347	0.0970179	0.140572	hsa-miR-1343-3p|hsa-miR-199a-5p|hsa-miR-30b-5p|hsa-miR-532-3p|hsa-miR-15b-3p|hsa-miR-145-5p
R-HSA-5654712	FRS-mediated FGFR4 signaling	https://reactome.org/PathwayBrowser/#/R-HSA-5654712	0.0980221	0.141915	hsa-miR-145-5p|hsa-miR-1343-3p|hsa-miR-199a-5p|hsa-miR-30b-5p|hsa-miR-532-3p|hsa-miR-210-3p|hsa-miR-744-5p
R-HSA-190322	FGFR4 ligand binding and activation	https://reactome.org/PathwayBrowser/#/R-HSA-190322	0.0984883	0.142477	hsa-miR-145-5p|hsa-miR-532-3p|hsa-miR-1343-3p|hsa-miR-210-3p
R-HSA-5205685	PINK1-PRKN Mediated Mitophagy	https://reactome.org/PathwayBrowser/#/R-HSA-5205685	0.0994124	0.1437	hsa-miR-210-3p|hsa-miR-145-5p|hsa-miR-30b-5p|hsa-miR-342-5p|hsa-miR-769-5p|hsa-miR-1343-3p|hsa-miR-3615
R-HSA-69895	Transcriptional activation of cell cycle inhibitor p21	https://reactome.org/PathwayBrowser/#/R-HSA-69895	0.0999591	0.144377	hsa-miR-1343-3p|hsa-miR-15b-3p|hsa-miR-3127-3p|hsa-miR-210-3p|hsa-miR-145-5p
R-HSA-194138	Signaling by VEGF	https://reactome.org/PathwayBrowser/#/R-HSA-194138	0.101178	0.146021	hsa-miR-223-3p|hsa-miR-3127-3p|hsa-miR-502-3p|hsa-miR-210-3p
R-HSA-8951671	RUNX3 regulates YAP1-mediated transcription	https://reactome.org/PathwayBrowser/#/R-HSA-8951671	0.102083	0.147097	hsa-miR-210-3p|hsa-miR-1343-3p|hsa-miR-145-5p|hsa-miR-199a-5p|hsa-miR-502-3p|hsa-miR-532-3p
R-HSA-8939245	RUNX1 regulates transcription of genes involved in BCR signaling	https://reactome.org/PathwayBrowser/#/R-HSA-8939245	0.102062	0.147097	hsa-miR-145-5p|hsa-miR-30b-5p|hsa-miR-210-3p|hsa-miR-769-5p|hsa-miR-15b-3p
R-HSA-3000497	Scavenging by Class H Receptors	https://reactome.org/PathwayBrowser/#/R-HSA-3000497	0.102888	0.147907	hsa-miR-145-5p|hsa-miR-532-3p|hsa-miR-1343-3p
R-HSA-5602636	IKBKB deficiency causes SCID	https://reactome.org/PathwayBrowser/#/R-HSA-5602636	0.102888	0.147907	hsa-miR-223-3p|hsa-miR-532-3p|hsa-miR-210-3p
R-HSA-5603027	IKBKG deficiency causes anhidrotic ectodermal dysplasia with immunodeficiency (EDA-ID) (via TLR)	https://reactome.org/PathwayBrowser/#/R-HSA-5603027	0.102888	0.147907	hsa-miR-223-3p|hsa-miR-532-3p|hsa-miR-210-3p
R-HSA-2730905	Role of LAT2/NTAL/LAB on calcium mobilization	https://reactome.org/PathwayBrowser/#/R-HSA-2730905	0.103799	0.148891	hsa-miR-210-3p|hsa-miR-1343-3p|hsa-miR-296-5p|hsa-miR-30b-5p|hsa-miR-145-5p|hsa-miR-532-3p
R-HSA-190377	FGFR2b ligand binding and activation	https://reactome.org/PathwayBrowser/#/R-HSA-190377	0.103898	0.148891	hsa-miR-1343-3p|hsa-miR-145-5p|hsa-miR-210-3p|hsa-miR-532-3p
R-HSA-111459	Activation of caspases through apoptosome-mediated cleavage	https://reactome.org/PathwayBrowser/#/R-HSA-111459	0.103799	0.148891	hsa-miR-30b-5p|hsa-miR-500a-3p|hsa-miR-532-3p|hsa-miR-1343-3p|hsa-miR-145-5p|hsa-miR-210-3p
R-HSA-163841	Gamma carboxylation, hypusine formation and arylsulfatase activation	https://reactome.org/PathwayBrowser/#/R-HSA-163841	0.103898	0.148891	hsa-miR-145-5p|hsa-miR-744-5p|hsa-miR-1343-3p|hsa-miR-504-5p
R-HSA-9679504	Translation of Replicase and Assembly of the Replication Transcription Complex	https://reactome.org/PathwayBrowser/#/R-HSA-9679504	0.104185	0.149069	hsa-miR-210-3p|hsa-miR-30b-5p|hsa-miR-1343-3p|hsa-miR-145-5p|hsa-miR-15b-3p
R-HSA-9694676	Translation of Replicase and Assembly of the Replication Transcription Complex	https://reactome.org/PathwayBrowser/#/R-HSA-9694676	0.104185	0.149069	hsa-miR-210-3p|hsa-miR-30b-5p|hsa-miR-1343-3p|hsa-miR-145-5p|hsa-miR-15b-3p
R-HSA-9634285	Constitutive Signaling by Overexpressed ERBB2	https://reactome.org/PathwayBrowser/#/R-HSA-9634285	0.105069	0.150216	hsa-miR-30b-5p|hsa-miR-342-5p|hsa-miR-1343-3p|hsa-miR-502-3p|hsa-miR-210-3p|hsa-miR-532-3p|hsa-miR-199a-5p
R-HSA-179409	APC-Cdc20 mediated degradation of Nek2A	https://reactome.org/PathwayBrowser/#/R-HSA-179409	0.106507	0.152153	hsa-miR-30b-5p|hsa-miR-210-3p|hsa-miR-223-3p|hsa-miR-3615|hsa-miR-744-5p|hsa-miR-199a-5p|hsa-miR-769-5p
R-HSA-1482883	Acyl chain remodeling of DAG and TAG	https://reactome.org/PathwayBrowser/#/R-HSA-1482883	0.106674	0.152153	hsa-miR-1343-3p|hsa-miR-210-3p|hsa-miR-744-5p
R-HSA-194313	VEGF ligand-receptor interactions	https://reactome.org/PathwayBrowser/#/R-HSA-194313	0.106649	0.152153	hsa-miR-223-3p|hsa-miR-3127-3p|hsa-miR-1343-3p|hsa-miR-30b-5p
R-HSA-2980767	Activation of NIMA Kinases NEK9, NEK6, NEK7	https://reactome.org/PathwayBrowser/#/R-HSA-2980767	0.107272	0.152887	hsa-miR-504-5p|hsa-miR-30b-5p|hsa-miR-500a-3p|hsa-miR-210-3p|hsa-miR-3127-3p|hsa-miR-769-5p
R-HSA-73780	RNA Polymerase III Chain Elongation	https://reactome.org/PathwayBrowser/#/R-HSA-73780	0.108491	0.154505	hsa-miR-15b-3p|hsa-miR-210-3p|hsa-miR-223-3p|hsa-miR-30b-5p|hsa-miR-500a-3p
R-HSA-3878781	Glycogen storage disease type IV (GBE1)	https://reactome.org/PathwayBrowser/#/R-HSA-3878781	0.108831	0.154748	hsa-miR-1343-3p|hsa-miR-199a-5p
R-HSA-211979	Eicosanoids	https://reactome.org/PathwayBrowser/#/R-HSA-211979	0.108831	0.154748	hsa-miR-1343-3p|hsa-miR-210-3p
R-HSA-111463	SMAC (DIABLO) binds to IAPs	https://reactome.org/PathwayBrowser/#/R-HSA-111463	0.109028	0.154788	hsa-miR-30b-5p|hsa-miR-500a-3p|hsa-miR-532-3p|hsa-miR-1343-3p|hsa-miR-145-5p|hsa-miR-210-3p
R-HSA-111464	SMAC(DIABLO)-mediated dissociation of IAP:caspase complexes	https://reactome.org/PathwayBrowser/#/R-HSA-111464	0.109028	0.154788	hsa-miR-30b-5p|hsa-miR-500a-3p|hsa-miR-532-3p|hsa-miR-1343-3p|hsa-miR-145-5p|hsa-miR-210-3p
R-HSA-1250342	PI3K events in ERBB4 signaling	https://reactome.org/PathwayBrowser/#/R-HSA-1250342	0.10943	0.155118	hsa-miR-30b-5p|hsa-miR-145-5p|hsa-miR-1343-3p|hsa-miR-15b-3p
R-HSA-170145	Phosphorylation of proteins involved in the G2/M transition by Cyclin A:Cdc2 complexes	https://reactome.org/PathwayBrowser/#/R-HSA-170145	0.10943	0.155118	hsa-miR-30b-5p|hsa-miR-3127-3p|hsa-miR-769-5p|hsa-miR-210-3p
R-HSA-6785470	tRNA processing in the mitochondrion	https://reactome.org/PathwayBrowser/#/R-HSA-6785470	0.110509	0.156526	hsa-miR-1343-3p|hsa-miR-210-3p|hsa-miR-30b-5p
R-HSA-71064	Lysine catabolism	https://reactome.org/PathwayBrowser/#/R-HSA-71064	0.112241	0.158857	hsa-miR-210-3p|hsa-miR-1343-3p|hsa-miR-502-3p|hsa-miR-532-3p
R-HSA-9636383	Prevention of phagosomal-lysosomal fusion	https://reactome.org/PathwayBrowser/#/R-HSA-9636383	0.112875	0.15963	hsa-miR-145-5p|hsa-miR-1343-3p|hsa-miR-500a-3p|hsa-miR-3615|hsa-miR-769-5p
R-HSA-176407	Conversion from APC/C:Cdc20 to APC/C:Cdh1 in late anaphase	https://reactome.org/PathwayBrowser/#/R-HSA-176407	0.114376	0.161403	hsa-miR-30b-5p|hsa-miR-210-3p|hsa-miR-223-3p|hsa-miR-3615|hsa-miR-744-5p|hsa-miR-199a-5p
R-HSA-190371	FGFR3b ligand binding and activation	https://reactome.org/PathwayBrowser/#/R-HSA-190371	0.114393	0.161403	hsa-miR-500a-3p|hsa-miR-145-5p|hsa-miR-210-3p
R-HSA-1963640	GRB2 events in ERBB2 signaling	https://reactome.org/PathwayBrowser/#/R-HSA-1963640	0.114376	0.161403	hsa-miR-1343-3p|hsa-miR-199a-5p|hsa-miR-30b-5p|hsa-miR-342-5p|hsa-miR-145-5p|hsa-miR-15b-3p
R-HSA-177135	Conjugation of benzoate with glycine	https://reactome.org/PathwayBrowser/#/R-HSA-177135	0.114703	0.161715	hsa-miR-1343-3p
R-HSA-418886	Netrin mediated repulsion signals	https://reactome.org/PathwayBrowser/#/R-HSA-418886	0.115082	0.161751	hsa-miR-532-3p|hsa-miR-1343-3p|hsa-miR-210-3p|hsa-miR-3127-3p
R-HSA-210747	Regulation of gene expression in early pancreatic precursor cells	https://reactome.org/PathwayBrowser/#/R-HSA-210747	0.115076	0.161751	hsa-miR-1343-3p|hsa-miR-744-5p
R-HSA-446388	Regulation of cytoskeletal remodeling and cell spreading by IPP complex components	https://reactome.org/PathwayBrowser/#/R-HSA-446388	0.115082	0.161751	hsa-miR-199a-5p|hsa-miR-532-3p|hsa-miR-1343-3p|hsa-miR-30b-5p
R-HSA-2142712	Synthesis of 12-eicosatetraenoic acid derivatives	https://reactome.org/PathwayBrowser/#/R-HSA-2142712	0.115076	0.161751	hsa-miR-1343-3p|hsa-miR-210-3p
R-HSA-9708296	tRNA-derived small RNA (tsRNA or tRNA-related fragment, tRF) biogenesis	https://reactome.org/PathwayBrowser/#/R-HSA-9708296	0.116185	0.163176	hsa-miR-1343-3p|hsa-miR-199a-5p|hsa-miR-30b-5p|hsa-miR-342-5p|hsa-miR-744-5p|hsa-miR-210-3p
R-HSA-193368	Synthesis of bile acids and bile salts via 7alpha-hydroxycholesterol	https://reactome.org/PathwayBrowser/#/R-HSA-193368	0.117335	0.164539	hsa-miR-1343-3p|hsa-miR-210-3p|hsa-miR-145-5p|hsa-miR-744-5p|hsa-miR-15b-3p
R-HSA-451308	Activation of Ca-permeable Kainate Receptor	https://reactome.org/PathwayBrowser/#/R-HSA-451308	0.117335	0.164539	hsa-miR-15b-3p|hsa-miR-3615|hsa-miR-1343-3p|hsa-miR-210-3p|hsa-miR-660-5p
R-HSA-381070	IRE1alpha activates chaperones	https://reactome.org/PathwayBrowser/#/R-HSA-381070	0.117951	0.165023	hsa-miR-199a-5p|hsa-miR-30b-5p|hsa-miR-145-5p|hsa-miR-502-3p
R-HSA-111931	PKA-mediated phosphorylation of CREB	https://reactome.org/PathwayBrowser/#/R-HSA-111931	0.117951	0.165023	hsa-miR-210-3p|hsa-miR-145-5p|hsa-miR-502-3p|hsa-miR-15b-3p
R-HSA-192814	vRNA Synthesis	https://reactome.org/PathwayBrowser/#/R-HSA-192814	0.117951	0.165023	hsa-miR-1343-3p|hsa-miR-199a-5p|hsa-miR-30b-5p|hsa-miR-500a-3p
R-HSA-5689901	Metalloprotease DUBs	https://reactome.org/PathwayBrowser/#/R-HSA-5689901	0.119865	0.167573	hsa-miR-1343-3p|hsa-miR-30b-5p|hsa-miR-210-3p|hsa-miR-3127-3p|hsa-miR-744-5p|hsa-miR-3615|hsa-miR-769-5p
R-HSA-8941284	RUNX2 regulates chondrocyte maturation	https://reactome.org/PathwayBrowser/#/R-HSA-8941284	0.120848	0.168819	hsa-miR-145-5p|hsa-miR-30b-5p|hsa-miR-342-5p|hsa-miR-210-3p
R-HSA-1462054	Alpha-defensins	https://reactome.org/PathwayBrowser/#/R-HSA-1462054	0.121404	0.169466	hsa-miR-1343-3p|hsa-miR-532-3p
R-HSA-4755510	SUMOylation of immune response proteins	https://reactome.org/PathwayBrowser/#/R-HSA-4755510	0.12187	0.169728	hsa-miR-532-3p|hsa-miR-210-3p|hsa-miR-296-5p|hsa-miR-504-5p|hsa-miR-199a-5p
R-HSA-9013700	NOTCH4 Activation and Transmission of Signal to the Nucleus	https://reactome.org/PathwayBrowser/#/R-HSA-9013700	0.121687	0.169728	hsa-miR-145-5p|hsa-miR-1343-3p|hsa-miR-199a-5p|hsa-miR-30b-5p|hsa-miR-210-3p|hsa-miR-500a-3p
R-HSA-435368	Zinc efflux and compartmentalization by the SLC30 family	https://reactome.org/PathwayBrowser/#/R-HSA-435368	0.12187	0.169728	hsa-miR-1343-3p|hsa-miR-210-3p|hsa-miR-145-5p|hsa-miR-199a-5p|hsa-miR-30b-5p
R-HSA-937072	TRAF6-mediated induction of TAK1 complex within TLR4 complex	https://reactome.org/PathwayBrowser/#/R-HSA-937072	0.125418	0.174537	hsa-miR-744-5p|hsa-miR-1343-3p|hsa-miR-210-3p|hsa-miR-30b-5p|hsa-miR-3615|hsa-miR-769-5p
R-HSA-9603505	NTRK3 as a dependence receptor	https://reactome.org/PathwayBrowser/#/R-HSA-9603505	0.126324	0.175663	hsa-miR-504-5p|hsa-miR-532-3p|hsa-miR-210-3p
R-HSA-1369062	ABC transporters in lipid homeostasis	https://reactome.org/PathwayBrowser/#/R-HSA-1369062	0.126726	0.175955	hsa-miR-210-3p|hsa-miR-1343-3p|hsa-miR-30b-5p|hsa-miR-502-3p
R-HSA-190370	FGFR1b ligand binding and activation	https://reactome.org/PathwayBrowser/#/R-HSA-190370	0.126726	0.175955	hsa-miR-532-3p|hsa-miR-1343-3p|hsa-miR-145-5p|hsa-miR-210-3p
R-HSA-2024101	CS/DS degradation	https://reactome.org/PathwayBrowser/#/R-HSA-2024101	0.128807	0.178439	hsa-miR-145-5p|hsa-miR-210-3p|hsa-miR-1343-3p|hsa-miR-532-3p|hsa-miR-30b-5p
R-HSA-5654687	Downstream signaling of activated FGFR1	https://reactome.org/PathwayBrowser/#/R-HSA-5654687	0.128807	0.178439	hsa-miR-532-3p|hsa-miR-145-5p|hsa-miR-210-3p|hsa-miR-1343-3p|hsa-miR-502-3p
R-HSA-197264	Nicotinamide salvaging	https://reactome.org/PathwayBrowser/#/R-HSA-197264	0.128807	0.178439	hsa-miR-500a-3p|hsa-miR-210-3p|hsa-miR-145-5p|hsa-miR-1343-3p|hsa-miR-504-5p
R-HSA-2025928	Calcineurin activates NFAT	https://reactome.org/PathwayBrowser/#/R-HSA-2025928	0.129198	0.178709	hsa-miR-30b-5p|hsa-miR-660-5p|hsa-miR-145-5p|hsa-miR-3615|hsa-miR-210-3p|hsa-miR-3127-3p
R-HSA-171319	Telomere Extension By Telomerase	https://reactome.org/PathwayBrowser/#/R-HSA-171319	0.129198	0.178709	hsa-miR-210-3p|hsa-miR-660-5p|hsa-miR-15b-3p|hsa-miR-1343-3p|hsa-miR-500a-3p|hsa-miR-145-5p
R-HSA-140837	Intrinsic Pathway of Fibrin Clot Formation	https://reactome.org/PathwayBrowser/#/R-HSA-140837	0.129705	0.179275	hsa-miR-1343-3p|hsa-miR-210-3p|hsa-miR-199a-5p|hsa-miR-502-3p
R-HSA-75157	FasL/ CD95L signaling	https://reactome.org/PathwayBrowser/#/R-HSA-75157	0.130389	0.179678	hsa-miR-504-5p|hsa-miR-1343-3p|hsa-miR-210-3p
R-HSA-392154	Nitric oxide stimulates guanylate cyclase	https://reactome.org/PathwayBrowser/#/R-HSA-392154	0.130389	0.179678	hsa-miR-30b-5p|hsa-miR-15b-3p|hsa-miR-210-3p
R-HSA-1237112	Methionine salvage pathway	https://reactome.org/PathwayBrowser/#/R-HSA-1237112	0.130389	0.179678	hsa-miR-199a-5p|hsa-miR-210-3p|hsa-miR-502-3p
R-HSA-3249367	STAT6-mediated induction of chemokines	https://reactome.org/PathwayBrowser/#/R-HSA-3249367	0.130389	0.179678	hsa-miR-210-3p|hsa-miR-30b-5p|hsa-miR-660-5p
R-HSA-75158	TRAIL signaling	https://reactome.org/PathwayBrowser/#/R-HSA-75158	0.131155	0.180597	hsa-miR-199a-5p|hsa-miR-210-3p|hsa-miR-30b-5p|hsa-miR-769-5p|hsa-miR-1343-3p
R-HSA-9630221	Defective NTHL1 substrate processing	https://reactome.org/PathwayBrowser/#/R-HSA-9630221	0.132441	0.182094	hsa-miR-210-3p
R-HSA-9630222	Defective NTHL1 substrate binding	https://reactome.org/PathwayBrowser/#/R-HSA-9630222	0.132441	0.182094	hsa-miR-210-3p
R-HSA-5654719	SHC-mediated cascade:FGFR4	https://reactome.org/PathwayBrowser/#/R-HSA-5654719	0.133026	0.182761	hsa-miR-145-5p|hsa-miR-1343-3p|hsa-miR-199a-5p|hsa-miR-30b-5p|hsa-miR-532-3p|hsa-miR-210-3p
R-HSA-2022923	Dermatan sulfate biosynthesis	https://reactome.org/PathwayBrowser/#/R-HSA-2022923	0.13352	0.183165	hsa-miR-145-5p|hsa-miR-210-3p|hsa-miR-1343-3p|hsa-miR-502-3p|hsa-miR-3615
R-HSA-422085	Synthesis, secretion, and deacylation of Ghrelin	https://reactome.org/PathwayBrowser/#/R-HSA-422085	0.13352	0.183165	hsa-miR-210-3p|hsa-miR-30b-5p|hsa-miR-502-3p|hsa-miR-145-5p|hsa-miR-199a-5p
R-HSA-167021	PLC-gamma1 signalling	https://reactome.org/PathwayBrowser/#/R-HSA-167021	0.134285	0.184076	hsa-miR-769-5p|hsa-miR-1343-3p
R-HSA-3595174	Defective CHST14 causes EDS, musculocontractural type	https://reactome.org/PathwayBrowser/#/R-HSA-3595174	0.135741	0.185933	hsa-miR-145-5p|hsa-miR-210-3p|hsa-miR-1343-3p|hsa-miR-3615
R-HSA-933543	NF-kB activation through FADD/RIP-1 pathway mediated by caspase-8 and -10	https://reactome.org/PathwayBrowser/#/R-HSA-933543	0.138301	0.189297	hsa-miR-504-5p|hsa-miR-210-3p|hsa-miR-744-5p|hsa-miR-223-3p|hsa-miR-532-3p
R-HSA-2142789	Ubiquinol biosynthesis	https://reactome.org/PathwayBrowser/#/R-HSA-2142789	0.138643	0.189482	hsa-miR-210-3p|hsa-miR-30b-5p|hsa-miR-1343-3p
R-HSA-209822	Glycoprotein hormones	https://reactome.org/PathwayBrowser/#/R-HSA-209822	0.138643	0.189482	hsa-miR-30b-5p|hsa-miR-1343-3p|hsa-miR-210-3p
R-HSA-72731	Recycling of eIF2:GDP	https://reactome.org/PathwayBrowser/#/R-HSA-72731	0.138798	0.189552	hsa-miR-1343-3p|hsa-miR-210-3p|hsa-miR-500a-3p|hsa-miR-502-3p
R-HSA-9013508	NOTCH3 Intracellular Domain Regulates Transcription	https://reactome.org/PathwayBrowser/#/R-HSA-9013508	0.140413	0.191466	hsa-miR-1343-3p|hsa-miR-744-5p|hsa-miR-145-5p|hsa-miR-210-3p|hsa-miR-30b-5p|hsa-miR-15b-3p|hsa-miR-502-3p
R-HSA-141430	Inactivation of APC/C via direct inhibition of the APC/C complex	https://reactome.org/PathwayBrowser/#/R-HSA-141430	0.140822	0.191466	hsa-miR-30b-5p|hsa-miR-210-3p|hsa-miR-223-3p|hsa-miR-3615|hsa-miR-744-5p|hsa-miR-199a-5p
R-HSA-176409	APC/C:Cdc20 mediated degradation of mitotic proteins	https://reactome.org/PathwayBrowser/#/R-HSA-176409	0.140822	0.191466	hsa-miR-30b-5p|hsa-miR-210-3p|hsa-miR-223-3p|hsa-miR-3615|hsa-miR-744-5p|hsa-miR-199a-5p
R-HSA-379398	Enzymatic degradation of Dopamine by monoamine oxidase	https://reactome.org/PathwayBrowser/#/R-HSA-379398	0.140827	0.191466	hsa-miR-199a-5p|hsa-miR-210-3p
R-HSA-2187335	The retinoid cycle in cones (daylight vision)	https://reactome.org/PathwayBrowser/#/R-HSA-2187335	0.140827	0.191466	hsa-miR-1343-3p|hsa-miR-210-3p
R-HSA-168330	Viral RNP Complexes in the Host Cell Nucleus	https://reactome.org/PathwayBrowser/#/R-HSA-168330	0.140827	0.191466	hsa-miR-3615|hsa-miR-30b-5p
R-HSA-2029481	FCGR activation	https://reactome.org/PathwayBrowser/#/R-HSA-2029481	0.141879	0.19261	hsa-miR-210-3p|hsa-miR-145-5p|hsa-miR-30b-5p|hsa-miR-3127-3p
R-HSA-5603029	IkBA variant leads to EDA-ID	https://reactome.org/PathwayBrowser/#/R-HSA-5603029	0.141879	0.19261	hsa-miR-532-3p|hsa-miR-210-3p|hsa-miR-199a-5p|hsa-miR-223-3p
R-HSA-9687136	Aberrant regulation of mitotic exit in cancer due to RB1 defects	https://reactome.org/PathwayBrowser/#/R-HSA-9687136	0.142799	0.193715	hsa-miR-30b-5p|hsa-miR-210-3p|hsa-miR-223-3p|hsa-miR-3615|hsa-miR-744-5p|hsa-miR-199a-5p
R-HSA-8849469	PTK6 Regulates RTKs and Their Effectors AKT1 and DOK1	https://reactome.org/PathwayBrowser/#/R-HSA-8849469	0.143147	0.194044	hsa-miR-1343-3p|hsa-miR-210-3p|hsa-miR-145-5p|hsa-miR-3615|hsa-miR-769-5p
R-HSA-381033	ATF6 (ATF6-alpha) activates chaperones	https://reactome.org/PathwayBrowser/#/R-HSA-381033	0.144984	0.196388	hsa-miR-30b-5p|hsa-miR-210-3p|hsa-miR-199a-5p|hsa-miR-145-5p
R-HSA-983712	Ion channel transport	https://reactome.org/PathwayBrowser/#/R-HSA-983712	0.146787	0.198684	hsa-miR-199a-5p|hsa-miR-504-5p|hsa-miR-1343-3p|hsa-miR-210-3p|hsa-miR-502-3p|hsa-miR-30b-5p
R-HSA-2243919	Crosslinking of collagen fibrils	https://reactome.org/PathwayBrowser/#/R-HSA-2243919	0.148797	0.201256	hsa-miR-1343-3p|hsa-miR-145-5p|hsa-miR-199a-5p|hsa-miR-210-3p|hsa-miR-744-5p|hsa-miR-769-5p
R-HSA-5619058	Defective SLCO1B3 causes hyperbilirubinemia, Rotor type (HBLRR)	https://reactome.org/PathwayBrowser/#/R-HSA-5619058	0.149808	0.202026	hsa-miR-210-3p
R-HSA-444411	Rhesus glycoproteins mediate ammonium transport.	https://reactome.org/PathwayBrowser/#/R-HSA-444411	0.149808	0.202026	hsa-miR-1343-3p
R-HSA-5657562	Essential fructosuria	https://reactome.org/PathwayBrowser/#/R-HSA-5657562	0.149808	0.202026	hsa-miR-1343-3p
R-HSA-5619095	Defective SLCO2A1 causes primary, autosomal recessive hypertrophic osteoarthropathy 2 (PHOAR2)	https://reactome.org/PathwayBrowser/#/R-HSA-5619095	0.149808	0.202026	hsa-miR-210-3p
R-HSA-5676594	TNF receptor superfamily (TNFSF) members mediating non-canonical NF-kB pathway	https://reactome.org/PathwayBrowser/#/R-HSA-5676594	0.150537	0.202859	hsa-miR-1343-3p|hsa-miR-210-3p|hsa-miR-145-5p|hsa-miR-30b-5p|hsa-miR-500a-3p
R-HSA-70635	Urea cycle	https://reactome.org/PathwayBrowser/#/R-HSA-70635	0.151314	0.203606	hsa-miR-15b-3p|hsa-miR-210-3p|hsa-miR-1343-3p
R-HSA-9037629	Lewis blood group biosynthesis	https://reactome.org/PathwayBrowser/#/R-HSA-9037629	0.151265	0.203606	hsa-miR-744-5p|hsa-miR-30b-5p|hsa-miR-210-3p|hsa-miR-1343-3p
R-HSA-975577	N-Glycan antennae elongation	https://reactome.org/PathwayBrowser/#/R-HSA-975577	0.15285	0.205522	hsa-miR-210-3p|hsa-miR-30b-5p|hsa-miR-342-5p|hsa-miR-1343-3p|hsa-miR-532-3p|hsa-miR-199a-5p
R-HSA-1912399	Pre-NOTCH Processing in the Endoplasmic Reticulum	https://reactome.org/PathwayBrowser/#/R-HSA-1912399	0.153031	0.205615	hsa-miR-1343-3p|hsa-miR-30b-5p|hsa-miR-532-3p|hsa-miR-145-5p|hsa-miR-210-3p
R-HSA-379397	Enzymatic degradation of dopamine by COMT	https://reactome.org/PathwayBrowser/#/R-HSA-379397	0.154087	0.206881	hsa-miR-199a-5p|hsa-miR-210-3p
R-HSA-5607763	CLEC7A (Dectin-1) induces NFAT activation	https://reactome.org/PathwayBrowser/#/R-HSA-5607763	0.154892	0.20781	hsa-miR-30b-5p|hsa-miR-660-5p|hsa-miR-210-3p|hsa-miR-145-5p|hsa-miR-3615|hsa-miR-3127-3p
R-HSA-8983711	OAS antiviral response	https://reactome.org/PathwayBrowser/#/R-HSA-8983711	0.15554	0.208314	hsa-miR-210-3p|hsa-miR-1343-3p|hsa-miR-145-5p|hsa-miR-3615|hsa-miR-500a-3p
R-HSA-9707587	Regulation of HMOX1 expression and activity	https://reactome.org/PathwayBrowser/#/R-HSA-9707587	0.15554	0.208314	hsa-miR-210-3p|hsa-miR-15b-3p|hsa-miR-502-3p|hsa-miR-532-3p|hsa-miR-660-5p
R-HSA-5083632	Defective C1GALT1C1 causes TNPS	https://reactome.org/PathwayBrowser/#/R-HSA-5083632	0.155609	0.208314	hsa-miR-210-3p|hsa-miR-1343-3p|hsa-miR-145-5p
R-HSA-442660	Na+/Cl- dependent neurotransmitter transporters	https://reactome.org/PathwayBrowser/#/R-HSA-442660	0.157636	0.210872	hsa-miR-30b-5p|hsa-miR-1343-3p|hsa-miR-210-3p|hsa-miR-532-3p
R-HSA-8949613	Cristae formation	https://reactome.org/PathwayBrowser/#/R-HSA-8949613	0.159008	0.212552	hsa-miR-210-3p|hsa-miR-744-5p|hsa-miR-1343-3p|hsa-miR-15b-3p|hsa-miR-30b-5p|hsa-miR-342-5p
R-HSA-9768777	Regulation of NPAS4 gene transcription	https://reactome.org/PathwayBrowser/#/R-HSA-9768777	0.160603	0.214528	hsa-miR-296-5p|hsa-miR-532-3p|hsa-miR-30b-5p|hsa-miR-660-5p|hsa-miR-210-3p
R-HSA-5654720	PI-3K cascade:FGFR4	https://reactome.org/PathwayBrowser/#/R-HSA-5654720	0.16108	0.214852	hsa-miR-145-5p|hsa-miR-30b-5p|hsa-miR-532-3p|hsa-miR-1343-3p|hsa-miR-210-3p|hsa-miR-744-5p
R-HSA-9627069	Regulation of the apoptosome activity	https://reactome.org/PathwayBrowser/#/R-HSA-9627069	0.16108	0.214852	hsa-miR-502-3p|hsa-miR-210-3p|hsa-miR-30b-5p|hsa-miR-500a-3p|hsa-miR-532-3p|hsa-miR-1343-3p
R-HSA-5579015	Defective CYP26B1 causes RHFCA	https://reactome.org/PathwayBrowser/#/R-HSA-5579015	0.166812	0.220249	hsa-miR-1343-3p
R-HSA-9673324	WNT5:FZD7-mediated leishmania damping	https://reactome.org/PathwayBrowser/#/R-HSA-9673324	0.165256	0.220249	hsa-miR-30b-5p|hsa-miR-210-3p|hsa-miR-145-5p|hsa-miR-744-5p|hsa-miR-1343-3p|hsa-miR-199a-5p
R-HSA-166662	Lectin pathway of complement activation	https://reactome.org/PathwayBrowser/#/R-HSA-166662	0.166812	0.220249	hsa-miR-1343-3p
R-HSA-8940973	RUNX2 regulates osteoblast differentiation	https://reactome.org/PathwayBrowser/#/R-HSA-8940973	0.165785	0.220249	hsa-miR-210-3p|hsa-miR-145-5p|hsa-miR-30b-5p|hsa-miR-502-3p|hsa-miR-199a-5p|hsa-miR-1343-3p|hsa-miR-3127-3p
R-HSA-205017	NFG and proNGF binds to p75NTR	https://reactome.org/PathwayBrowser/#/R-HSA-205017	0.166812	0.220249	hsa-miR-1343-3p
R-HSA-2206285	MPS VI - Maroteaux-Lamy syndrome	https://reactome.org/PathwayBrowser/#/R-HSA-2206285	0.166812	0.220249	hsa-miR-1343-3p
R-HSA-351143	Agmatine biosynthesis	https://reactome.org/PathwayBrowser/#/R-HSA-351143	0.166812	0.220249	hsa-miR-1343-3p
R-HSA-211994	Sterols are 12-hydroxylated by CYP8B1	https://reactome.org/PathwayBrowser/#/R-HSA-211994	0.166812	0.220249	hsa-miR-1343-3p
R-HSA-163316	Mitochondrial transcription termination	https://reactome.org/PathwayBrowser/#/R-HSA-163316	0.166812	0.220249	hsa-miR-210-3p
R-HSA-4755579	Defective SRD5A3 causes SRD5A3-CDG, KHRZ	https://reactome.org/PathwayBrowser/#/R-HSA-4755579	0.166812	0.220249	hsa-miR-210-3p
R-HSA-166020	Transfer of LPS from LBP carrier to CD14	https://reactome.org/PathwayBrowser/#/R-HSA-166020	0.166812	0.220249	hsa-miR-1343-3p
R-HSA-187042	TRKA activation by NGF	https://reactome.org/PathwayBrowser/#/R-HSA-187042	0.166812	0.220249	hsa-miR-1343-3p
R-HSA-112310	Neurotransmitter release cycle	https://reactome.org/PathwayBrowser/#/R-HSA-112310	0.166812	0.220249	hsa-miR-1343-3p
R-HSA-8981607	Intracellular oxygen transport	https://reactome.org/PathwayBrowser/#/R-HSA-8981607	0.166812	0.220249	hsa-miR-1343-3p
R-HSA-192905	vRNP Assembly	https://reactome.org/PathwayBrowser/#/R-HSA-192905	0.167353	0.220269	hsa-miR-210-3p|hsa-miR-30b-5p|hsa-miR-342-5p|hsa-miR-1343-3p
R-HSA-139853	Elevation of cytosolic Ca2+ levels	https://reactome.org/PathwayBrowser/#/R-HSA-139853	0.167353	0.220269	hsa-miR-1343-3p|hsa-miR-210-3p|hsa-miR-500a-3p|hsa-miR-296-5p
R-HSA-73943	Reversal of alkylation damage by DNA dioxygenases	https://reactome.org/PathwayBrowser/#/R-HSA-73943	0.167549	0.220269	hsa-miR-769-5p|hsa-miR-504-5p
R-HSA-727802	Transport of nucleotide sugars	https://reactome.org/PathwayBrowser/#/R-HSA-727802	0.167353	0.220269	hsa-miR-1343-3p|hsa-miR-30b-5p|hsa-miR-3605-3p|hsa-miR-210-3p
R-HSA-8852405	Signaling by MST1	https://reactome.org/PathwayBrowser/#/R-HSA-8852405	0.167549	0.220269	hsa-miR-145-5p|hsa-miR-210-3p
R-HSA-70350	Fructose catabolism	https://reactome.org/PathwayBrowser/#/R-HSA-70350	0.167549	0.220269	hsa-miR-1343-3p|hsa-miR-210-3p
R-HSA-389661	Glyoxylate metabolism and glycine degradation	https://reactome.org/PathwayBrowser/#/R-HSA-389661	0.168303	0.220943	hsa-miR-769-5p|hsa-miR-210-3p|hsa-miR-296-5p|hsa-miR-1343-3p|hsa-miR-199a-5p
R-HSA-111469	SMAC, XIAP-regulated apoptotic response	https://reactome.org/PathwayBrowser/#/R-HSA-111469	0.168303	0.220943	hsa-miR-30b-5p|hsa-miR-500a-3p|hsa-miR-532-3p|hsa-miR-1343-3p|hsa-miR-145-5p
R-HSA-2564830	Cytosolic iron-sulfur cluster assembly	https://reactome.org/PathwayBrowser/#/R-HSA-2564830	0.170632	0.22384	hsa-miR-1343-3p|hsa-miR-504-5p|hsa-miR-210-3p|hsa-miR-660-5p
R-HSA-5601884	PIWI-interacting RNA (piRNA) biogenesis	https://reactome.org/PathwayBrowser/#/R-HSA-5601884	0.171591	0.224937	hsa-miR-210-3p|hsa-miR-30b-5p|hsa-miR-342-5p|hsa-miR-1343-3p|hsa-miR-3605-3p|hsa-miR-660-5p
R-HSA-425381	Bicarbonate transporters	https://reactome.org/PathwayBrowser/#/R-HSA-425381	0.173932	0.227679	hsa-miR-15b-3p|hsa-miR-30b-5p|hsa-miR-1343-3p|hsa-miR-210-3p
R-HSA-2162123	Synthesis of Prostaglandins (PG) and Thromboxanes (TX)	https://reactome.org/PathwayBrowser/#/R-HSA-2162123	0.173932	0.227679	hsa-miR-500a-3p|hsa-miR-210-3p|hsa-miR-1343-3p|hsa-miR-15b-3p
R-HSA-77352	Beta oxidation of butanoyl-CoA to acetyl-CoA	https://reactome.org/PathwayBrowser/#/R-HSA-77352	0.174344	0.22773	hsa-miR-210-3p|hsa-miR-1343-3p
R-HSA-1614603	Cysteine formation from homocysteine	https://reactome.org/PathwayBrowser/#/R-HSA-1614603	0.174344	0.22773	hsa-miR-1343-3p|hsa-miR-296-5p
R-HSA-964739	N-glycan trimming and elongation in the cis-Golgi	https://reactome.org/PathwayBrowser/#/R-HSA-964739	0.174344	0.22773	hsa-miR-30b-5p|hsa-miR-210-3p
R-HSA-389356	CD28 co-stimulation	https://reactome.org/PathwayBrowser/#/R-HSA-389356	0.17725	0.230947	hsa-miR-210-3p|hsa-miR-145-5p|hsa-miR-30b-5p|hsa-miR-3127-3p
R-HSA-5686938	Regulation of TLR by endogenous ligand	https://reactome.org/PathwayBrowser/#/R-HSA-5686938	0.177564	0.230947	hsa-miR-1343-3p|hsa-miR-210-3p|hsa-miR-145-5p
R-HSA-196819	Vitamin B1 (thiamin) metabolism	https://reactome.org/PathwayBrowser/#/R-HSA-196819	0.177564	0.230947	hsa-miR-199a-5p|hsa-miR-504-5p|hsa-miR-210-3p
R-HSA-176034	Interactions of Tat with host cellular proteins	https://reactome.org/PathwayBrowser/#/R-HSA-176034	0.177564	0.230947	hsa-miR-3615|hsa-miR-660-5p|hsa-miR-744-5p
R-HSA-175567	Integration of viral DNA into host genomic DNA	https://reactome.org/PathwayBrowser/#/R-HSA-175567	0.177564	0.230947	hsa-miR-145-5p|hsa-miR-1343-3p|hsa-miR-199a-5p
R-HSA-177539	Autointegration results in viral DNA circles	https://reactome.org/PathwayBrowser/#/R-HSA-177539	0.177564	0.230947	hsa-miR-145-5p|hsa-miR-1343-3p|hsa-miR-199a-5p
R-HSA-3595177	Defective CHSY1 causes TPBS	https://reactome.org/PathwayBrowser/#/R-HSA-3595177	0.180586	0.234544	hsa-miR-145-5p|hsa-miR-210-3p|hsa-miR-1343-3p|hsa-miR-532-3p
R-HSA-8847453	Synthesis of PIPs in the nucleus	https://reactome.org/PathwayBrowser/#/R-HSA-8847453	0.180586	0.234544	hsa-miR-30b-5p|hsa-miR-1343-3p|hsa-miR-210-3p|hsa-miR-532-3p
R-HSA-70370	Galactose catabolism	https://reactome.org/PathwayBrowser/#/R-HSA-70370	0.181176	0.23481	hsa-miR-30b-5p|hsa-miR-210-3p
R-HSA-174577	Activation of C3 and C5	https://reactome.org/PathwayBrowser/#/R-HSA-174577	0.181176	0.23481	hsa-miR-210-3p|hsa-miR-1343-3p
R-HSA-8964572	Lipid particle organization	https://reactome.org/PathwayBrowser/#/R-HSA-8964572	0.181176	0.23481	hsa-miR-1343-3p|hsa-miR-210-3p
R-HSA-391160	Signal regulatory protein family interactions	https://reactome.org/PathwayBrowser/#/R-HSA-391160	0.181405	0.23494	hsa-miR-769-5p|hsa-miR-1343-3p|hsa-miR-210-3p|hsa-miR-145-5p|hsa-miR-3127-3p
R-HSA-390651	Dopamine receptors	https://reactome.org/PathwayBrowser/#/R-HSA-390651	0.18346	0.236932	hsa-miR-1343-3p
R-HSA-193993	Mineralocorticoid biosynthesis	https://reactome.org/PathwayBrowser/#/R-HSA-193993	0.18346	0.236932	hsa-miR-210-3p
R-HSA-3296197	Hydroxycarboxylic acid-binding receptors	https://reactome.org/PathwayBrowser/#/R-HSA-3296197	0.18346	0.236932	hsa-miR-1343-3p
R-HSA-9635644	Inhibition of membrane repair	https://reactome.org/PathwayBrowser/#/R-HSA-9635644	0.18346	0.236932	hsa-miR-500a-3p
R-HSA-9027276	Erythropoietin activates Phosphoinositide-3-kinase (PI3K)	https://reactome.org/PathwayBrowser/#/R-HSA-9027276	0.184063	0.237375	hsa-miR-210-3p|hsa-miR-30b-5p|hsa-miR-145-5p|hsa-miR-223-3p|hsa-miR-3127-3p
R-HSA-8937144	Aryl hydrocarbon receptor signalling	https://reactome.org/PathwayBrowser/#/R-HSA-8937144	0.184063	0.237375	hsa-miR-145-5p|hsa-miR-502-3p|hsa-miR-30b-5p|hsa-miR-500a-3p|hsa-miR-1343-3p
R-HSA-948021	Transport to the Golgi and subsequent modification	https://reactome.org/PathwayBrowser/#/R-HSA-948021	0.186546	0.240407	hsa-miR-15b-3p|hsa-miR-500a-3p|hsa-miR-210-3p
R-HSA-5221030	TET1,2,3 and TDG demethylate DNA	https://reactome.org/PathwayBrowser/#/R-HSA-5221030	0.186733	0.240479	hsa-miR-210-3p|hsa-miR-199a-5p|hsa-miR-30b-5p|hsa-miR-500a-3p|hsa-miR-502-3p
R-HSA-159418	Recycling of bile acids and salts	https://reactome.org/PathwayBrowser/#/R-HSA-159418	0.187312	0.241056	hsa-miR-1343-3p|hsa-miR-210-3p|hsa-miR-145-5p|hsa-miR-744-5p
R-HSA-71737	Pyrophosphate hydrolysis	https://reactome.org/PathwayBrowser/#/R-HSA-71737	0.188041	0.241653	hsa-miR-1343-3p|hsa-miR-210-3p
R-HSA-162599	Late Phase of HIV Life Cycle	https://reactome.org/PathwayBrowser/#/R-HSA-162599	0.188041	0.241653	hsa-miR-744-5p|hsa-miR-210-3p
R-HSA-1538133	G0 and Early G1	https://reactome.org/PathwayBrowser/#/R-HSA-1538133	0.188883	0.242565	hsa-miR-1343-3p|hsa-miR-210-3p|hsa-miR-769-5p|hsa-miR-3127-3p|hsa-miR-30b-5p|hsa-miR-342-5p
R-HSA-5674499	Negative feedback regulation of MAPK pathway	https://reactome.org/PathwayBrowser/#/R-HSA-5674499	0.189415	0.243078	hsa-miR-502-3p|hsa-miR-210-3p|hsa-miR-296-5p|hsa-miR-769-5p|hsa-miR-1343-3p
R-HSA-2046105	Linoleic acid (LA) metabolism	https://reactome.org/PathwayBrowser/#/R-HSA-2046105	0.190701	0.244386	hsa-miR-30b-5p|hsa-miR-210-3p|hsa-miR-1343-3p|hsa-miR-223-3p
R-HSA-2022377	Metabolism of Angiotensinogen to Angiotensins	https://reactome.org/PathwayBrowser/#/R-HSA-2022377	0.190701	0.244386	hsa-miR-296-5p|hsa-miR-210-3p|hsa-miR-145-5p|hsa-miR-1343-3p
R-HSA-8941856	RUNX3 regulates NOTCH signaling	https://reactome.org/PathwayBrowser/#/R-HSA-8941856	0.191083	0.244532	hsa-miR-744-5p|hsa-miR-1343-3p|hsa-miR-145-5p|hsa-miR-199a-5p|hsa-miR-30b-5p|hsa-miR-210-3p
R-HSA-1483226	Synthesis of PI	https://reactome.org/PathwayBrowser/#/R-HSA-1483226	0.191074	0.244532	hsa-miR-30b-5p|hsa-miR-1343-3p|hsa-miR-210-3p
R-HSA-204174	Regulation of pyruvate dehydrogenase (PDH) complex	https://reactome.org/PathwayBrowser/#/R-HSA-204174	0.192108	0.245501	hsa-miR-30b-5p|hsa-miR-1343-3p|hsa-miR-210-3p|hsa-miR-660-5p|hsa-miR-502-3p
R-HSA-388844	Receptor-type tyrosine-protein phosphatases	https://reactome.org/PathwayBrowser/#/R-HSA-388844	0.192108	0.245501	hsa-miR-1343-3p|hsa-miR-532-3p|hsa-miR-30b-5p|hsa-miR-210-3p|hsa-miR-15b-3p
R-HSA-77111	Synthesis of Ketone Bodies	https://reactome.org/PathwayBrowser/#/R-HSA-77111	0.194934	0.248592	hsa-miR-210-3p|hsa-miR-1343-3p
R-HSA-5660862	Defective SLC7A7 causes lysinuric protein intolerance (LPI)	https://reactome.org/PathwayBrowser/#/R-HSA-5660862	0.194934	0.248592	hsa-miR-1343-3p|hsa-miR-210-3p
R-HSA-5619111	Defective SLC20A2 causes idiopathic basal ganglia calcification 1 (IBGC1)	https://reactome.org/PathwayBrowser/#/R-HSA-5619111	0.194934	0.248592	hsa-miR-30b-5p|hsa-miR-1343-3p
R-HSA-75153	Apoptotic execution phase	https://reactome.org/PathwayBrowser/#/R-HSA-75153	0.195626	0.249127	hsa-miR-210-3p|hsa-miR-30b-5p|hsa-miR-1343-3p
R-HSA-5660489	MTF1 activates gene expression	https://reactome.org/PathwayBrowser/#/R-HSA-5660489	0.195626	0.249127	hsa-miR-744-5p|hsa-miR-1343-3p|hsa-miR-342-5p
R-HSA-9634635	Estrogen-stimulated signaling through PRKCZ	https://reactome.org/PathwayBrowser/#/R-HSA-9634635	0.197528	0.251375	hsa-miR-502-3p|hsa-miR-210-3p|hsa-miR-199a-5p|hsa-miR-30b-5p|hsa-miR-1343-3p
R-HSA-380095	Tachykinin receptors bind tachykinins	https://reactome.org/PathwayBrowser/#/R-HSA-380095	0.199762	0.253688	hsa-miR-210-3p
R-HSA-9636467	Blockage of phagosome acidification	https://reactome.org/PathwayBrowser/#/R-HSA-9636467	0.199762	0.253688	hsa-miR-199a-5p
R-HSA-5619068	Defective SLC2A10 causes arterial tortuosity syndrome (ATS)	https://reactome.org/PathwayBrowser/#/R-HSA-5619068	0.199762	0.253688	hsa-miR-210-3p
R-HSA-165181	Inhibition of TSC complex formation by PKB	https://reactome.org/PathwayBrowser/#/R-HSA-165181	0.2002	0.253891	hsa-miR-342-5p|hsa-miR-3615|hsa-miR-532-3p
R-HSA-390918	Peroxisomal lipid metabolism	https://reactome.org/PathwayBrowser/#/R-HSA-390918	0.2002	0.253891	hsa-miR-15b-3p|hsa-miR-145-5p|hsa-miR-210-3p
R-HSA-3656243	Defective ST3GAL3 causes MCT12 and EIEE15	https://reactome.org/PathwayBrowser/#/R-HSA-3656243	0.201852	0.255456	hsa-miR-30b-5p|hsa-miR-744-5p
R-HSA-804914	Transport of fatty acids	https://reactome.org/PathwayBrowser/#/R-HSA-804914	0.201852	0.255456	hsa-miR-145-5p|hsa-miR-210-3p
R-HSA-417973	Adenosine P1 receptors	https://reactome.org/PathwayBrowser/#/R-HSA-417973	0.201852	0.255456	hsa-miR-1343-3p|hsa-miR-210-3p
R-HSA-2179392	EGFR Transactivation by Gastrin	https://reactome.org/PathwayBrowser/#/R-HSA-2179392	0.202992	0.256721	hsa-miR-1343-3p|hsa-miR-199a-5p|hsa-miR-30b-5p|hsa-miR-145-5p|hsa-miR-3605-3p
R-HSA-8851680	Butyrophilin (BTN) family interactions	https://reactome.org/PathwayBrowser/#/R-HSA-8851680	0.204795	0.258822	hsa-miR-210-3p|hsa-miR-3127-3p|hsa-miR-1343-3p
R-HSA-5685938	HDR through Single Strand Annealing (SSA)	https://reactome.org/PathwayBrowser/#/R-HSA-5685938	0.206698	0.261047	hsa-miR-532-3p|hsa-miR-210-3p|hsa-miR-145-5p|hsa-miR-30b-5p|hsa-miR-3615|hsa-miR-1343-3p
R-HSA-75896	Plasmalogen biosynthesis	https://reactome.org/PathwayBrowser/#/R-HSA-75896	0.208791	0.262603	hsa-miR-3127-3p|hsa-miR-210-3p
R-HSA-159763	Transport of gamma-carboxylated protein precursors from the endoplasmic reticulum to the Golgi apparatus	https://reactome.org/PathwayBrowser/#/R-HSA-159763	0.208791	0.262603	hsa-miR-1343-3p|hsa-miR-210-3p
R-HSA-390666	Serotonin receptors	https://reactome.org/PathwayBrowser/#/R-HSA-390666	0.208791	0.262603	hsa-miR-145-5p|hsa-miR-1343-3p
R-HSA-9034015	Signaling by NTRK3 (TRKC)	https://reactome.org/PathwayBrowser/#/R-HSA-9034015	0.208791	0.262603	hsa-miR-1343-3p|hsa-miR-210-3p
R-HSA-3656225	Defective CHST6 causes MCDC1	https://reactome.org/PathwayBrowser/#/R-HSA-3656225	0.208791	0.262603	hsa-miR-30b-5p|hsa-miR-1343-3p
R-HSA-3359473	Defective MMADHC causes MMAHCD	https://reactome.org/PathwayBrowser/#/R-HSA-3359473	0.208791	0.262603	hsa-miR-342-5p|hsa-miR-1343-3p
R-HSA-5693616	Presynaptic phase of homologous DNA pairing and strand exchange	https://reactome.org/PathwayBrowser/#/R-HSA-5693616	0.208958	0.262632	hsa-miR-210-3p|hsa-miR-502-3p|hsa-miR-145-5p|hsa-miR-30b-5p|hsa-miR-3615|hsa-miR-1343-3p
R-HSA-2142770	Synthesis of 15-eicosatetraenoic acid derivatives	https://reactome.org/PathwayBrowser/#/R-HSA-2142770	0.209409	0.262839	hsa-miR-500a-3p|hsa-miR-210-3p|hsa-miR-1343-3p
R-HSA-844455	The NLRP1 inflammasome	https://reactome.org/PathwayBrowser/#/R-HSA-844455	0.209409	0.262839	hsa-miR-1343-3p|hsa-miR-223-3p|hsa-miR-502-3p
R-HSA-1483115	Hydrolysis of LPC	https://reactome.org/PathwayBrowser/#/R-HSA-1483115	0.214043	0.268287	hsa-miR-1343-3p|hsa-miR-210-3p|hsa-miR-30b-5p
R-HSA-9026519	Activated NTRK2 signals through RAS	https://reactome.org/PathwayBrowser/#/R-HSA-9026519	0.214039	0.268287	hsa-miR-1343-3p|hsa-miR-199a-5p|hsa-miR-30b-5p|hsa-miR-532-3p|hsa-miR-210-3p
R-HSA-5632927	Defective Mismatch Repair Associated With MSH3	https://reactome.org/PathwayBrowser/#/R-HSA-5632927	0.215748	0.26895	hsa-miR-30b-5p|hsa-miR-210-3p
R-HSA-1489509	DAG and IP3 signaling	https://reactome.org/PathwayBrowser/#/R-HSA-1489509	0.21485	0.26895	hsa-miR-210-3p|hsa-miR-769-5p|hsa-miR-500a-3p|hsa-miR-1343-3p
R-HSA-8981373	Intestinal hexose absorption	https://reactome.org/PathwayBrowser/#/R-HSA-8981373	0.215723	0.26895	hsa-miR-210-3p
R-HSA-375280	Amine ligand-binding receptors	https://reactome.org/PathwayBrowser/#/R-HSA-375280	0.215723	0.26895	hsa-miR-210-3p
R-HSA-5619066	Defective SLC22A18 causes lung cancer (LNCR) and embryonal rhabdomyosarcoma 1 (RMSE1)	https://reactome.org/PathwayBrowser/#/R-HSA-5619066	0.215723	0.26895	hsa-miR-210-3p
R-HSA-9014826	Interleukin-36 pathway	https://reactome.org/PathwayBrowser/#/R-HSA-9014826	0.215748	0.26895	hsa-miR-30b-5p|hsa-miR-1343-3p
R-HSA-1307965	betaKlotho-mediated ligand binding	https://reactome.org/PathwayBrowser/#/R-HSA-1307965	0.215723	0.26895	hsa-miR-1343-3p
R-HSA-9026762	Biosynthesis of maresin conjugates in tissue regeneration (MCTR)	https://reactome.org/PathwayBrowser/#/R-HSA-9026762	0.215723	0.26895	hsa-miR-1343-3p
R-HSA-5689877	Josephin domain DUBs	https://reactome.org/PathwayBrowser/#/R-HSA-5689877	0.216824	0.270108	hsa-miR-30b-5p|hsa-miR-3615|hsa-miR-145-5p|hsa-miR-502-3p|hsa-miR-769-5p
R-HSA-446193	Biosynthesis of the N-glycan precursor (dolichol lipid-linked oligosaccharide, LLO) and transfer to a nascent protein	https://reactome.org/PathwayBrowser/#/R-HSA-446193	0.218355	0.271645	hsa-miR-30b-5p|hsa-miR-210-3p|hsa-miR-660-5p|hsa-miR-1343-3p
R-HSA-8985586	SLIT2:ROBO1 increases RHOA activity	https://reactome.org/PathwayBrowser/#/R-HSA-8985586	0.218355	0.271645	hsa-miR-199a-5p|hsa-miR-769-5p|hsa-miR-3615|hsa-miR-210-3p
R-HSA-9033500	TYSND1 cleaves peroxisomal proteins	https://reactome.org/PathwayBrowser/#/R-HSA-9033500	0.218694	0.271697	hsa-miR-3127-3p|hsa-miR-210-3p|hsa-miR-1343-3p
R-HSA-112126	ALKBH3 mediated reversal of alkylation damage	https://reactome.org/PathwayBrowser/#/R-HSA-112126	0.218694	0.271697	hsa-miR-145-5p|hsa-miR-30b-5p|hsa-miR-210-3p
R-HSA-442729	CREB1 phosphorylation through the activation of CaMKII/CaMKK/CaMKIV cascasde	https://reactome.org/PathwayBrowser/#/R-HSA-442729	0.219619	0.272661	hsa-miR-1343-3p|hsa-miR-210-3p|hsa-miR-744-5p|hsa-miR-30b-5p|hsa-miR-660-5p
R-HSA-72200	mRNA Editing: C to U Conversion	https://reactome.org/PathwayBrowser/#/R-HSA-72200	0.222718	0.275948	hsa-miR-210-3p|hsa-miR-1343-3p
R-HSA-75094	Formation of the Editosome	https://reactome.org/PathwayBrowser/#/R-HSA-75094	0.222718	0.275948	hsa-miR-210-3p|hsa-miR-1343-3p
R-HSA-6782861	Synthesis of wybutosine at G37 of tRNA(Phe)	https://reactome.org/PathwayBrowser/#/R-HSA-6782861	0.222718	0.275948	hsa-miR-30b-5p|hsa-miR-210-3p
R-HSA-5368598	Negative regulation of TCF-dependent signaling by DVL-interacting proteins	https://reactome.org/PathwayBrowser/#/R-HSA-5368598	0.223361	0.27637	hsa-miR-500a-3p|hsa-miR-502-3p|hsa-miR-1343-3p
R-HSA-212718	EGFR interacts with phospholipase C-gamma	https://reactome.org/PathwayBrowser/#/R-HSA-212718	0.223361	0.27637	hsa-miR-1343-3p|hsa-miR-769-5p|hsa-miR-145-5p
R-HSA-433692	Proton-coupled monocarboxylate transport	https://reactome.org/PathwayBrowser/#/R-HSA-433692	0.225402	0.278706	hsa-miR-1343-3p|hsa-miR-199a-5p|hsa-miR-532-3p|hsa-miR-30b-5p
R-HSA-9703648	Signaling by FLT3 ITD and TKD mutants	https://reactome.org/PathwayBrowser/#/R-HSA-9703648	0.228053	0.281794	hsa-miR-1343-3p|hsa-miR-30b-5p|hsa-miR-145-5p|hsa-miR-199a-5p|hsa-miR-210-3p
R-HSA-181430	Norepinephrine Neurotransmitter Release Cycle	https://reactome.org/PathwayBrowser/#/R-HSA-181430	0.228942	0.282511	hsa-miR-1343-3p|hsa-miR-532-3p|hsa-miR-30b-5p|hsa-miR-210-3p
R-HSA-400511	Synthesis, secretion, and inactivation of Glucose-dependent Insulinotropic Polypeptide (GIP)	https://reactome.org/PathwayBrowser/#/R-HSA-400511	0.228942	0.282511	hsa-miR-223-3p|hsa-miR-30b-5p|hsa-miR-502-3p|hsa-miR-199a-5p
R-HSA-5661270	Formation of xylulose-5-phosphate	https://reactome.org/PathwayBrowser/#/R-HSA-5661270	0.2297	0.283255	hsa-miR-210-3p|hsa-miR-296-5p
R-HSA-433137	Sodium-coupled sulphate, di- and tri-carboxylate transporters	https://reactome.org/PathwayBrowser/#/R-HSA-433137	0.231352	0.283762	hsa-miR-296-5p
R-HSA-3656248	Defective HEXB causes GM2G2	https://reactome.org/PathwayBrowser/#/R-HSA-3656248	0.231352	0.283762	hsa-miR-1343-3p
R-HSA-193681	Ceramide signalling	https://reactome.org/PathwayBrowser/#/R-HSA-193681	0.231352	0.283762	hsa-miR-1343-3p
R-HSA-2023837	Signaling by FGFR2 amplification mutants	https://reactome.org/PathwayBrowser/#/R-HSA-2023837	0.231352	0.283762	hsa-miR-1343-3p
R-HSA-8853333	Signaling by FGFR2 fusions	https://reactome.org/PathwayBrowser/#/R-HSA-8853333	0.231352	0.283762	hsa-miR-1343-3p
R-HSA-9672383	Defective factor IX causes thrombophilia	https://reactome.org/PathwayBrowser/#/R-HSA-9672383	0.231352	0.283762	hsa-miR-1343-3p
R-HSA-9672396	Defective cofactor function of FVIIIa variant	https://reactome.org/PathwayBrowser/#/R-HSA-9672396	0.231352	0.283762	hsa-miR-1343-3p
R-HSA-9673202	Defective F9 variant does not activate FX	https://reactome.org/PathwayBrowser/#/R-HSA-9673202	0.231352	0.283762	hsa-miR-1343-3p
R-HSA-75109	Triglyceride biosynthesis	https://reactome.org/PathwayBrowser/#/R-HSA-75109	0.232741	0.285276	hsa-miR-1343-3p|hsa-miR-500a-3p|hsa-miR-210-3p
R-HSA-9709603	Impaired BRCA2 binding to PALB2	https://reactome.org/PathwayBrowser/#/R-HSA-9709603	0.23656	0.289339	hsa-miR-210-3p|hsa-miR-502-3p|hsa-miR-145-5p|hsa-miR-30b-5p|hsa-miR-1343-3p
R-HSA-9014325	TICAM1,TRAF6-dependent induction of TAK1 complex	https://reactome.org/PathwayBrowser/#/R-HSA-9014325	0.23656	0.289339	hsa-miR-210-3p|hsa-miR-30b-5p|hsa-miR-1343-3p|hsa-miR-3615|hsa-miR-769-5p
R-HSA-2161517	Abacavir transmembrane transport	https://reactome.org/PathwayBrowser/#/R-HSA-2161517	0.236689	0.289339	hsa-miR-30b-5p|hsa-miR-145-5p
R-HSA-180336	SHC1 events in EGFR signaling	https://reactome.org/PathwayBrowser/#/R-HSA-180336	0.23656	0.289339	hsa-miR-1343-3p|hsa-miR-199a-5p|hsa-miR-30b-5p|hsa-miR-145-5p|hsa-miR-532-3p
R-HSA-5576893	Phase 2 - plateau phase	https://reactome.org/PathwayBrowser/#/R-HSA-5576893	0.237451	0.289691	hsa-miR-1343-3p|hsa-miR-744-5p|hsa-miR-532-3p
R-HSA-5626978	TNFR1-mediated ceramide production	https://reactome.org/PathwayBrowser/#/R-HSA-5626978	0.237451	0.289691	hsa-miR-1343-3p|hsa-miR-210-3p|hsa-miR-744-5p
R-HSA-418890	Role of second messengers in netrin-1 signaling	https://reactome.org/PathwayBrowser/#/R-HSA-418890	0.237451	0.289691	hsa-miR-769-5p|hsa-miR-210-3p|hsa-miR-296-5p
R-HSA-9701192	Defective HDR through Homologous Recombination (HRR) due to BRCA1 loss-of-function	https://reactome.org/PathwayBrowser/#/R-HSA-9701192	0.23941	0.291303	hsa-miR-210-3p|hsa-miR-502-3p|hsa-miR-145-5p|hsa-miR-30b-5p|hsa-miR-1343-3p
R-HSA-9704331	Defective HDR through Homologous Recombination Repair (HRR) due to PALB2 loss of BRCA1 binding function	https://reactome.org/PathwayBrowser/#/R-HSA-9704331	0.23941	0.291303	hsa-miR-210-3p|hsa-miR-502-3p|hsa-miR-145-5p|hsa-miR-30b-5p|hsa-miR-1343-3p
R-HSA-9704646	Defective HDR through Homologous Recombination Repair (HRR) due to PALB2 loss of BRCA2/RAD51/RAD51C binding function	https://reactome.org/PathwayBrowser/#/R-HSA-9704646	0.23941	0.291303	hsa-miR-210-3p|hsa-miR-502-3p|hsa-miR-145-5p|hsa-miR-30b-5p|hsa-miR-1343-3p
R-HSA-9645460	Alpha-protein kinase 1 signaling pathway	https://reactome.org/PathwayBrowser/#/R-HSA-9645460	0.23941	0.291303	hsa-miR-30b-5p|hsa-miR-210-3p|hsa-miR-1343-3p|hsa-miR-3615|hsa-miR-769-5p
R-HSA-8951911	RUNX3 regulates RUNX1-mediated transcription	https://reactome.org/PathwayBrowser/#/R-HSA-8951911	0.242174	0.294275	hsa-miR-1343-3p|hsa-miR-145-5p|hsa-miR-30b-5p
R-HSA-187706	Signalling to p38 via RIT and RIN	https://reactome.org/PathwayBrowser/#/R-HSA-187706	0.242174	0.294275	hsa-miR-1343-3p|hsa-miR-502-3p|hsa-miR-210-3p
R-HSA-70921	Histidine catabolism	https://reactome.org/PathwayBrowser/#/R-HSA-70921	0.243682	0.295715	hsa-miR-1343-3p|hsa-miR-30b-5p
R-HSA-6783984	Glycine degradation	https://reactome.org/PathwayBrowser/#/R-HSA-6783984	0.243682	0.295715	hsa-miR-210-3p|hsa-miR-1343-3p
R-HSA-9702518	STAT5 activation downstream of FLT3 ITD mutants	https://reactome.org/PathwayBrowser/#/R-HSA-9702518	0.245131	0.297277	hsa-miR-15b-3p|hsa-miR-3127-3p|hsa-miR-210-3p|hsa-miR-145-5p|hsa-miR-1343-3p
R-HSA-8939246	RUNX1 regulates transcription of genes involved in differentiation of myeloid cells	https://reactome.org/PathwayBrowser/#/R-HSA-8939246	0.246797	0.297915	hsa-miR-744-5p|hsa-miR-1343-3p|hsa-miR-145-5p|hsa-miR-30b-5p
R-HSA-9018682	Biosynthesis of maresins	https://reactome.org/PathwayBrowser/#/R-HSA-9018682	0.246655	0.297915	hsa-miR-210-3p
R-HSA-5579010	Defective CYP24A1 causes HCAI	https://reactome.org/PathwayBrowser/#/R-HSA-5579010	0.246655	0.297915	hsa-miR-1343-3p
R-HSA-5652227	Fructose biosynthesis	https://reactome.org/PathwayBrowser/#/R-HSA-5652227	0.246655	0.297915	hsa-miR-342-5p
R-HSA-70688	Proline catabolism	https://reactome.org/PathwayBrowser/#/R-HSA-70688	0.246655	0.297915	hsa-miR-1343-3p
R-HSA-5619083	Defective SLC35A3 causes arthrogryposis, mental retardation, and seizures (AMRS)	https://reactome.org/PathwayBrowser/#/R-HSA-5619083	0.246655	0.297915	hsa-miR-210-3p
R-HSA-2206307	MPS IIIA - Sanfilippo syndrome A	https://reactome.org/PathwayBrowser/#/R-HSA-2206307	0.246655	0.297915	hsa-miR-744-5p
R-HSA-9652817	Signaling by MAPK mutants	https://reactome.org/PathwayBrowser/#/R-HSA-9652817	0.248002	0.299172	hsa-miR-502-3p|hsa-miR-210-3p|hsa-miR-30b-5p|hsa-miR-1343-3p|hsa-miR-223-3p
R-HSA-159740	Gamma-carboxylation of protein precursors	https://reactome.org/PathwayBrowser/#/R-HSA-159740	0.250678	0.3022	hsa-miR-1343-3p|hsa-miR-210-3p
R-HSA-975163	IRAK2 mediated activation of TAK1 complex upon TLR7/8 or 9 stimulation	https://reactome.org/PathwayBrowser/#/R-HSA-975163	0.253762	0.305717	hsa-miR-210-3p|hsa-miR-30b-5p|hsa-miR-1343-3p|hsa-miR-3615|hsa-miR-769-5p
R-HSA-111932	CaMK IV-mediated phosphorylation of CREB	https://reactome.org/PathwayBrowser/#/R-HSA-111932	0.25665	0.308994	hsa-miR-1343-3p|hsa-miR-210-3p|hsa-miR-30b-5p|hsa-miR-744-5p|hsa-miR-660-5p
R-HSA-844623	The IPAF inflammasome	https://reactome.org/PathwayBrowser/#/R-HSA-844623	0.26164	0.313352	hsa-miR-1343-3p
R-HSA-9657689	Defective SERPING1 causes hereditary angioedema	https://reactome.org/PathwayBrowser/#/R-HSA-9657689	0.26164	0.313352	hsa-miR-210-3p
R-HSA-3282872	Severe congenital neutropenia type 4 (G6PC3)	https://reactome.org/PathwayBrowser/#/R-HSA-3282872	0.26164	0.313352	hsa-miR-744-5p
R-HSA-379401	Dopamine clearance from the synaptic cleft	https://reactome.org/PathwayBrowser/#/R-HSA-379401	0.26164	0.313352	hsa-miR-210-3p
R-HSA-4085011	Defective GNE causes sialuria, NK and IBM2	https://reactome.org/PathwayBrowser/#/R-HSA-4085011	0.26164	0.313352	hsa-miR-210-3p
R-HSA-9033807	ABO blood group biosynthesis	https://reactome.org/PathwayBrowser/#/R-HSA-9033807	0.26164	0.313352	hsa-miR-210-3p
R-HSA-5579012	Defective MAOA causes BRUNS	https://reactome.org/PathwayBrowser/#/R-HSA-5579012	0.26164	0.313352	hsa-miR-210-3p
R-HSA-9734735	Defective ADA disrupts (deoxy)adenosine deamination	https://reactome.org/PathwayBrowser/#/R-HSA-9734735	0.26164	0.313352	hsa-miR-1343-3p
R-HSA-9022535	Loss of phosphorylation of MECP2 at T308	https://reactome.org/PathwayBrowser/#/R-HSA-9022535	0.264865	0.317006	hsa-miR-30b-5p|hsa-miR-223-3p|hsa-miR-210-3p|hsa-miR-660-5p
R-HSA-5693554	Resolution of D-loop Structures through Synthesis-Dependent Strand Annealing (SDSA)	https://reactome.org/PathwayBrowser/#/R-HSA-5693554	0.265349	0.317171	hsa-miR-210-3p|hsa-miR-502-3p|hsa-miR-145-5p|hsa-miR-30b-5p|hsa-miR-1343-3p
R-HSA-5693579	Homologous DNA Pairing and Strand Exchange	https://reactome.org/PathwayBrowser/#/R-HSA-5693579	0.265349	0.317171	hsa-miR-210-3p|hsa-miR-502-3p|hsa-miR-145-5p|hsa-miR-30b-5p|hsa-miR-1343-3p
R-HSA-6802953	RAS signaling downstream of NF1 loss-of-function variants	https://reactome.org/PathwayBrowser/#/R-HSA-6802953	0.268259	0.320439	hsa-miR-199a-5p|hsa-miR-30b-5p|hsa-miR-1343-3p|hsa-miR-210-3p|hsa-miR-502-3p
R-HSA-112043	PLC beta mediated events	https://reactome.org/PathwayBrowser/#/R-HSA-112043	0.268499	0.320517	hsa-miR-1343-3p|hsa-miR-210-3p|hsa-miR-30b-5p|hsa-miR-500a-3p
R-HSA-432047	Passive transport by Aquaporins	https://reactome.org/PathwayBrowser/#/R-HSA-432047	0.271646	0.324063	hsa-miR-1343-3p|hsa-miR-210-3p
R-HSA-112311	Neurotransmitter clearance	https://reactome.org/PathwayBrowser/#/R-HSA-112311	0.276314	0.328774	hsa-miR-210-3p
R-HSA-388479	Vasopressin-like receptors	https://reactome.org/PathwayBrowser/#/R-HSA-388479	0.276314	0.328774	hsa-miR-210-3p
R-HSA-210746	Regulation of gene expression in endocrine-committed (NEUROG3+) progenitor cells	https://reactome.org/PathwayBrowser/#/R-HSA-210746	0.276314	0.328774	hsa-miR-30b-5p
R-HSA-156582	Acetylation	https://reactome.org/PathwayBrowser/#/R-HSA-156582	0.276314	0.328774	hsa-miR-30b-5p
R-HSA-427601	Multifunctional anion exchangers	https://reactome.org/PathwayBrowser/#/R-HSA-427601	0.278622	0.330874	hsa-miR-210-3p|hsa-miR-30b-5p
R-HSA-5602571	TRAF3 deficiency - HSE	https://reactome.org/PathwayBrowser/#/R-HSA-5602571	0.278622	0.330874	hsa-miR-210-3p|hsa-miR-1343-3p
R-HSA-5619092	Defective SLC9A6 causes X-linked, syndromic mental retardation,, Christianson type (MRXSCH)	https://reactome.org/PathwayBrowser/#/R-HSA-5619092	0.278622	0.330874	hsa-miR-500a-3p|hsa-miR-532-3p
R-HSA-5173105	O-linked glycosylation	https://reactome.org/PathwayBrowser/#/R-HSA-5173105	0.279433	0.331623	hsa-miR-660-5p|hsa-miR-1343-3p|hsa-miR-210-3p|hsa-miR-502-3p
R-HSA-8941333	RUNX2 regulates genes involved in differentiation of myeloid cells	https://reactome.org/PathwayBrowser/#/R-HSA-8941333	0.285049	0.33763	hsa-miR-145-5p|hsa-miR-30b-5p|hsa-miR-1343-3p
R-HSA-1362409	Mitochondrial iron-sulfur cluster biogenesis	https://reactome.org/PathwayBrowser/#/R-HSA-1362409	0.285049	0.33763	hsa-miR-210-3p|hsa-miR-532-3p|hsa-miR-15b-3p
R-HSA-111458	Formation of apoptosome	https://reactome.org/PathwayBrowser/#/R-HSA-111458	0.285049	0.33763	hsa-miR-1343-3p|hsa-miR-30b-5p|hsa-miR-210-3p
R-HSA-112314	Neurotransmitter receptors and postsynaptic signal transmission	https://reactome.org/PathwayBrowser/#/R-HSA-112314	0.285586	0.338048	hsa-miR-1343-3p|hsa-miR-210-3p
R-HSA-428359	Insulin-like Growth Factor-2 mRNA Binding Proteins (IGF2BPs/IMPs/VICKZs) bind RNA	https://reactome.org/PathwayBrowser/#/R-HSA-428359	0.286746	0.339202	hsa-miR-1343-3p|hsa-miR-210-3p|hsa-miR-15b-3p|hsa-miR-504-5p
R-HSA-8866376	Reelin signalling pathway	https://reactome.org/PathwayBrowser/#/R-HSA-8866376	0.289837	0.34209	hsa-miR-210-3p|hsa-miR-145-5p|hsa-miR-1343-3p
R-HSA-2033515	t(4;14) translocations of FGFR3	https://reactome.org/PathwayBrowser/#/R-HSA-2033515	0.290683	0.34209	hsa-miR-500a-3p
R-HSA-8853334	Signaling by FGFR3 fusions in cancer	https://reactome.org/PathwayBrowser/#/R-HSA-8853334	0.290683	0.34209	hsa-miR-500a-3p
R-HSA-5678420	Defective ABCC9 causes CMD10, ATFB12 and Cantu syndrome	https://reactome.org/PathwayBrowser/#/R-HSA-5678420	0.290683	0.34209	hsa-miR-744-5p
R-HSA-3359474	Defective MMACHC causes MAHCC	https://reactome.org/PathwayBrowser/#/R-HSA-3359474	0.290683	0.34209	hsa-miR-342-5p
R-HSA-2206292	MPS VII - Sly syndrome	https://reactome.org/PathwayBrowser/#/R-HSA-2206292	0.290683	0.34209	hsa-miR-1343-3p
R-HSA-2206308	MPS IV - Morquio syndrome B	https://reactome.org/PathwayBrowser/#/R-HSA-2206308	0.290683	0.34209	hsa-miR-769-5p
R-HSA-4549356	Defective DPAGT1 causes CDG-1j, CMSTA2	https://reactome.org/PathwayBrowser/#/R-HSA-4549356	0.290683	0.34209	hsa-miR-660-5p
R-HSA-351200	Interconversion of polyamines	https://reactome.org/PathwayBrowser/#/R-HSA-351200	0.292536	0.34405	hsa-miR-744-5p|hsa-miR-210-3p
R-HSA-2022857	Keratan sulfate degradation	https://reactome.org/PathwayBrowser/#/R-HSA-2022857	0.294626	0.346063	hsa-miR-1343-3p|hsa-miR-30b-5p|hsa-miR-769-5p
R-HSA-180689	APOBEC3G mediated resistance to HIV-1 infection	https://reactome.org/PathwayBrowser/#/R-HSA-180689	0.294626	0.346063	hsa-miR-145-5p|hsa-miR-1343-3p|hsa-miR-199a-5p
R-HSA-75893	TNF signaling	https://reactome.org/PathwayBrowser/#/R-HSA-75893	0.299417	0.351464	hsa-miR-1343-3p|hsa-miR-145-5p|hsa-miR-210-3p
R-HSA-77289	Mitochondrial Fatty Acid Beta-Oxidation	https://reactome.org/PathwayBrowser/#/R-HSA-77289	0.304207	0.356289	hsa-miR-769-5p|hsa-miR-1343-3p|hsa-miR-210-3p
R-HSA-9032759	NTRK2 activates RAC1	https://reactome.org/PathwayBrowser/#/R-HSA-9032759	0.305085	0.356289	hsa-miR-210-3p|hsa-miR-1343-3p|hsa-miR-145-5p|hsa-miR-30b-5p
R-HSA-2046106	alpha-linolenic acid (ALA) metabolism	https://reactome.org/PathwayBrowser/#/R-HSA-2046106	0.305085	0.356289	hsa-miR-30b-5p|hsa-miR-1343-3p|hsa-miR-210-3p|hsa-miR-223-3p
[truncated: 268 more rows]
