# Supplementary material for: MyBrain-Seq: A Pipeline for MiRNA-Seq Data Analysis in Neuropsychiatric Disorders
Source: Biomedicines. 2023 Apr 21;11(4):1230. doi: 10.3390/biomedicines11041230 (PMC10135678; doi:10.3390/biomedicines11041230)
Supplement: Supplementary file 1 [file biomedicines-11-01230-s001.zip › supplementary table 3.xlsx]

## Sheet: cytoscape_table_R-HSA-450520_DE
interactor_1	interactor_2	Interaction.type
Q8NEM0	Q01105	physical association
P62826	O14980	physical association
Q9HCK4	P17252	physical association
P24588	P17252	physical association
P17252	P24588	physical association
P17252	Q96MS0	physical association
P43487	O14980	physical association
O14980	Q9HCE7	physical association
O14980	O15105	physical association
Q9HCE7	O14980	physical association
O35253	O14980	physical association
O14867	O14980	physical association
O14980	O14867	physical association
P63104	O14980	physical association
P35222	O14980	physical association
O14980	Q9Y3M2	physical association
Q9Y3M2	O14980	physical association
P10721	P17252	physical association
Q96MS0	P17252	physical association
O75888	O75888	physical association
O75888	O14836	physical association
O75888	Q02223	physical association
P17252	P29353	enzymatic reaction
P42574	Q05655	cleavage reaction
P17252	P02545	enzymatic reaction
P17252	P50402	enzymatic reaction
O15530	P17252	enzymatic reaction
O15530	Q05655	enzymatic reaction
Q05655	P25098	enzymatic reaction
P17252	P25098	enzymatic reaction
Q05655	Q13526	enzymatic reaction
Q05655	Q15080	enzymatic reaction
Q05655	P19878	enzymatic reaction
P17252	Q13526	enzymatic reaction
Q05655	P14598	enzymatic reaction
P17252	P14598	enzymatic reaction
P17252	P19878	enzymatic reaction
P17252	Q15080	enzymatic reaction
Q05655	Q16236	enzymatic reaction
P17252	Q9NYA1	enzymatic reaction
Q05655	Q9NYA1	enzymatic reaction
Q05655	Q9H257	enzymatic reaction
P17252	Q15717	enzymatic reaction
Q05655	Q15717	enzymatic reaction
P17252	Q6ZS82	enzymatic reaction
P17252	O14775	enzymatic reaction
P17252	O75916	enzymatic reaction
P17252	O00186	enzymatic reaction
Q05655	P15260	enzymatic reaction
Q05655	P38484	enzymatic reaction
Q05655	P01579	enzymatic reaction
Q05655	O60674	enzymatic reaction
Q05655	P23458	enzymatic reaction
Q05655	P42224	enzymatic reaction
P17252	Q12846	enzymatic reaction
P17252	P29966	enzymatic reaction
hsa-miR-223-3p	O14980	DIRECT
hsa-miR-30b-5p	O14980	DIRECT
hsa-miR-3127-3p	O14980	DIRECT
hsa-miR-500a-3p	O14980	DIRECT
hsa-miR-502-3p	O14980	DIRECT
hsa-miR-532-3p	O14980	DIRECT
hsa-miR-660-5p	O14980	DIRECT
hsa-miR-145-5p	P17252	DIRECT
hsa-miR-199a-5p	P17252	DIRECT
hsa-miR-3605-3p	P17252	DIRECT
hsa-miR-1343-3p	O75888	INDIRECT
hsa-miR-145-5p	O75888	DIRECT
