# Supplementary material for: MyBrain-Seq: A Pipeline for MiRNA-Seq Data Analysis in Neuropsychiatric Disorders
Source: Biomedicines. 2023 Apr 21;11(4):1230. doi: 10.3390/biomedicines11041230 (PMC10135678; doi:10.3390/biomedicines11041230)
Supplement: Supplementary file 1 [file biomedicines-11-01230-s001.zip › supplementary table 4.xlsx]

## Sheet: comparison_of_enriched_pathways
					Pérez-Rodríguez et al. 2023*		myBrain-Seq v1.0.0†
rank*	rank†		description	pathway id	pvalue	qvalue	pvalue	qvalue
86	2		Activation of anterior HOX genes in hindbrain development during early embryogenesis	HSA-5617472	2.18e-08	2.46e-07	4.80049e-08	1.1222e-05
59	5		MAPK6/MAPK4 signaling	HSA-5687128	4.94e-10	8.52e-09	5.51827e-08	1.1222e-05
397	10		SUMOylation of ubiquitinylation proteins	HSA-3232142	0.0145	0.037	8.15035e-08	1.1222e-05
146	12		HATs acetylate histones	HSA-3214847	7.39e-06	4.79e-05	8.72838e-08	1.1222e-05
56	14		Clathrin-mediated endocytosis	HSA-8856828	1.97e-10	3.63e-09	9.1984e-08	1.1222e-05
215	16		RNA Polymerase II Pre-transcription Events	HSA-674695	0.00027	0.0012	1.3465e-07	1.47942e-05
54	18		RHO GTPases Activate Formins	HSA-5663220	1.28e-10	2.47e-09	1.45517e-07	1.47942e-05
141	19		Neddylation	HSA-8951664	5.03e-06	3.37e-05	1.7285e-07	1.61484e-05
280	26		RHO GTPases activate CIT	HSA-5625900	0.0019	0.0068	2.54773e-07	1.63874e-05
367	28		Post-translational protein phosphorylation	HSA-8957275	0.0101	0.0277	2.64627e-07	1.63874e-05
114	32		Formation of the beta-catenin:TCF transactivating complex	HSA-201722	6.46e-07	5.48e-06	2.96099e-07	1.63874e-05
35	33		L13a-mediated translational silencing of Ceruloplasmin expression	HSA-156827	8.39e-15	2.94e-13	2.96099e-07	1.63874e-05
31	38		Neutrophil degranulation	HSA-6798695	3.35e-16	1.43e-14	3.72654e-07	1.78474e-05
181	39		Processing of Intronless Pre-mRNAs	HSA-77595	7.91e-05	0.0004	3.80354e-07	1.78474e-05
166	41		Ca2+ pathway	HSA-4086398	4.94e-05	0.00027	4.33903e-07	1.93669e-05
237	42		ISG15 antiviral mechanism	HSA-1169408	0.00062	0.0026	5.08509e-07	2.21565e-05
249	46		Constitutive Signaling by AKT1 E17K in Cancer	HSA-5674400	0.00084	0.0033	5.75427e-07	2.25475e-05
108	48		Pre-NOTCH Transcription and Translation	HSA-1912408	4.5e-07	3.97e-06	6.25455e-07	2.38455e-05
94	49		MHC class II antigen presentation	HSA-2132295	1.21e-07	1.2e-06	6.4162e-07	2.39625e-05
133	50		TP53 Regulates Metabolic Genes	HSA-5628897	2.81e-06	2.01e-05	6.92343e-07	2.51042e-05
52	51		Mitotic Prometaphase	HSA-68877	3.27e-11	6.89e-10	7.10017e-07	2.51042e-05
142	57		HCMV Early Events	HSA-9609690	5.97e-06	3.97e-05	8.87802e-07	2.85031e-05
229	58		RHO GTPases activate PAKs	HSA-5627123	0.00049	0.0021	9.23488e-07	2.91376e-05
109	60		SUMOylation of intracellular receptors	HSA-4090294	5.44e-07	4.77e-06	1.01141e-06	3.04487e-05
115	63		ER-Phagosome pathway	HSA-1236974	7.29e-07	6.11e-06	1.04823e-06	3.04487e-05
270	65		Repression of WNT target genes	HSA-4641265	0.0014	0.0052	1.09396e-06	3.07993e-05
58	67		RUNX1 interacts with co-factors whose precise effect on RUNX1 targets is not known	HSA-8939243	3.24e-10	5.72e-09	1.14274e-06	3.12123e-05
71	68		Constitutive Signaling by NOTCH1 PEST Domain Mutants	HSA-2644606	2.65e-09	4e-08	1.20983e-06	3.20868e-05
333	71		COPII-mediated vesicle transport	HSA-204005	0.0061	0.0183	1.51398e-06	3.90224e-05
192	72		Regulation of RUNX1 Expression and Activity	HSA-8934593	0.00011	0.00054	1.68974e-06	4.29476e-05
396	73		Syndecan interactions	HSA-3000170	0.0145	0.037	1.86975e-06	4.65685e-05
17	74		Processing of Capped Intron-Containing Pre-mRNA	HSA-72203	2.85e-21	2.21e-19	1.8831e-06	4.65685e-05
84	76		Regulation of MECP2 expression and activity	HSA-9022692	1.25e-08	1.47e-07	1.93436e-06	4.65773e-05
50	85		Transcriptional regulation of white adipocyte differentiation	HSA-381340	2.92e-11	6.27e-10	2.58395e-06	5.49841e-05
122	86		Transcriptional regulation of granulopoiesis	HSA-9616222	1.22e-06	9.56e-06	2.58395e-06	5.49841e-05
100	88		RUNX1 regulates transcription of genes involved in differentiation of HSCs	HSA-8939236	2.11e-07	2.01e-06	2.79118e-06	5.77884e-05
196	91		Association of TriC/CCT with target proteins during biosynthesis	HSA-390471	0.00012	0.00057	3.17281e-06	6.35138e-05
155	93		Oncogene Induced Senescence	HSA-2559585	2.02e-05	0.00012	3.24945e-06	6.35138e-05
269	94		SUMOylation of transcription factors	HSA-3232118	0.0014	0.0052	3.31303e-06	6.35138e-05
87	98		Factors involved in megakaryocyte development and platelet production	HSA-983231	2.74e-08	3.02e-07	3.41611e-06	6.37905e-05
51	100		SUMOylation of DNA damage response and repair proteins	HSA-3108214	3.11e-11	6.62e-10	3.59015e-06	6.50492e-05
103	105		Senescence-Associated Secretory Phenotype (SASP)	HSA-2559582	2.46e-07	2.3e-06	4.05936e-06	7.00814e-05
150	106		Circadian Clock	HSA-400253	9.2e-06	5.83e-05	4.05936e-06	7.00814e-05
258	107		FOXO-mediated transcription of cell cycle genes	HSA-9617828	0.001	0.0038	4.38021e-06	7.49139e-05
322	112		RHO GTPases Activate ROCKs	HSA-5627117	0.0052	0.016	4.85127e-06	7.92662e-05
91	128		RUNX1 regulates genes involved in megakaryocyte differentiation and platelet function	HSA-8936459	8.67e-08	8.92e-07	6.3621e-06	9.01282e-05
325	131		Interferon gamma signaling	HSA-877300	0.0055	0.0169	6.50105e-06	9.01282e-05
124	132		RHO GTPases activate PKNs	HSA-5625740	1.45e-06	1.12e-05	6.50105e-06	9.01282e-05
353	135		XBP1(S) activates chaperone genes	HSA-381038	0.0083	0.0238	6.86551e-06	9.30657e-05
191	137		Interleukin-4 and Interleukin-13 signaling	HSA-6785807	0.00011	0.00054	7.12941e-06	9.52322e-05
281	140		SUMOylation of DNA replication proteins	HSA-4615885	0.002	0.007	8.50586e-06	0.000111184
243	142		TGF-beta receptor signaling activates SMADs	HSA-2173789	0.00068	0.0028	8.98686e-06	0.000115685
393	145		Growth hormone receptor signaling	HSA-982772	0.0139	0.0358	9.37838e-06	0.000117578
65	146		VEGFA-VEGFR2 Pathway	HSA-4420097	1.27e-09	2.05e-08	9.44586e-06	0.000117578
88	149		Transcriptional Regulation by VENTX	HSA-8853884	7.5e-08	7.91e-07	1.02084e-05	0.000124543
151	152		NR1H3 & NR1H2 regulate gene expression linked to cholesterol transport and efflux	HSA-9029569	9.86e-06	6.21e-05	1.10235e-05	0.000132717
207	155		ERCC6 (CSB) and EHMT2 (G9a) positively regulate rRNA expression	HSA-427389	0.00022	0.001	1.15974e-05	0.000136925
240	156		Cyclin A/B1/B2 associated events during G2/M transition	HSA-69273	0.00063	0.0026	1.18309e-05	0.000138786
231	159		FLT3 Signaling	HSA-9607240	0.00053	0.0023	1.2937e-05	0.000148898
164	163		B-WICH complex positively regulates rRNA expression	HSA-5250924	3.94e-05	0.00022	1.48693e-05	0.000166938
125	171		SUMOylation of chromatin organization proteins	HSA-4551638	1.76e-06	1.34e-05	1.76054e-05	0.000188409
60	172		Amyloid fiber formation	HSA-977225	5.9e-10	1e-08	1.80294e-05	0.000191825
92	175		Regulation of PTEN gene transcription	HSA-8943724	9.9e-08	1.01e-06	2.12501e-05	0.000222216
398	176		Postmitotic nuclear pore complex (NPC) reformation	HSA-9615933	0.0145	0.037	2.16258e-05	0.000224467
176	177		PKMTs methylate histone lysines	HSA-3214841	6.54e-05	0.00034	2.17481e-05	0.000224467
112	179		Deadenylation of mRNA	HSA-429947	6.39e-07	5.46e-06	2.2228e-05	0.000225984
102	180		DNA Damage Recognition in GG-NER	HSA-5696394	2.22e-07	2.09e-06	2.2228e-05	0.000225984
230	185		Trafficking of AMPA receptors	HSA-399719	0.00052	0.0022	2.54279e-05	0.000245812
206	186		mRNA Splicing - Minor Pathway	HSA-72165	0.00021	0.00098	2.54588e-05	0.000245812
134	190		Translocation of SLC2A4 (GLUT4) to the plasma membrane	HSA-1445148	3.52e-06	2.49e-05	2.55214e-05	0.000245812
93	197		Regulation of PLK1 Activity at G2/M Transition	HSA-2565942	1.06e-07	1.06e-06	3.05044e-05	0.000281281
144	198		Aggrephagy	HSA-9646399	6.55e-06	4.31e-05	3.06503e-05	0.000281281
187	204		Extra-nuclear estrogen signaling	HSA-9009391	8.9e-05	0.00044	3.22895e-05	0.000289656
288	206		Transport of Mature mRNA Derived from an Intronless Transcript	HSA-159231	0.0023	0.008	3.31367e-05	0.00029437
408	210		snRNP Assembly	HSA-191859	0.0176	0.0438	3.57929e-05	0.000311909
317	219		Downregulation of ERBB2 signaling	HSA-8863795	0.0044	0.0139	4.52908e-05	0.000378457
300	221		Estrogen-dependent nuclear events downstream of ESR-membrane signaling	HSA-9634638	0.0031	0.0102	4.83043e-05	0.000399986
70	224		Interleukin-1 signaling	HSA-9020702	2.15e-09	3.27e-08	5.32222e-05	0.000434807
152	226		Signaling by RAF1 mutants	HSA-9656223	1.27e-05	7.88e-05	5.85572e-05	0.000474158
262	230		MicroRNA (miRNA) biogenesis	HSA-203927	0.0012	0.0046	6.00635e-05	0.000477897
320	233		FGFR2 alternative splicing	HSA-6803529	0.0051	0.0159	6.17634e-05	0.000485094
135	242		Nuclear Receptor transcription pathway	HSA-383280	3.64e-06	2.56e-05	7.08845e-05	0.000533822
242	245		Advanced glycosylation endproduct receptor signaling	HSA-879415	0.00066	0.0027	7.24985e-05	0.000541519
355	247		TP53 Regulates Transcription of Genes Involved in G1 Cell Cycle Arrest	HSA-6804116	0.0084	0.0239	8.20038e-05	0.000607559
260	249		Deactivation of the beta-catenin transactivating complex	HSA-3769402	0.0011	0.004	8.46436e-05	0.00062208
351	259		G1/S-Specific Transcription	HSA-69205	0.0081	0.0231	9.87778e-05	0.000695399
62	266		DDX58/IFIH1-mediated induction of interferon-alpha/beta	HSA-168928	8.4e-10	1.39e-08	0.000104971	0.00072217
137	267		Cyclin D associated events in G1	HSA-69231	4.28e-06	2.98e-05	0.000105447	0.000722727
246	268		Ion homeostasis	HSA-5578775	0.0007	0.0029	0.000108054	0.000733272
275	275		Suppression of apoptosis	HSA-9635465	0.0016	0.0059	0.000116629	0.00077611
126	276		Transcriptional Regulation by E2F6	HSA-8953750	1.77e-06	1.34e-05	0.000119546	0.000784117
156	277		RNA Polymerase I Transcription Initiation	HSA-73762	2.07e-05	0.00012	0.000119546	0.000784117
180	279		RAF activation	HSA-5673000	7.36e-05	0.00038	0.000119546	0.000784117
140	284		Ovarian tumor domain proteases	HSA-5689896	5.01e-06	3.37e-05	0.000122573	0.000787046
271	287		Regulation of TNFR1 signaling	HSA-5357905	0.0014	0.0052	0.000132041	0.000839011
297	290		DARPP-32 events	HSA-180024	0.0031	0.0102	0.000137015	0.000864611
81	295		UCH proteinases	HSA-5689603	8.22e-09	1.04e-07	0.000144566	0.000896798
307	296		Nef Mediated CD4 Down-regulation	HSA-167590	0.0042	0.0134	0.000148266	0.000916647
302	297		Initiation of Nuclear Envelope (NE) Reformation	HSA-2995383	0.0039	0.0125	0.000149357	0.000920283
276	298		SHC1 events in ERBB2 signaling	HSA-1250196	0.0018	0.0064	0.000153554	0.000940532
194	302		Regulation of necroptotic cell death	HSA-5675482	0.00011	0.00055	0.000162612	0.000982111
85	308		DNA Damage/Telomere Stress Induced Senescence	HSA-2559586	1.94e-08	2.2e-07	0.000176243	0.00104377
218	311		Condensation of Prophase Chromosomes	HSA-2299718	0.00032	0.0014	0.000180423	0.00106165
399	312		FCGR3A-mediated IL10 synthesis	HSA-9664323	0.0145	0.037	0.000181793	0.00106628
199	322		E3 ubiquitin ligases ubiquitinate target proteins	HSA-8866654	0.00015	0.0007	0.00021205	0.00120513
263	324		Smooth Muscle Contraction	HSA-445355	0.0012	0.0046	0.000214057	0.00120902
388	332		Mitochondrial protein import	HSA-1268020	0.0132	0.0343	0.00025092	0.00137893
193	335		Activation of IRF3/IRF7 mediated by TBK1/IKK epsilon	HSA-936964	0.00011	0.00054	0.000264971	0.00144745
147	338		RMTs methylate histone arginines	HSA-3214858	7.55e-06	4.88e-05	0.000282962	0.00153202
74	344		The role of GTSE1 in G2/M progression after G2 checkpoint	HSA-8852276	4.22e-09	5.84e-08	0.00032172	0.00171147
311	349		NR1H2 & NR1H3 regulate gene expression linked to lipogenesis	HSA-9029558	0.0042	0.0134	0.000339564	0.00178052
76	353		EPH-Ephrin signaling	HSA-2682334	4.89e-09	6.64e-08	0.000351496	0.00181706
47	356		SUMOylation of transcription cofactors	HSA-3899300	6.51e-12	1.54e-10	0.000357254	0.0018313
210	362		Downregulation of SMAD2/3:SMAD4 transcriptional activity	HSA-2173795	0.00024	0.0011	0.000395942	0.00200158
67	364		Transcriptional regulation by RUNX2	HSA-8878166	1.41e-09	2.22e-08	0.000399953	0.00201075
395	365		Respiratory electron transport	HSA-611105	0.0142	0.0362	0.000403723	0.00202415
357	367		TBC/RABGAPs	HSA-8854214	0.0085	0.0239	0.000413504	0.00206188
172	369		TP53 regulates transcription of additional cell cycle genes whose exact role in the p53 pathway remain uncertain	HSA-6804115	5.69e-05	0.0003	0.000423476	0.00210017
316	373		Regulation of localization of FOXO transcription factors	HSA-9614399	0.0043	0.0137	0.000472966	0.00232045
390	376		RUNX3 regulates p14-ARF	HSA-8951936	0.0132	0.0343	0.00051334	0.00249844
186	377		Inhibition of DNA recombination at telomere	HSA-9670095	8.38e-05	0.00042	0.000534435	0.00259421
209	380		Formation of Senescence-Associated Heterochromatin Foci (SAHF)	HSA-2559584	0.00023	0.001	0.000556469	0.00267205
224	381		RHO GTPases Activate NADPH Oxidases	HSA-5668599	0.00046	0.002	0.000557659	0.00267205
110	382		Formation of TC-NER Pre-Incision Complex	HSA-6781823	5.6e-07	4.88e-06	0.000559231	0.00267205
324	386		Regulation of TP53 Activity through Acetylation	HSA-6804758	0.0055	0.0169	0.000584953	0.00277322
370	388		Regulation of innate immune responses to cytosolic DNA	HSA-3134975	0.0113	0.0308	0.000618796	0.00291855
310	389		Small interfering RNA (siRNA) biogenesis	HSA-426486	0.0042	0.0134	0.000634845	0.00298654
330	393		Nephrin family interactions	HSA-373753	0.0059	0.0179	0.000685996	0.00319433
143	401		Regulation of cholesterol biosynthesis by SREBP (SREBF)	HSA-1655829	6.24e-06	4.13e-05	0.000721907	0.00324592
250	409		RNA Polymerase I Promoter Escape	HSA-73772	0.00087	0.0034	0.000728334	0.00325881
216	418		Netrin-1 signaling	HSA-373752	0.00031	0.0014	0.000803779	0.00351894
154	420		EPHB-mediated forward signaling	HSA-3928662	1.7e-05	0.0001	0.000827137	0.00360395
118	423		TP53 Regulates Transcription of DNA Repair Genes	HSA-6796648	1.01e-06	8.16e-06	0.000844604	0.00364534
19	426		Signaling by ROBO receptors	HSA-376176	4.52e-21	3.33e-19	0.000852163	0.0036607
170	433		Signaling by SCF-KIT	HSA-1433557	5.64e-05	0.0003	0.000924852	0.00389972
106	440		Nonhomologous End-Joining (NHEJ)	HSA-5693571	4.14e-07	3.7e-06	0.000975329	0.00405648
162	442		Mitochondrial translation elongation	HSA-5389840	3.31e-05	0.00019	0.000993904	0.00411503
347	445		Loss of Function of FBXW7 in Cancer and NOTCH1 Signaling	HSA-2644607	0.0079	0.0229	0.00105931	0.00435626
167	449		TP53 Regulates Transcription of Genes Involved in G2 Cell Cycle Arrest	HSA-6804114	5.24e-05	0.00028	0.00109952	0.00446272
348	452		LRR FLII-interacting protein 1 (LRRFIP1) activates type I IFN production	HSA-3134973	0.0079	0.0229	0.00111586	0.00450779
256	453		Mismatch repair (MMR) directed by MSH2:MSH6 (MutSalpha)	HSA-5358565	0.00099	0.0038	0.00111586	0.00450779
345	462		MECP2 regulates neuronal receptors and channels	HSA-9022699	0.0076	0.0221	0.00119359	0.00472786
82	480		Degradation of beta-catenin by the destruction complex	HSA-195253	9.23e-09	1.13e-07	0.00141308	0.00538737
214	484		SMAD2/SMAD3:SMAD4 heterotrimer regulates transcription	HSA-2173796	0.00027	0.0012	0.00143983	0.00544397
101	492		PCP/CE pathway	HSA-4086400	2.18e-07	2.07e-06	0.00163549	0.00608322
168	503		Negative regulators of DDX58/IFIH1 signaling	HSA-936440	5.44e-05	0.00029	0.00181868	0.00660355
239	507		Basigin interactions	HSA-210991	0.00063	0.0026	0.00185371	0.00666463
177	517		Activation of ATR in response to replication stress	HSA-176187	6.81e-05	0.00035	0.00199519	0.00704843
221	522		Kinesins	HSA-983189	0.00042	0.0018	0.00205958	0.00722036
145	528		RHO GTPases activate IQGAPs	HSA-5626467	7.22e-06	4.71e-05	0.00214518	0.00743501
228	532		Signal transduction by L1	HSA-445144	0.00049	0.0021	0.00224956	0.00772363
332	533		Cooperation of PDCL (PhLP1) and TRiC/CCT in G-protein beta folding	HSA-6814122	0.006	0.018	0.00224956	0.00772363
161	537		IKK complex recruitment mediated by RIP1	HSA-937041	2.76e-05	0.00016	0.00230355	0.0078355
305	538		MTOR signalling	HSA-165159	0.0041	0.0132	0.00230355	0.0078355
383	543		Uptake and function of diphtheria toxin	HSA-5336415	0.0129	0.0339	0.00243497	0.00819116
247	544		MAP3K8 (TPL2)-dependent MAPK1/3 activation	HSA-5684264	0.0007	0.0029	0.00243497	0.00819116
402	554		Polo-like kinase mediated events	HSA-156711	0.0149	0.0377	0.00252845	0.0083521
279	565		mRNA Capping	HSA-72086	0.0019	0.0066	0.00278887	0.00903296
415	569		Signal attenuation	HSA-74749	0.0187	0.0461	0.00286416	0.00921161
319	571		Chaperone Mediated Autophagy	HSA-9613829	0.0046	0.0144	0.00289763	0.00927039
37	573		G2/M DNA damage checkpoint	HSA-69473	5.97e-14	1.85e-12	0.00293402	0.00937042
163	583		Regulation of TP53 Degradation	HSA-6804757	3.78e-05	0.00021	0.00322147	0.010112
315	584		VLDLR internalisation and degradation	HSA-8866427	0.0043	0.0137	0.00323586	0.0101398
400	590		Activated NOTCH1 Transmits Signal to the Nucleus	HSA-2122948	0.0147	0.0373	0.00330699	0.0102573
212	596		Regulation of TP53 Activity through Methylation	HSA-6804760	0.00024	0.0011	0.00352759	0.0108314
148	598		Processive synthesis on the C-strand of the telomere	HSA-174414	7.72e-06	4.96e-05	0.00355458	0.0108777
277	600		Downstream signal transduction	HSA-186763	0.0019	0.0066	0.00360357	0.0109909
340	609		MET receptor recycling	HSA-8875656	0.0063	0.0186	0.00409045	0.0122915
406	610		Inhibition of replication initiation of damaged DNA by RB1/E2F1	HSA-113501	0.0169	0.0422	0.00413144	0.0123943
113	625		TRAF6 mediated NF-kB activation	HSA-933542	6.39e-07	5.46e-06	0.00439826	0.0128781
373	635		ERBB2 Regulates Cell Motility	HSA-6785631	0.0113	0.0308	0.00470263	0.0135283
339	646		HDR through MMEJ (alt-NHEJ)	HSA-5685939	0.0063	0.0186	0.00503569	0.0142431
138	650		HSF1-dependent transactivation	HSA-3371571	4.29e-06	2.98e-05	0.0050958	0.0143466
303	663		Activated PKN1 stimulates transcription of AR (androgen receptor) regulated genes KLK2 and KLK3	HSA-5625886	0.004	0.0129	0.00540119	0.0148858
136	666		Signaling by ERBB2	HSA-1227986	3.97e-06	2.77e-05	0.00546535	0.0149949
226	674		WNT5A-dependent internalization of FZD4	HSA-5099900	0.00048	0.0021	0.00580675	0.0157428
159	675		VEGFR2 mediated cell proliferation	HSA-5218921	2.51e-05	0.00014	0.00580675	0.0157428
343	684		Antigen activates B Cell Receptor (BCR) leading to generation of second messengers	HSA-983695	0.0068	0.02	0.00634358	0.0169719
404	685		Deposition of new CENPA-containing nucleosomes at the centromere	HSA-606279	0.0153	0.0384	0.00639984	0.0170974
248	692		Negative regulation of the PI3K/AKT network	HSA-199418	0.00077	0.0031	0.00674393	0.0178086
286	699		Detoxification of Reactive Oxygen Species	HSA-3299685	0.0022	0.0077	0.00706529	0.0184971
222	700		Cell surface interactions at the vascular wall	HSA-202733	0.00043	0.0019	0.00713783	0.0186085
414	707		Regulation of commissural axon pathfinding by SLIT and ROBO	HSA-428542	0.0187	0.0461	0.00738168	0.0191067
326	712		Regulation of KIT signaling	HSA-1433559	0.0057	0.0175	0.00764714	0.0196549
219	714		TRAF3-dependent IRF activation pathway	HSA-918233	0.00032	0.0014	0.00783787	0.0200887
358	732		CTLA4 inhibitory signaling	HSA-389513	0.0087	0.0246	0.00834328	0.0208582
73	750		L1CAM interactions	HSA-373760	4.08e-09	5.72e-08	0.00926093	0.0225317
377	753		Reduction of cytosolic Ca++ levels	HSA-418359	0.0125	0.0332	0.00927125	0.0225317
308	759		MASTL Facilitates Mitotic Progression	HSA-2465910	0.0042	0.0134	0.00971337	0.0234196
401	766		Pyruvate metabolism	HSA-70268	0.0147	0.0373	0.00994002	0.0237471
203	787		Chk1/Chk2(Cds1) mediated inactivation of Cyclin B:Cdk1 complex	HSA-75035	0.0002	0.00095	0.0109733	0.0255159
420	794		KSRP (KHSRP) binds and destabilizes mRNA	HSA-450604	0.0192	0.0473	0.0118917	0.0274079
413	797		MAPK3 (ERK1) activation	HSA-110056	0.0187	0.0461	0.0121335	0.0278599
34	799		Chromatin modifying enzymes	HSA-3247509	3.85e-15	1.44e-13	0.0124516	0.0285187
227	817		The NLRP3 inflammasome	HSA-844456	0.00048	0.0021	0.0138102	0.0309334
200	818		RORA activates gene expression	HSA-1368082	0.00016	0.00077	0.0139042	0.0311059
294	828		MET activates RAP1 and RAC1	HSA-8875555	0.003	0.0098	0.0143959	0.0318171
411	832		Regulation of cortical dendrite branching	HSA-8985801	0.0179	0.0445	0.0146198	0.0321566
241	837		NF-kB is activated and signals survival	HSA-209560	0.00066	0.0027	0.0152089	0.0332525
158	848		SUMOylation of DNA methylation proteins	HSA-4655427	2.14e-05	0.00012	0.0162571	0.0350832
335	853		TRAF6 mediated IRF7 activation in TLR7/8 or 9 signaling	HSA-975110	0.0061	0.0183	0.0170316	0.036539
369	855		Insulin receptor signalling cascade	HSA-74751	0.011	0.03	0.0171316	0.0366676
301	862		FCERI mediated MAPK activation	HSA-2871796	0.0038	0.0123	0.017925	0.0380088
418	864		GAB1 signalosome	HSA-180292	0.0192	0.0473	0.0179451	0.0380088
131	865		Signaling by ERBB4	HSA-1236394	2.31e-06	1.72e-05	0.018035	0.0381109
254	878		Golgi Cisternae Pericentriolar Stack Reorganization	HSA-162658	0.00099	0.0038	0.0189891	0.0394517
273	882		PERK regulates gene expression	HSA-381042	0.0016	0.0059	0.019036	0.0394517
410	888		Invadopodia formation	HSA-8941237	0.0179	0.0445	0.0193018	0.0397773
356	891		Regulation of IFNG signaling	HSA-877312	0.0084	0.0239	0.0196503	0.0403592
313	896		Frs2-mediated activation	HSA-170968	0.0043	0.0137	0.020466	0.0418
389	900		PI3K/AKT activation	HSA-198203	0.0132	0.0343	0.0211924	0.0430911
259	901		Sealing of the nuclear envelope (NE) by ESCRT-III	HSA-9668328	0.001	0.0038	0.0214617	0.0435903
295	911		FCERI mediated Ca+2 mobilization	HSA-2871809	0.003	0.01	0.0224193	0.0450355
266	916		CD209 (DC-SIGN) signaling	HSA-5621575	0.0013	0.005	0.0232345	0.0464183
407	918		Activation of RAC1	HSA-428540	0.0169	0.0422	0.0233817	0.0465598
189	931		TNFR2 non-canonical NF-kB pathway	HSA-5668541	9.62e-05	0.00047	0.0248051	0.0487577
232	932		Folding of actin by CCT/TriC	HSA-390450	0.00058	0.0024	0.0248942	0.0488802
245	937		Spry regulation of FGF signaling	HSA-1295596	0.0007	0.0029	0.0257985	0.0503855
304	941		Resolution of AP sites via the multiple-nucleotide patch replacement pathway	HSA-110373	0.004	0.013	0.0263507	0.0511908
244	952		Constitutive Signaling by Ligand-Responsive EGFR Cancer Variants	HSA-1236382	0.0007	0.0029	0.027608	0.0530699
374	953		FOXO-mediated transcription of cell death genes	HSA-9614657	0.0113	0.0308	0.028073	0.0539073
421	961		SOS-mediated signalling	HSA-112412	0.0195	0.0476	0.0286106	0.0544822
379	963		TP53 Regulates Transcription of Death Receptors and Ligands	HSA-6803211	0.0125	0.0332	0.0292949	0.0556694
403	964		Sema3A PAK dependent Axon repulsion	HSA-399954	0.0149	0.0377	0.0294989	0.0559989
268	984		PECAM1 interactions	HSA-210990	0.0014	0.0052	0.0321362	0.0596442
342	995		trans-Golgi Network Vesicle Budding	HSA-199992	0.0067	0.0197	0.0333504	0.0613379
217	1000		Retrograde neurotrophin signalling	HSA-177504	0.00032	0.0014	0.0346801	0.0634645
234	1004		Regulation of FOXO transcriptional activity by acetylation	HSA-9617629	0.00058	0.0024	0.0359705	0.0652818
337	1017		Caspase activation via Dependence Receptors in the absence of ligand	HSA-418889	0.0063	0.0186	0.0367141	0.0660637
312	1020		NR1H2 & NR1H3 regulate gene expression to control bile acid homeostasis	HSA-9623433	0.0042	0.0134	0.0371446	0.0665764
255	1031		DCC mediated attractive signaling	HSA-418885	0.00099	0.0038	0.0393275	0.0697378
201	1032		Apoptosis induced DNA fragmentation	HSA-140342	0.0002	0.00095	0.0393275	0.0697378
409	1035		Integration of energy metabolism	HSA-163685	0.0177	0.044	0.0401548	0.0709984
384	1038		CLEC7A/inflammasome pathway	HSA-5660668	0.0129	0.0339	0.0408432	0.0720068
378	1039		TP53 Regulates Transcription of Caspase Activators and Caspases	HSA-6803207	0.0125	0.0332	0.0411898	0.0724782
205	1055		RUNX2 regulates bone development	HSA-8941326	0.00021	0.00095	0.043307	0.0751202
183	1084		Notch-HLH transcription pathway	HSA-350054	8.19e-05	0.00041	0.0489796	0.0826869
359	1091		Nef and signal transduction	HSA-164944	0.009	0.0252	0.050038	0.0839318
197	1097		Gap junction degradation	HSA-190873	0.00013	0.0006	0.0513416	0.0855694
130	1098		Prefoldin mediated transfer of substrate to CCT/TriC	HSA-389957	2.3e-06	1.72e-05	0.0513416	0.0855694
223	1109		HSF1 activation	HSA-3371511	0.00043	0.0019	0.0544711	0.0898847
121	1127		Mitotic Prophase	HSA-68875	1.22e-06	9.54e-06	0.0591354	0.0960053
211	1134		BBSome-mediated cargo-targeting to cilium	HSA-5620922	0.00024	0.0011	0.0610274	0.0984834
331	1146		RAS processing	HSA-9648002	0.0059	0.0179	0.063455	0.101329
350	1157		DAP12 signaling	HSA-2424491	0.0081	0.0231	0.0662446	0.104743
338	1160		MyD88 deficiency (TLR2/4)	HSA-5602498	0.0063	0.0186	0.066565	0.104743
235	1162		Transcriptional regulation by the AP-2 (TFAP2) family of transcription factors	HSA-8864260	0.00061	0.0025	0.066565	0.104743
423	1173		Extracellular matrix organization	HSA-1474244	0.0202	0.049	0.0699756	0.109169
208	1182		NRIF signals cell death from the nucleus	HSA-205043	0.00023	0.001	0.0735064	0.113804
328	1213		ARMS-mediated activation	HSA-170984	0.0059	0.0178	0.0825844	0.124591
392	1215		Mitochondrial calcium ion transport	HSA-8949215	0.0139	0.0358	0.0838804	0.126027
299	1225		Glutamate Neurotransmitter Release Cycle	HSA-210500	0.0031	0.0102	0.0859531	0.128403
292	1234		RHO GTPases activate KTN1	HSA-5625970	0.003	0.0098	0.0898865	0.133192
173	1248		Signaling by EGFR	HSA-177929	5.8e-05	0.00031	0.092078	0.135018
321	1249		Translesion Synthesis by POLH	HSA-110320	0.0052	0.016	0.0925589	0.135615
334	1278		Translation of Replicase and Assembly of the Replication Transcription Complex	HSA-9679504	0.0061	0.0183	0.104185	0.149069
238	1281		APC-Cdc20 mediated degradation of Nek2A	HSA-179409	0.00063	0.0026	0.106507	0.152153
204	1309		Metalloprotease DUBs	HSA-5689901	0.00021	0.00095	0.119865	0.167573
363	1312		NOTCH4 Activation and Transmission of Signal to the Nucleus	HSA-9013700	0.009	0.0252	0.121687	0.169728
233	1313		SUMOylation of immune response proteins	HSA-4755510	0.00058	0.0024	0.12187	0.169728
318	1323		Telomere Extension By Telomerase	HSA-171319	0.0046	0.0144	0.129198	0.178709
198	1337		NF-kB activation through FADD/RIP-1 pathway mediated by caspase-8 and -10	HSA-933543	0.00013	0.0006	0.138301	0.189297
380	1373		WNT5:FZD7-mediated leishmania damping	HSA-9673324	0.0125	0.0332	0.165256	0.220249
284	1395		Cytosolic iron-sulfur cluster assembly	HSA-2564830	0.0021	0.0072	0.170632	0.22384
285	1402		CD28 co-stimulation	HSA-389356	0.0021	0.0072	0.17725	0.230947
385	1403		Regulation of TLR by endogenous ligand	HSA-5686938	0.0129	0.0339	0.177564	0.230947
289	1425		G0 and Early G1	HSA-1538133	0.0027	0.0092	0.188883	0.242565
257	1430		RUNX3 regulates NOTCH signaling	HSA-8941856	0.00099	0.0038	0.191083	0.244532
80	1436		Apoptotic execution phase	HSA-75153	7.36e-09	9.57e-08	0.195626	0.249127
387	1438		Estrogen-stimulated signaling through PRKCZ	HSA-9634635	0.0129	0.0339	0.197528	0.251375
290	1453		Signaling by NTRK3 (TRKC)	HSA-9034015	0.0028	0.0095	0.208791	0.262603
287	1461		DAG and IP3 signaling	HSA-1489509	0.0023	0.008	0.21485	0.26895
375	1519		IRAK2 mediated activation of TAK1 complex upon TLR7/8 or 9 stimulation	HSA-975163	0.0113	0.0308	0.253762	0.305717
53	1531		Homologous DNA Pairing and Strand Exchange	HSA-5693579	9.14e-11	1.79e-09	0.265349	0.317171
416	1550		Signaling by FGFR3 fusions in cancer	HSA-8853334	0.0187	0.0461	0.290683	0.34209
360	1588		WNT mediated activation of DVL	HSA-201688	0.009	0.0252	0.327142	0.376759
283	1609		Telomere C-strand synthesis initiation	HSA-174430	0.0021	0.0072	0.347182	0.394405
309	1627		TRIF-mediated programmed cell death	HSA-2562578	0.0042	0.0134	0.360879	0.405408
184	1631		CREB1 phosphorylation through NMDA receptor-mediated activation of RAS signaling	HSA-442742	8.19e-05	0.00041	0.366117	0.410787
282	1636		STING mediated induction of host immune responses	HSA-1834941	0.0021	0.0071	0.367561	0.411147
314	1637		Caspase-mediated cleavage of cytoskeletal proteins	HSA-264870	0.0043	0.0137	0.368537	0.411987
386	1665		Metal sequestration by antimicrobial proteins	HSA-6799990	0.0129	0.0339	0.395432	0.434097
422	1668		Activated NTRK2 signals through FYN	HSA-9032500	0.0195	0.0476	0.398845	0.436796
366	1672		Gastrin-CREB signalling pathway via PKC and MAPK	HSA-881907	0.01	0.0276	0.40011	0.437658
306	1690		Integration of provirus	HSA-162592	0.0042	0.0134	0.426367	0.461687
376	1705		CD28 dependent Vav1 pathway	HSA-389359	0.0125	0.0332	0.456685	0.49006
157	1717		Interleukin-12 signaling	HSA-9020591	2.07e-05	0.00012	0.475228	0.506504
381	1746		p75NTR negatively regulates cell cycle via SC1	HSA-193670	0.0129	0.0339	0.537962	0.56352
41	1762		Fc epsilon receptor (FCERI) signaling	HSA-2454202	6.63e-13	1.92e-11	0.567851	0.589766
213	1767		Regulated proteolysis of p75NTR	HSA-193692	0.00027	0.0012	0.584272	0.604603
267	1823		Formation of ATP by chemiosmotic coupling	HSA-163210	0.0014	0.0052	0.833381	0.836581
